# Supplementary material for: Aging Uncouples Heritability and Expression-QTL in Caenorhabditis elegans
Source: G3 (Bethesda). 2012 May 1;2(5):597–605. doi: 10.1534/g3.112.002212 (PMC3362942; doi:10.1534/g3.112.002212)
Supplement: Supporting Information [file supp_2.5.597_TableS1.xls]

## Sheet: Juveniles
Array ID	CDS name	Gene name	p-value
18442	F39C12.3	tsp-14	8.55755
14000	C14C6.8	C14C6.8	8.00477
12427	F19B2.5	F19B2.5	7.55421
8988	C43H6.2	-	7.40487
5633	C41D11.2	eif-3.H	7.35588
19870	Y40D12A.2	Y40D12A.2	7.22323
1110	Y53F4B.30	gst-27	7.04602
4203	F54E2.1	F54E2.1	6.94266
2117	R03H10.6	R03H10.6	6.80471
14902	B0281.5	B0281.5	6.66579
21157	F59C6.6	nlp-4	6.58579
3033	T08E11.2	math-39	6.45192
2650	C36C5.14	C36C5.14	6.42394
5034	C39B5.10	C39B5.10	6.40922
14909	F19B10.10	F19B10.10	6.36649
7220	R07C12.2	R07C12.2	6.35604
3711	C14C6.5	C14C6.5	6.33074
10305	Y54G11A.6	ctl-1	6.25725
12267	C03H5.1	clec-10	6.22775
367	T21E8.1	pgp-6	6.21531
7897	F26E4.12	F26E4.12	6.12966
9307	F36H5.2	math-27	6.12901
13162	C09F9.4	C09F9.4	6.11633
13356	R09A8.4	col-182	6.10303
20578	K06H6.1	K06H6.1	6.10028
13656	F12A10.2	F12A10.2	6.06403
5503	F52C6.11	bath-2	6.04036
16576	H11L12.1	H11L12.1	5.99345
18044	Y105C5A.4	abu-5	5.98404
18996	F59E12.6	F59E12.6	5.96463
13518	C18H2.1	C18H2.1	5.95654
3481	C08F1.4	math-3	5.92954
12711	T02G5.10	-	5.90781
3038	T28A11.21	fbxa-64	5.89196
14323	T01H10.7	lgc-18	5.87988
3035	T20D4.11	T20D4.11	5.87112
1102	T28A11.21	fbxa-64	5.82857
10194	C47E12.1	srs-2	5.81749
5106	Y49G5A.1	Y49G5A.1	5.81152
4726	F45D11.1	F45D11.1	5.78307
10179	K10H10.2	K10H10.2	5.77991
8677	C29F9.3	C29F9.3	5.74249
18407	F59H6.9	bath-1	5.71611
4680	C29F3.7	C29F3.7	5.70989
7724	T08E11.4	math-41	5.69332
8940	C14C6.3	C14C6.3	5.68368
13401	F57A10.2	F57A10.2	5.66213
22955	F08G5.6	F08G5.6	5.65182
12812	C14C6.6	C14C6.6	5.59871
15172	B0281.8	B0281.8	5.57275
8458	C36C5.5	C36C5.5	5.56998
20856	R08E5.2	R08E5.2	5.56414
4969	T08E11.2	math-39	5.56102
16375	ZC204.12	ZC204.12	5.55022
8081	T09F5.9	clec-47	5.53324
21385	C03A7.14	abu-8	5.529
22868	F59E12.6	F59E12.6	5.51098
5417	C08F1.4	math-3	5.49811
21389	C17B7.11	fbxa-65	5.49562
16342	T12B5.6	fbxa-55	5.4629
20731	Y57A10B.3	btb-14	5.40753
727	F46B3.3	ttr-11	5.40693
15374	K02B7.2	K02B7.2	5.38611
3496	F22B8.6	F22B8.6	5.37114
16368	R07C3.2	fbxc-36	5.36558
15099	C17G10.9	C17G10.9	5.35574
18945	K06H6.2	K06H6.2	5.33574
20855	K11D12.7	K11D12.7	5.31183
6372	C23H5.8	C23H5.8	5.29903
5435	F36H5.1	math-26	5.29622
10775	T02G5.10	-	5.27857
18537	Y73F8A.9	pqn-91	5.26666
11108	K02B7.2	K02B7.2	5.2577
12204	F10E7.2	F10E7.2	5.25318
6910	T28A11.3	T28A11.3	5.24792
7418	F56H6.5	gmd-2	5.24366
15188	R12C12.7	R12C12.7	5.23573
18590	W04B5.2	W04B5.2	5.22275
7104	F16H6.10	F16H6.10	5.22045
4885	Y39H10A.7	chk-1	5.20559
22800	K06G5.1	K06G5.1	5.20129
1218	K06B4.3	K06B4.3	5.18364
7371	F36H5.2	math-27	5.16579
21534	F21F8.9	str-136	5.1494
7018	F36G9.12	oac-20	5.14819
2168	C53A3.2	C53A3.2	5.14734
20571	F44G3.10	F44G3.10	5.1414
16589	T28A11.19	T28A11.19	5.13813
1105	Y18D10A.19	fkb-2	5.128
10421	T15B7.11	T15B7.11	5.12381
4864	K02F3.4	zip-2	5.10859
22041	Y102A5C.4	Y102A5C.4	5.09986
22718	F14D2.13	bath-28	5.09732
1228	T24A6.15	grl-28	5.0922
19810	C38D9.9	fbxa-176	5.09052
9444	F59A1.9	fbxa-193	5.08583
5505	K02F6.4	K02F6.4	5.08071
5174	F59A7.8	F59A7.8	5.07881
2266	F37B4.7	folt-2	5.06014
15217	K11H12.4	K11H12.4	5.03407
15727	F31F4.1	F31F4.1	5.01805
18491	C40D2.2	math-20	5.01228
9006	C46F9.3	math-24	4.95816
20381	Y64H9A.2	Y64H9A.2	4.95468
19800	F56B3.5	ech-5	4.92623
8850	Y19D10B.6	Y19D10B.6	4.92406
5331	K07A1.2	dut-1	4.91815
10231	F57F10.1	abts-3	4.9174
18745	F11C7.7	F11C7.7	4.88979
6905	T08E11.3	math-40	4.87545
3051	ZK1025.6	nhr-244	4.87375
9734	C27C7.1	C27C7.1	4.85327
17916	T19B4.3	T19B4.3	4.84704
4010	Y38E10A.16	Y38E10A.16	4.84215
5418	C09E8.1	C09E8.1	4.82965
16923	Y49C4A.8	ugt-29	4.82491
3089	T16A1.7	pqn-66	4.81342
19414	Y38E10A.14	Y38E10A.14	4.81122
11206	T23D8.6	his-68	4.81119
18082	F14D2.13	bath-28	4.78042
6842	F42G2.4	fbxa-182	4.77766
23185	F02H6.5	sqrd-1	4.75207
138	Y38E10A.12	Y38E10A.12	4.74181
20473	Y73F8A.9	pqn-91	4.73952
1363	M28.9	M28.9	4.71667
16171	Y71H2AM.14	Y71H2AM.14	4.71551
20889	Y57G11C.24	eps-8	4.70659
3169	Y47D7A.12	Y47D7A.12	4.69719
8138	K09F6.4	K09F6.4	4.68954
21901	K06A9.1	K06A9.1	4.67511
11905	VZC374L.1	VZC374L.1	4.6584
4523	C01F1.5	C01F1.5	4.64824
8841	T08E11.3	math-40	4.64472
14223	Y38E10A.10	lips-16	4.63448
5338	E04F6.9	E04F6.9	4.62988
12483	C17C3.15	C17C3.15	4.62185
10882	D1014.7	D1014.7	4.61813
11669	Y43C5A.1	nspd-7	4.60658
16646	Y57A10A.1	Y57A10A.1	4.60505
18104	R06B10.1	R06B10.1	4.59849
17527	F11F1.2	F11F1.2	4.59787
14695	F28A10.7	F28A10.7	4.59661
8984	C03B1.5	C03B1.5	4.59345
2638	Y37E11AL.4	Y37E11AL.4	4.58957
17518	C17B7.9	C17B7.9	4.58513
18011	F10C1.8	F10C1.8	4.56947
12911	F15E11.12	F15E11.12	4.56863
17112	C33C12.7	C33C12.7	4.56528
4971	T20D4.11	T20D4.11	4.55652
18762	C06H5.1	fbxa-156	4.55066
9153	H04M03.3	H04M03.3	4.54201
5206	W04G3.3	lpr-4	4.53836
4977	Y18D10A.6	nhx-8	4.53167
21598	C17A2.8	nhr-72	4.51514
11017	T16G12.3	T16G12.3	4.50037
781	ZC239.16	ZC239.16	4.49766
20441	F44E2.2	retr-1	4.49217
10876	C14C6.4	nhr-155	4.48663
13781	C38D9.2	C38D9.2	4.4861
15362	K10D3.3	taf-11.2	4.48046
7117	Y20C6A.1	Y20C6A.1	4.47539
20716	F01D5.1	F01D5.1	4.46575
2496	Y47D3A.17	obr-1	4.46494
21862	F32A5.5	aqp-1	4.43734
13943	F54A3.3	cct-3	4.42807
17808	C27H5.5	col-36	4.4235
13205	Y119D3B.18	fbxa-91	4.41798
17386	T12G3.1	T12G3.1	4.40677
20491	Y47H9C.10	fbxa-216	4.40074
17077	Y119D3B.19	fbxa-78	4.39466
15610	K08D10.8	scrm-5	4.3876
8692	T21E8.2	pgp-7	4.382
10653	F39B2.6	rps-26	4.37768
6628	R08A2.1	R08A2.1	4.37641
18710	Y69A2AR.19	Y69A2AR.19	4.36773
16555	C40D2.1	math-19	4.36588
16059	T12B5.8	fbxa-59	4.36345
14757	F15H10.7	F15H10.7	4.35764
13621	R07E5.12	-	4.35679
16393	T17A3.8	ver-2	4.34825
487	D2092.8	D2092.8	4.34142
7931	Y46D2A.1	Y46D2A.1	4.33434
15737	K09C6.9	K09C6.9	4.32532
8189	W02A2.3	pqn-74	4.32374
12275	F31E8.6	F31E8.6	4.32009
10662	F13D12.6	F13D12.6	4.31286
23069	B0213.14	cyp-34A8	4.30852
19279	Y54E2A.6	Y54E2A.6	4.29997
17345	ZK1067.6	sym-2	4.29082
2723	T20D4.9	T20D4.9	4.28971
18073	ZK1025.9	nhr-113	4.27967
6202	K09F6.3	K09F6.3	4.2787
12915	F46B6.6	F46B6.6	4.27702
16755	F35F10.13	F35F10.13	4.27294
7497	F14F8.8	F14F8.8	4.27209
5898	C03A7.4	pqn-5	4.27049
13670	F58B3.1	lys-4	4.26905
22803	ZC412.6	nspa-5	4.26669
11441	C41D11.5	C41D11.5	4.26518
22305	F44C4.3	cpr-4	4.26006
19169	C10H11.4	ugt-28	4.26
4410	F30F8.7	-	4.2363
4134	Y116F11B.7	Y116F11B.7	4.2356
14140	F10E7.2	F10E7.2	4.22691
21314	ZC204.2	ZC204.2	4.22462
6831	B0213.17	nlp-34	4.2199
9718	C29G2.6	C29G2.6	4.21024
21380	R148.5	R148.5	4.20662
14587	F55D10.2	rpl-25.1	4.2046
10712	F22B3.1	his-64	4.19934
22280	K07E8.3	sdz-24	4.1966
9043	F46B3.5	grd-2	4.19447
10765	F55G1.2	his-59	4.1929
14132	C25F9.4	C25F9.4	4.19135
20245	Y48E1B.4	Y48E1B.4	4.18804
5222	B0047.3	bath-24	4.17878
5840	F59B8.2	F59B8.2	4.1625
2393	F55G11.7	F55G11.7	4.16153
15746	T20B3.5	srh-216	4.15528
926	K07F5.8	K07F5.8	4.15407
5127	R106.1	R106.1	4.15096
12064	C14C6.8	C14C6.8	4.14558
10478	Y37A1A.2	Y37A1A.2	4.1406
6122	Y38F2AR.10	Y38F2AR.10	4.13824
23123	Y39G10AR.6	ugt-31	4.13572
9821	Y57A10A.30	ife-5	4.13284
12822	F17A9.1	fbxa-178	4.13089
4702	ZK682.5	ZK682.5	4.12492
6389	C33F10.10	-	4.12045
7405	Y73B3A.6	-	4.12019
21232	R07E5.4	R07E5.4	4.11302
8603	Y47H9C.11	fbxa-217	4.10859
10182	Y46G5A.20	Y46G5A.20	4.10134
10301	Y23H5B.9	nspd-8	4.09372
21191	Y95B8A.7	Y95B8A.7	4.08333
4080	F35G2.5	F35G2.5	4.0762
17891	Y58A7A.5	Y58A7A.5	4.072
11600	Y45G5AM.8	Y45G5AM.8	4.07198
3535	ZC412.9	ZC412.9	4.06932
13276	F11E6.6	F11E6.6	4.06228
1545	C08F1.4	math-3	4.05193
17246	K07F5.7	K07F5.7	4.04508
13413	Y102A5C.1	fbxa-206	4.04353
16772	Y46C8AR.1	clec-76	4.0309
18644	M03E7.3	M03E7.3	4.02595
22801	T28B4.3	ttr-6	4.02483
13176	F22D6.7	-	4.01671
11943	F21F8.4	F21F8.4	4.00479
5360	Y5F2A.2	ttr-17	3.99408
4207	R10E8.1	R10E8.1	3.98515
173	F14D2.7	F14D2.7	3.98213
6364	T11B7.4	alp-1	3.98127
22394	T10C6.11	his-4	3.9777
14298	Y113G7A.13	Y113G7A.13	3.97707
7908	Y54E10A.13	Y54E10A.13	3.97324
7461	Y82E9BR.4	Y82E9BR.4	3.95288
16431	K06H6.4	K06H6.4	3.94991
10820	C46E10.1	C46E10.1	3.94655
16857	Y46G5A.25	snf-4	3.94067
21013	ZC21.8	ZC21.8	3.93091
20932	F59E12.6	F59E12.6	3.9197
5475	C10H11.3	ugt-25	3.91677
11224	C04E12.5	C04E12.5	3.91293
19456	C28D4.8	C28D4.8	3.90612
2231	T25D1.2	T25D1.2	3.89874
19559	Y82E9BL.13	fbxa-79	3.89648
21388	C08F1.4	math-3	3.89524
8979	Y73C8C.2	clec-210	3.89142
9705	Y43F4B.10	Y43F4B.10	3.88752
13664	F42F12.9	nspc-10	3.88408
15173	C09F9.2	C09F9.2	3.88054
13104	Y37A1B.5	Y37A1B.5	3.87078
17149	F37C4.1	oac-21	3.86392
10990	Y37H2A.5	fbxa-210	3.86117
14577	C13G5.2	C13G5.2	3.85918
18503	F39C12.2	add-1	3.85871
17498	Y105E8A.13	Y105E8A.13	3.8585
23169	T05G5.7	rmd-1	3.85761
7557	Y26D4A.9	Y26D4A.9	3.8548
10726	Y73B6BL.24	Y73B6BL.24	3.8498
8946	D1014.6	D1014.6	3.84336
10346	M195.4	M195.4	3.83882
11516	C08H9.3	C08H9.3	3.83792
8950	F16H6.6	F16H6.6	3.83625
22845	C29F9.3	C29F9.3	3.83594
6220	F14F7.4	F14F7.4	3.83359
1691	F21H7.1	gst-22	3.83049
1619	B0034.4	B0034.4	3.82994
18367	K06H6.4	K06H6.4	3.82844
10755	F22E5.8	F22E5.8	3.82621
18276	T06E4.9	T06E4.9	3.82409
3947	Y49C4A.8	ugt-29	3.81953
4902	E03H4.2	E03H4.2	3.81846
14744	B0238.5	srt-67	3.81825
18063	F46A9.2	F46A9.2	3.81772
14373	T06E4.8	T06E4.8	3.81765
12058	K09B11.10	K09B11.10	3.81675
20300	F36H5.2	math-27	3.81469
17585	Y23H5A.8	Y23H5A.8	3.81306
5083	F44C4.5	ppt-1	3.81294
4966	R07E5.15	R07E5.15	3.81268
16341	F18A11.1	puf-6	3.81252
10995	C05A9.1	pgp-5	3.80923
16960	ZK1290.12	wrt-1	3.80834
20714	C41C4.5	unc-105	3.80828
22985	F14H3.10	cyp-35D1	3.80718
20007	Y53C10A.1	Y53C10A.1	3.80186
11478	Y113G7B.14	Y113G7B.14	3.79992
22124	Y69H2.6	ubc-19	3.7995
7315	C49G7.4	phat-3	3.79855
12469	F11G11.9	F11G11.9	3.79851
2629	F45E4.5	F45E4.5	3.79471
15410	ZK1240.3	ZK1240.3	3.79463
11878	Y17D7A.2	-	3.79031
4672	Y54G2A.24	Y54G2A.24	3.7785
545	F01G12.2	sur-7	3.77546
17340	T25D10.4	T25D10.4	3.77367
17064	K09H9.7	K09H9.7	3.77192
13498	Y82E9BL.10	fbxa-14	3.77172
19163	R07E3.2	R07E3.2	3.76198
17554	T17H7.4	gei-16	3.76086
6470	F45C12.4	btb-9	3.76081
1144	F28C6.5	F28C6.5	3.76076
18571	F54D12.8	F54D12.8	3.75879
4083	K03H6.4	K03H6.4	3.7487
12759	F28A10.5	F28A10.5	3.74838
15605	F57E7.1	F57E7.1	3.74577
16995	Y38E10A.13	Y38E10A.13	3.74472
10786	Y19D2B.1	Y19D2B.1	3.74299
8861	ZK892.1	lec-3	3.73982
8931	Y43C5B.2	Y43C5B.2	3.73708
4586	C36C5.15	C36C5.15	3.73206
2318	C04G6.10	C04G6.10	3.73106
3052	ZK1240.9	ZK1240.9	3.73022
16766	C54C8.4	C54C8.4	3.72999
4076	C34D4.10	C34D4.10	3.72778
19160	F54F7.6	F54F7.6	3.72392
7991	K01D12.8	K01D12.8	3.7223
15185	K03H9.3	K03H9.3	3.7129
16817	M01G12.12	rrf-2	3.71242
16632	F29C12.4	F29C12.4	3.71014
4851	ZK909.3	ZK909.3	3.70889
20432	F09B12.1	mlt-9	3.70597
22380	F52C6.9	bath-6	3.70572
10839	ZK546.15	try-1	3.705
14093	C17G1.3	ugt-23	3.70478
17996	AC3.3	abu-1	3.69777
13697	ZC239.13	ZC239.13	3.69756
13437	F20B4.2	F20B4.2	3.6947
4200	F23B12.3	-	3.69246
22514	K06H6.3	K06H6.3	3.68648
13671	H27D07.4	srw-137	3.68585
10740	C05E7.1	C05E7.1	3.67728
5439	F48D6.4	F48D6.4	3.67452
7891	ZK402.1	ZK402.1	3.67089
9941	Y113G7B.7	fbxa-114	3.66722
22758	W09C5.8	W09C5.8	3.66522
2745	D1014.5	D1014.5	3.66036
16475	B0280.5	cpg-2	3.65836
17600	F39E9.11	btb-17	3.6517
3780	F39E9.2	btb-16	3.64851
11275	Y60A3A.18	skr-4	3.64817
16045	VW06B3R.1	ucr-2.1	3.64787
22070	T26C11.3	T26C11.3	3.6422
11728	F42F12.7	nspc-14	3.63795
18686	C50H11.17	C50H11.17	3.63562
13777	C10B5.1	C10B5.1	3.62952
94	C17B7.11	fbxa-65	3.6292
16306	K02E2.8	K02E2.8	3.62835
4059	Y39G8B.7	Y39G8B.7	3.62013
96	C27C7.4	nhr-73	3.6155
10373	F47C12.2	clec-78	3.61142
1341	W02D9.10	W02D9.10	3.60968
18605	R02D3.5	R02D3.5	3.60438
8836	K11E8.1	unc-43	3.59218
9321	M110.6	-	3.59119
18398	F47G4.7	smd-1	3.58905
19000	K09H9.7	K09H9.7	3.58862
16150	F45D11.9	fbxc-42	3.58704
712	C17E7.2	srh-190	3.58413
13679	T05H4.13	alh-4	3.58343
11467	K08F9.4	K08F9.4	3.57797
2690	ZK488.4	nhr-251	3.57274
17202	W04E12.5	W04E12.5	3.57201
10766	F56B3.2	F56B3.2	3.57086
7967	C01G10.4	C01G10.4	3.56855
880	R06B9.5	R06B9.5	3.56382
10379	T26C12.2	T26C12.2	3.56236
335	R10D12.8	R10D12.8	3.56224
14861	Y32F6A.1	set-22	3.56203
8730	W03C9.4	lin-29	3.55867
1115	ZK1025.5	ZK1025.5	3.5583
8545	Y73B6BL.1	Y73B6BL.1	3.55758
18775	C14A4.3	C14A4.3	3.55695
12465	R11A5.7	R11A5.7	3.55653
4793	F20B10.3	F20B10.3	3.5546
14837	F39H2.4	syp-3	3.55097
9306	F31E9.6	F31E9.6	3.54862
22377	F44E2.2	retr-1	3.5464
997	C09E9.2	-	3.54496
11844	C24B9.4	srt-28	3.54496
5577	R08F11.1	R08F11.1	3.54323
19013	Y119D3B.20	fbxa-92	3.54287
21544	K03B4.6	K03B4.6	3.54019
12734	F52E1.12	F52E1.12	3.53707
8105	R08B4.1	grd-1	3.53356
13525	F46F5.7	F46F5.7	3.53354
4333	T01A4.3	T01A4.3	3.53287
3175	C01C10.2	C01C10.2	3.53079
12976	F43G6.6	F43G6.6	3.52773
11671	C05D10.4	C05D10.4	3.52455
3316	E02H9.8	nhr-121	3.52302
17884	K11H3.1	gpdh-2	3.5195
16552	C24A8.4	cst-2	3.51925
13260	ZK177.10	tbx-35	3.51672
19654	F52C6.2	F52C6.2	3.50263
22951	C09B9.2	C09B9.2	3.50149
9055	Y49G5B.1	Y49G5B.1	3.50108
8303	Y44A6D.3	Y44A6D.3	3.49335
20424	C24B5.2	spas-1	3.49289
12539	F49C12.14	F49C12.14	3.49133
6857	F07A11.6	din-1	3.48793
85	Y47D9A.1	Y47D9A.1	3.48195
4286	F43C1.5	F43C1.5	3.48178
3926	C04E12.2	C04E12.2	3.48085
4439	H28G03.1	H28G03.1	3.47663
13715	Y53F4B.33	gst-39	3.4696
11919	ZC239.15	ZC239.15	3.46882
13902	C36E6.3	mlc-1	3.46527
20257	F37A8.1	F37A8.1	3.46425
19042	Y71F9AL.12	Y71F9AL.12	3.46282
891	C07A9.5	C07A9.5	3.45735
13249	K03H9.2	col-75	3.45552
4503	ZK180.5	ZK180.5	3.45412
13637	Y49E10.23	Y49E10.23	3.4539
7972	C24B9.12	srg-62	3.45148
12604	B0464.3	nlp-36	3.44827
10698	F38B6.5	col-172	3.44248
1996	C49A1.5	C49A1.5	3.4398
7803	C47F8.4	C47F8.4	3.43928
9655	F59A3.8	F59A3.8	3.43852
82	F36H5.2	math-27	3.43843
22113	F55D12.6	F55D12.6	3.43229
799	Y51H4A.9	col-137	3.43047
18777	C34F11.3	C34F11.3	3.43041
14594	T28B4.1	T28B4.1	3.42957
5708	C08F1.5	math-4	3.42938
6112	C27F2.6	C27F2.6	3.42761
21545	K09D9.11	K09D9.11	3.42557
14201	ZK1025.3	ZK1025.3	3.42547
15590	E03H12.7	E03H12.7	3.42369
15525	C24G6.8	C24G6.8	3.42339
17624	Y82E9BR.13	Y82E9BR.13	3.41903
14700	F57G9.1	sre-31	3.41789
7826	F40B5.2	F40B5.2	3.4171
17576	C55C2.4	C55C2.4	3.41566
2131	R10E4.5	nth-1	3.41531
22009	C36C5.12	C36C5.12	3.41436
13856	F01D5.2	F01D5.2	3.41415
12311	H32C10.3	H32C10.3	3.40616
15077	T20D4.3	T20D4.3	3.39577
2587	C01F1.4	C01F1.4	3.3953
22854	F14D2.2	F14D2.2	3.39517
18671	F21G4.3	F21G4.3	3.39428
5216	Y47G6A.18	Y47G6A.18	3.39401
5395	R153.1	pde-4	3.38919
13496	Y54F10AM.6	Y54F10AM.6	3.38618
13270	ZK1058.6	nit-1	3.38368
17316	Y40B1B.5	eif-3.J	3.38368
2623	C27H2.2	C27H2.2	3.38189
4888	C16E9.4	inx-1	3.38013
19978	W02A2.4	W02A2.4	3.37993
3006	C53B4.7	bre-1	3.37395
17739	Y57G11A.3	-	3.37359
14358	C06B3.6	C06B3.6	3.36798
20392	F22E5.7	F22E5.7	3.3674
19454	C17C3.12	acdh-2	3.36572
12777	C35D10.13	C35D10.13	3.36445
14678	K02B12.6	K02B12.6	3.36434
16919	T11F9.10	T11F9.10	3.3639
9873	F10F2.5	clec-154	3.34931
17925	Y38E10A.15	Y38E10A.15	3.3471
9078	W04G3.8	lpr-3	3.34705
12161	F07A11.6	din-1	3.34635
22073	F09F7.8	nspb-12	3.34493
18706	W09G12.7	W09G12.7	3.34471
22244	T25D1.2	T25D1.2	3.3432
20738	C29F9.14	-	3.34244
13268	Y48G9A.2	-	3.34114
22363	C40H5.1	nspa-9	3.33978
1252	F55E10.7	F55E10.7	3.33456
1811	F55D10.1	aman-1	3.33388
9770	C03A7.7	abu-6	3.33264
1122	F11A6.2	scrm-4	3.33108
2533	F45E10.1	unc-53	3.32868
17881	F56B6.2	rgs-7	3.32817
3270	W04G3.1	W04G3.1	3.32736
18548	F41D3.1	nhr-82	3.3232
6177	Y55H10B.1	-	3.32106
22527	Y37H2A.7	Y37H2A.7	3.31824
5788	T08E11.4	math-41	3.31704
20988	F23F1.4	F23F1.4	3.31491
16570	F44G3.6	skr-3	3.31202
15988	R05H10.1	R05H10.1	3.30278
20538	F42G8.7	F42G8.7	3.29924
15151	ZC455.6	ugt-5	3.29848
21757	T02H6.3	T02H6.3	3.29811
10065	C52E2.5	C52E2.5	3.29771
7912	C08F1.1	math-2	3.29551
12947	T05A10.5	scl-22	3.29534
13019	C42D4.3	C42D4.3	3.29483
10679	F29B9.11	F29B9.11	3.29253
21106	C24A11.6	C24A11.6	3.29113
8360	T23E7.2	T23E7.2	3.29077
3718	F25E5.7	F25E5.7	3.28931
22175	R06B9.4	R06B9.4	3.28812
11913	C14C6.12	C14C6.12	3.28766
2981	Y69H2.3	Y69H2.3	3.28632
15853	ZC13.3	ZC13.3	3.28442
20739	D2045.9	D2045.9	3.28082
14077	F53F1.3	F53F1.3	3.27797
7216	F42G8.8	F42G8.8	3.27663
9379	R07G3.6	R07G3.6	3.27609
8719	R05D7.1	R05D7.1	3.27532
8598	M04C3.2	M04C3.2	3.26771
16316	Y61A9LA.10	Y61A9LA.10	3.26581
10842	C39B5.4	fbxa-38	3.26357
13030	T21D12.7	T21D12.7	3.26327
20118	C26B9.2	C26B9.2	3.26195
15797	F07A5.3	F07A5.3	3.25931
14751	C49G7.5	C49G7.5	3.25759
2163	C18C4.7	C18C4.7	3.25755
4249	Y71G12B.18	Y71G12B.18	3.25421
18545	F09C3.4	fbxa-103	3.25307
21272	H19M22.2	let-805	3.25305
17745	C08B6.4	C08B6.4	3.25303
18918	F37B4.2	ifc-1	3.24958
11720	F12A10.2	F12A10.2	3.24916
11106	F52E1.13	F52E1.13	3.24886
8383	F43G9.8	F43G9.8	3.24779
13746	F28F5.1	-	3.24433
17632	F36A4.2	F36A4.2	3.24249
16262	T25G12.8	-	3.2385
4569	R08C7.6	clec-175	3.23701
13802	K09H11.4	K09H11.4	3.23611
18184	C52B11.5	C52B11.5	3.23155
1425	F47H4.9	fbxa-189	3.22716
8531	Y102A5C.12	fbxa-205	3.22677
9813	W03D2.1	pqn-75	3.22645
5612	R07E4.3	R07E4.3	3.22574
3503	F48D6.4	F48D6.4	3.22414
102	E01H11.1	pkc-2	3.22406
3010	F15E11.1	F15E11.1	3.22387
7870	R13H8.1	daf-16	3.22235
18578	T21B4.7	srh-69	3.22199
11977	M04F3.1	rpa-2	3.22009
8052	C36B1.11	C36B1.11	3.21803
16054	F31B12.1	plc-1	3.21486
21183	T04D3.1	T04D3.1	3.21202
10500	R08E5.4	R08E5.4	3.20897
15141	Y119D3B.19	fbxa-78	3.20719
19152	C37E2.2	C37E2.2	3.20637
18523	T20D4.4	T20D4.4	3.20621
19397	C25E10.8	C25E10.8	3.20509
15902	F44B9.3	cit-1.2	3.20261
15887	Y6D1A.2	Y6D1A.2	3.20091
10270	F18E3.7	F18E3.7	3.20007
15817	F36D3.4	F36D3.4	3.20004
2017	F32A7.3	eva-1	3.19754
14089	C50F4.13	his-35	3.1954
4796	F49F1.7	F49F1.7	3.19426
13925	Y18H1A.8	Y18H1A.8	3.19261
11135	C37A2.4	cye-1	3.19191
5432	F22B8.6	F22B8.6	3.19177
2348	F14F7.2	cyp-13A11	3.18975
22241	R10E8.3	R10E8.3	3.18617
17239	F10G8.2	F10G8.2	3.18601
18270	R07B1.3	R07B1.3	3.18291
21975	M01G5.5	snf-6	3.1808
5652	F13H6.5	F13H6.5	3.17806
18169	Y102A5C.3	fbxa-207	3.17699
12566	Y24D9A.8	Y24D9A.8	3.1726
10686	B0250.5	B0250.5	3.17158
7997	R90.3	ttr-28	3.16865
13941	F33A8.7	F33A8.7	3.16857
6178	F16G10.9	F16G10.9	3.16772
7416	F33D11.3	col-54	3.16666
1893	F56B3.8	F56B3.8	3.16307
7875	T24A6.16	T24A6.16	3.16063
11706	C03A7.8	abu-7	3.15873
417	M01F1.7	M01F1.7	3.15792
9719	F23B12.4	F23B12.4	3.15489
10823	F28A10.4	F28A10.4	3.15476
10201	C06B3.8	gcy-32	3.15401
8569	Y38H6C.19	Y38H6C.19	3.15285
17359	R02F2.6	R02F2.6	3.15229
21223	C48B4.7	C48B4.7	3.1456
10127	C09F9.2	C09F9.2	3.14207
22839	C04E12.1	srbc-4	3.14026
20852	C52E4.1	cpr-1	3.13975
10801	F08A8.6	tag-138	3.13943
17778	K07A1.11	rba-1	3.13628
1309	Y17D7A.3	nhr-65	3.13556
15468	T09A12.4	nhr-66	3.1335
23084	K11D12.9	K11D12.9	3.12978
4689	H14N18.4	H14N18.4	3.12827
5146	Y51H7C.1	Y51H7C.1	3.12645
14115	C17D12.1	C17D12.1	3.12282
7860	F54E2.6	srt-34	3.11907
4504	ZK337.1	ZK337.1	3.11865
2693	C18B2.1	C18B2.1	3.11845
22142	R07B1.9	R07B1.9	3.10971
18343	C49C3.1	snf-9	3.10832
3499	F36H2.3	F36H2.3	3.10801
93	C16C4.14	math-9	3.10627
90	C03A7.14	abu-8	3.10347
22390	R08C7.8	R08C7.8	3.1033
19201	C50B6.3	C50B6.3	3.10259
13918	ZC449.5	ZC449.5	3.10204
22457	C38C10.1	tkr-1	3.09999
9573	Y53H1C.2	ego-2	3.09938
737	R11G11.12	nhr-210	3.09552
6275	Y57G11C.23	Y57G11C.23	3.09516
8559	F53C11.1	F53C11.1	3.09449
22766	T25E4.1	T25E4.1	3.09057
21217	ZK1127.1	nos-2	3.08966
8578	C33G3.3	lgc-21	3.08825
15332	F14F9.4	F14F9.4	3.08694
337	T08G5.3	T08G5.3	3.08627
22375	F39C12.3	tsp-14	3.08555
15554	F52C9.8	pqe-1	3.083
10063	C23H3.7	tre-5	3.08289
13141	T20B3.2	tni-3	3.08277
599	F52C9.1	F52C9.1	3.08201
4430	W02C12.3	hlh-30	3.08183
22818	K09E3.4	K09E3.4	3.08152
21583	T08D10.3	T08D10.3	3.08125
8753	F40F9.7	F40F9.7	3.08122
3269	T27A10.6	T27A10.6	3.08117
22018	F20D6.3	srp-8	3.08045
3140	F10A3.7	F10A3.7	3.07863
6640	C09G1.4	C09G1.4	3.0784
12826	F36G9.3	F36G9.3	3.07505
7207	ZK1010.3	ZK1010.3	3.07341
21882	D1054.9	D1054.9	3.07246
10284	H24G06.1	H24G06.1	3.07211
16051	C17E7.9	C17E7.9	3.07043
21990	F49E8.4	cdd-2	3.07025
20973	T28F2.1	T28F2.1	3.06913
8034	W06B11.4	hog-1	3.06902
2030	C17B7.2	C17B7.2	3.06853
20924	F38A6.3	hif-1	3.06583
7093	Y67D8B.5	Y67D8B.5	3.06553
13790	F21F8.11	F21F8.11	3.06493
7757	F34D6.3	sup-9	3.06033
12703	H02I12.8	cyp-31A2	3.05735
17749	F09C6.1	F09C6.1	3.05636
6562	ZK488.6	ZK488.6	3.05602
17973	F45E10.1	unc-53	3.0533
1126	H27M09.5	H27M09.5	3.05134
12699	F49E2.5	F49E2.5	3.05054
20791	T12B5.10	fbxa-60	3.0472
7177	Y46G5A.11	-	3.04683
20302	F55C7.7	unc-73	3.04442
11167	W03D2.4	pcn-1	3.04421
5978	C29F5.2	sdz-3	3.04334
8564	R08E5.1	R08E5.1	3.04276
8322	C15C6.2	C15C6.2	3.0414
22631	C06A1.6	C06A1.6	3.04117
16690	D1054.8	D1054.8	3.03965
11840	C02G6.2	C02G6.2	3.03787
14269	DC2.1	srh-80	3.03772
18447	B0240.2	spe-42	3.03734
412	F11H8.2	lgc-38	3.03701
22132	D1005.2	D1005.2	3.03692
2001	F47F2.1	F47F2.1	3.03571
6696	ZK84.1	ZK84.1	3.03221
3053	ZK867.1	syd-9	3.03198
2953	F20D1.10	tag-299	3.03099
19934	C01G12.6	nspb-10	3.02588
8579	K04F10.6	mut-2	3.02461
10716	F56B6.4	uvt-5	3.0243
22934	T16A1.3	fbxc-49	3.02359
11839	C02A12.2	srbc-29	3.02127
12162	F09A5.4	F09A5.4	3.0194
9820	Y48G1BL.4	Y48G1BL.4	3.01914
2769	C30G4.4	C30G4.4	3.0137
4718	R04E5.2	R04E5.2	3.01196
12159	C44C1.5	C44C1.5	3.01174
19477	F57H12.5	F57H12.5	3.00955
20697	Y39G10AR.16	Y39G10AR.16	3.00794
8044	T03E6.1	str-151	3.00789
20998	T16A1.2	T16A1.2	3.00562
8484	T06E4.11	pqn-63	3.00549
393	K05F1.9	K05F1.9	3.0027
8266	C14C6.2	C14C6.2	3.00081
1106	Y19D10A.8	Y19D10A.8	3.00002
16786	F29G9.4	fos-1	2.99981
7172	M195.3	amt-3	2.99711
8978	Y50D4B.2	Y50D4B.2	2.99658
2846	Y47D3B.6	Y47D3B.6	2.99579
20337	Y18H1A.2	Y18H1A.2	2.99552
22246	Y37A1B.12	tor-1	2.99461
14259	B0365.5	clec-225	2.99338
20452	K12H4.7	K12H4.7	2.99175
8515	T01H10.3	lgc-15	2.99048
6669	Y71F9AL.4	Y71F9AL.4	2.99
13703	C54C8.2	C54C8.2	2.98723
18459	F55G11.5	dod-22	2.98708
1774	B0213.15	cyp-34A9	2.98649
15866	Y87G2A.5	vrs-2	2.98496
8037	F28C12.3	sra-19	2.98244
17301	K09F5.3	spp-14	2.97854
20789	PAR2.4	mig-22	2.97633
1289	B0365.1	B0365.1	2.97631
3751	R173.1	cah-5	2.97618
16039	F58A3.1	ldb-1	2.97574
7490	C26F1.6	C26F1.6	2.97388
12747	Y47G6A.16	-	2.9734
20983	C32B5.3	fbxc-16	2.97334
9984	C28D4.4	C28D4.4	2.97291
3111	F13E9.5	F13E9.5	2.97245
15434	Y82E9BL.14	fbxa-80	2.97038
4567	H25K10.5	H25K10.5	2.96938
6865	B0350.2	unc-44	2.96744
11683	H19M22.2	let-805	2.96624
17700	D1005.3	D1005.3	2.96501
256	T07H8.6	ptr-15	2.96402
14339	Y116A8A.1	clec-192	2.96371
15389	C31C9.4	fbxa-168	2.95953
7927	T07H3.3	math-38	2.95836
1617	Y65B4BL.6	Y65B4BL.6	2.9571
22339	Y39A1A.15	cnt-2	2.95669
4460	F10D7.5	F10D7.5	2.95615
15234	C29F3.6	srx-58	2.95538
7894	C09D1.2	clec-89	2.95536
5635	F12B6.1	abt-2	2.95248
19312	C39E9.10	C39E9.10	2.95242
19542	R07C3.13	R07C3.13	2.95201
4049	F46F5.10	F46F5.10	2.95016
10631	Y54G11A.13	ctl-3	2.94713
14165	T11F9.9	col-157	2.9465
22399	W09D6.1	W09D6.1	2.94643
10074	K09F6.6	K09F6.6	2.94498
8178	C31H1.8	C31H1.8	2.94435
15335	F41E6.11	F41E6.11	2.94352
12843	T23F1.1	srh-238	2.94197
3813	Y39E4A.1	Y39E4A.1	2.94186
8487	T26E4.5	T26E4.5	2.93941
18594	ZK783.3	ZK783.3	2.93848
10098	M142.6	rle-1	2.93691
16484	ZC84.2	tax-4	2.93091
14844	C25F9.5	C25F9.5	2.92918
15706	Y39C12A.3	sre-18	2.92865
6713	T16H12.1	T16H12.1	2.92562
6964	Y14H12B.2	Y14H12B.2	2.92487
13813	Y113G7B.9	srbc-34	2.92249
5823	R10H1.4	isl-1	2.92152
17051	F37B1.3	gst-14	2.92131
5294	F12E12.7	sdz-11	2.92015
14579	C36F7.4	rig-5	2.91922
12611	Y76A2B.1	pod-1	2.91887
20412	H19M22.2	let-805	2.91848
7422	W01A8.3	cutl-6	2.91839
17728	F01D5.2	F01D5.2	2.91766
14405	F15E11.14	F15E11.14	2.91662
10678	C28C12.7	spp-10	2.91581
13488	R06B10.3	clec-150	2.91498
16085	F46A8.2	F46A8.2	2.91443
3825	E04A4.4	hoe-1	2.91427
20780	C52E12.2	unc-104	2.91412
3601	K08F11.1	K08F11.1	2.9101
1993	C25B8.1	kqt-1	2.9093
23110	M03B6.3	M03B6.3	2.90788
1033	F40G12.10	F40G12.10	2.90758
15036	F21D5.6	F21D5.6	2.90617
3824	C34H4.1	C34H4.1	2.90542
12547	C06A8.1	C06A8.1	2.90479
15599	F41H8.3	srx-30	2.90432
2751	F52F10.2	F52F10.2	2.90236
19086	F38E11.1	hsp-12.3	2.90135
20754	Y47D3A.11	wht-8	2.89872
9600	Y54G11A.2	Y54G11A.2	2.89827
4413	C17D12.2	unc-75	2.89709
8083	W01A11.1	W01A11.1	2.89504
14240	C32H11.13	dct-19	2.89222
3246	Y32G9A.4	srp-3	2.88994
9134	T12B5.11	fbxa-67	2.88979
8111	Y116A8A.4	Y116A8A.4	2.88873
6845	K09G1.1	K09G1.1	2.88656
18759	C04E12.4	C04E12.4	2.88557
21151	T18H9.1	grd-6	2.88455
13949	T19D12.4	T19D12.4	2.88443
5865	C25H3.13	-	2.88397
15306	W08F4.1	W08F4.1	2.88149
12413	Y11D7A.4	rab-28	2.87855
19687	F21H7.4	clec-233	2.87649
13494	Y41C4A.7	Y41C4A.7	2.87555
22680	F54G8.1	F54G8.1	2.87525
20081	F19F10.3	F19F10.3	2.8744
20399	T04C9.4	mlp-1	2.87362
8804	C05E7.1	C05E7.1	2.87301
15955	Y58A7A.4	Y58A7A.4	2.87194
4668	F26H9.5	F26H9.5	2.87078
12620	Y45F10A.5	nlp-17	2.86994
7437	F40E12.2	F40E12.2	2.86855
22519	T05B4.7	srw-134	2.86765
10866	Y11D7A.13	flh-3	2.86763
15810	C13C4.5	C13C4.5	2.867
2726	B0261.1	B0261.1	2.86687
3991	H27D07.3	srw-143	2.86562
6781	F37F2.3	gst-25	2.86486
1956	C29E4.1	col-90	2.85947
18275	F48G7.5	F48G7.5	2.85934
19093	Y105C5B.11	Y105C5B.11	2.85897
12832	F59E11.6	F59E11.6	2.85866
11917	ZC239.19	sri-50	2.85751
18055	ZK250.7	math-49	2.85488
7764	C29F9.2	C29F9.2	2.85451
10022	Y43F8B.9	Y43F8B.9	2.85431
17540	F54H12.1	aco-2	2.85391
17572	ZK563.3	-	2.85371
13927	Y50C1A.1	Y50C1A.1	2.85104
20596	Y94A7B.3	srh-291	2.84831
354	F19H6.5	F19H6.5	2.84708
6852	Y39F10A.3	Y39F10A.3	2.84692
16053	F20D1.4	F20D1.4	2.84541
20144	K03D7.6	srh-118	2.84484
6754	R13A5.1	cup-5	2.84368
12607	H10E21.4	H10E21.4	2.84144
20216	T23G11.1	T23G11.1	2.84102
16783	F15H10.8	F15H10.8	2.83916
15182	F40H7.7	srx-104	2.83803
16029	C18B2.5	C18B2.5	2.83695
3549	T27A3.5	T27A3.5	2.836
5410	T12A2.16	hot-4	2.83548
10622	F55A12.9	pqn-44	2.83513
21621	F09C6.9	nhr-116	2.83512
1187	Y43B11AL.3	srw-64	2.8347
8980	Y75B7B.1	Y75B7B.1	2.83309
20056	K03D3.4	srz-61	2.83294
16637	K08A2.2	K08A2.2	2.83243
13227	R06C7.2	R06C7.2	2.83183
18053	Y8G1A.1	math-46	2.82866
11113	W09C2.3	mca-1	2.82773
9925	F57G4.4	fbxa-191	2.82758
16261	T24D8.4	nlp-23	2.82536
14904	C16A11.2	C16A11.2	2.82465
3527	Y40C5A.4	Y40C5A.4	2.82341
3572	R09D1.6	R09D1.6	2.82026
15378	W02D9.1	pri-2	2.81999
7515	T02B11.4	T02B11.4	2.81992
15899	F11F1.1	F11F1.1	2.81732
5096	T05C3.3	-	2.81667
22820	T02E1.3	gla-3	2.81449
12691	F22E5.8	F22E5.8	2.81442
22828	C01B10.6	C01B10.6	2.81416
8478	K07C6.6	srx-63	2.81311
17519	C27A7.5	C27A7.5	2.81295
15144	Y43F4A.3	Y43F4A.3	2.81265
7238	R05F9.1	R05F9.1	2.81249
13606	F20B6.9	F20B6.9	2.81141
20859	C03G5.7	flp-5	2.81109
8328	C44B7.8	pmp-1	2.81049
21247	C34D4.9	nas-8	2.80852
2036	C45G9.10	C45G9.10	2.80762
3028	K11D12.10	mlk-1	2.80741
2749	F31F7.1	F31F7.1	2.80669
15889	Y51H7BM.1	math-45	2.80535
1092	K11D12.10	mlk-1	2.80488
1272	K08E7.4	K08E7.4	2.80379
16913	F49E10.4	F49E10.4	2.80256
464	T28C12.4	T28C12.4	2.80187
9854	F16G10.5	F16G10.5	2.80144
21972	B0524.4	B0524.4	2.79871
18323	F56C9.5	acbp-4	2.79783
10976	F17A9.3	F17A9.3	2.79783
5420	C18A3.5	C18A3.5	2.79623
14647	T02G5.11	T02G5.11	2.79536
19043	B0228.7	B0228.7	2.79516
11719	F11D11.2	-	2.79417
12306	C53B4.2	C53B4.2	2.79325
11685	R07E4.6	kin-2	2.79271
13075	K07A3.1	fbp-1	2.79226
3267	T04G9.3	ile-2	2.79226
1113	Y73F8A.14	Y73F8A.14	2.79077
19566	F01G10.6	F01G10.6	2.79021
10873	C04E6.6	grd-9	2.79
20434	F16G10.13	F16G10.13	2.78714
11723	F26H11.2	nurf-1	2.78637
18068	T15D6.11	T15D6.11	2.786
8069	F08F3.6	F08F3.6	2.7833
22234	F19B6.2	ufd-1	2.78169
22296	F38A5.3	lec-11	2.78027
19391	F57H12.1	arf-3	2.7799
16984	R07B7.1	clh-6	2.77872
4085	T02D1.3	sru-15	2.77615
21310	F43E2.6	F43E2.6	2.77477
11373	F32D8.3	F32D8.3	2.77475
23168	R07E5.6	R07E5.6	2.77282
19443	R06B10.4	trp-2	2.7714
10763	F49E2.5	F49E2.5	2.76984
12780	K02D10.3	K02D10.3	2.76906
18926	F20B4.6	cgt-2	2.76494
5337	C56C10.8	icd-1	2.76413
945	R07E4.6	kin-2	2.76384
14338	Y69A2AR.24	Y69A2AR.24	2.76291
7675	F44E2.4	F44E2.4	2.76229
5552	C13C4.3	nhr-136	2.76226
17935	ZK520.5	cyn-2	2.76045
20566	F18E3.10	F18E3.10	2.76027
5065	C04E6.2	srsx-18	2.7597
19772	F20H11.4	F20H11.4	2.75809
1059	C04G2.5	C04G2.5	2.75802
15637	C04F1.1	C04F1.1	2.75749
12894	C53D5.5	C53D5.5	2.75728
17987	C17G10.9	C17G10.9	2.75577
15588	C46F9.1	math-22	2.75522
5825	Y51H7C.3	Y51H7C.3	2.75265
18892	F54D5.4	F54D5.4	2.75124
16953	E01G4.3	E01G4.3	2.75004
7222	T21D12.2	dpy-9	2.74879
20505	F43C11.12	F43C11.12	2.74711
12546	T27E7.1	T27E7.1	2.74689
22852	F07B7.4	his-52	2.74591
7041	Y47D7A.15	Y47D7A.15	2.74491
21462	B0034.2	B0034.2	2.74439
21154	Y6G8.2	Y6G8.2	2.74272
6834	C15C6.2	C15C6.2	2.7396
10235	T07H6.1	T07H6.1	2.7383
3108	C23H5.1	C23H5.1	2.73786
3120	T22B11.3	T22B11.3	2.7362
19310	C08F11.8	ugt-22	2.73534
10889	F36D4.2	F36D4.2	2.7337
9745	F48E3.8	F48E3.8	2.73058
15665	F46F5.16	F46F5.16	2.73007
19744	C27H5.8	glc-4	2.72952
2238	T7X.1	-	2.72859
784	F56A4.11	F56A4.11	2.72795
14428	F49E12.6	F49E12.6	2.72628
1692	F23B12.1	F23B12.1	2.72561
9859	F59H6.11	bath-5	2.7227
11157	T05G5.3	cdk-1	2.72148
16989	F13C5.5	F13C5.5	2.71914
16739	F55E10.2	F55E10.2	2.71876
12666	F15A4.8	F15A4.8	2.71818
18608	T23F6.5	T23F6.5	2.71804
18095	Y38E10A.18	nhr-234	2.71771
7841	C35B1.3	C35B1.3	2.71707
5250	C29E4.4	npp-15	2.71471
3962	C03A7.4	pqn-5	2.71415
12916	F47G9.3	cutl-18	2.71098
12489	F26G1.5	F26G1.5	2.71055
4894	ZC64.3	ceh-18	2.71034
16860	Y110A2AL.1	Y110A2AL.1	2.70994
21210	T05H10.7	T05H10.7	2.70987
12242	Y55F3C.6	Y55F3C.6	2.70788
3782	F56D1.5	dhs-5	2.70785
8321	C14A6.1	clec-48	2.70594
19811	F01G12.5	let-2	2.70527
17679	T07H8.1	srx-16	2.70448
14948	Y56A3A.19	Y56A3A.19	2.70384
20676	C06G1.5	C06G1.5	2.70287
9946	Y5H2B.4	srbc-42	2.70243
8194	C36B1.1	cle-1	2.70062
19574	T06C10.6	kin-26	2.70002
17294	F09E10.1	F09E10.1	2.697
21742	B0205.4	B0205.4	2.69672
931	C04E12.10	C04E12.10	2.69651
10539	Y47H10A.1	clp-3	2.69649
780	T15B7.4	col-142	2.69643
6499	F21D5.8	F21D5.8	2.69632
19143	Y68A4B.3	Y68A4B.3	2.69593
14630	F33D11.9	F33D11.9	2.69584
260	T28A11.4	T28A11.4	2.69406
13109	F29F11.1	sqv-4	2.69384
12499	W06B4.1	W06B4.1	2.69346
16339	F43G6.7	F43G6.7	2.69325
14853	F58H1.2	F58H1.2	2.69271
17272	F44E7.5	F44E7.5	2.69261
17060	F59E12.4	npl-4.1	2.69259
16985	W06D12.3	fat-5	2.69216
4261	F32A5.1	ada-2	2.69176
22874	R02D5.7	R02D5.7	2.69028
5782	F47D12.4	hmg-1.2	2.68981
15399	K12D12.3	col-84	2.68841
11703	B0035.1	B0035.1	2.68667
17165	C03G6.10	nhr-148	2.686
15456	C45E5.6	nhr-46	2.68429
214	T05A1.4	-	2.68394
3149	F53F1.7	srv-8	2.68391
9592	M03A1.3	M03A1.3	2.68359
14809	T22B2.5	T22B2.5	2.68338
4403	C26B9.5	C26B9.5	2.68332
14337	Y56A3A.9	-	2.68027
12880	T01B7.2	srg-18	2.67907
23148	T26C5.2	T26C5.2	2.67726
10472	C32E12.3	osr-1	2.67683
10534	R07C12.4	R07C12.4	2.67335
13274	C43F9.7	C43F9.7	2.67302
19933	C01B10.6	C01B10.6	2.67275
8079	R10E8.4	R10E8.4	2.6718
144	Y73B3A.11	Y73B3A.11	2.67033
18460	F56D1.4	clr-1	2.66943
6564	C05E7.4	C05E7.4	2.66925
2980	Y39E4A.2	ttm-1	2.66787
14362	E02C12.8	E02C12.8	2.66706
8433	C49H3.4	C49H3.4	2.66487
17984	Y48E1B.2	Y48E1B.2	2.66448
14421	C44B7.12	C44B7.12	2.66345
13835	H28G03.4	H28G03.4	2.66333
22653	F21H12.1	F21H12.1	2.66223
15852	T22B7.3	T22B7.3	2.66157
3514	M88.3	M88.3	2.66108
3760	T04D3.5	T04D3.5	2.6606
4625	ZK262.3	ZK262.3	2.65934
538	F07D10.1	rpl-11.2	2.65821
20214	Y119D3B.6	fbxa-77	2.65803
1675	ZK354.8	ZK354.8	2.65777
17597	F15D4.6	F15D4.6	2.65713
21590	F52F10.6	-	2.6569
7094	Y67H2A.7	Y67H2A.7	2.6567
11513	ZK337.2	ZK337.2	2.65662
8992	F22F1.2	F22F1.2	2.65656
15203	Y41C4A.11	Y41C4A.11	2.65602
5237	T06D8.3	T06D8.3	2.65588
11628	C33C12.10	C33C12.10	2.65584
15110	F14D2.1	bath-27	2.65547
9347	C10H11.6	ugt-26	2.65503
22646	B0304.2	B0304.2	2.65477
3114	F42A9.6	F42A9.6	2.6537
15461	F46H5.7	F46H5.7	2.65284
11579	B0238.13	B0238.13	2.65264
9031	Y116A8C.30	Y116A8C.30	2.65247
19754	K10B4.3	K10B4.3	2.6508
15685	Y22D7AR.12	Y22D7AR.12	2.65034
22784	Y37E11B.10	Y37E11B.10	2.65025
1876	T28D6.2	tba-7	2.64924
9406	F38A1.9	F38A1.9	2.64859
22395	T20D4.7	T20D4.7	2.64832
11531	T24E12.5	T24E12.5	2.64584
9774	C17B7.4	C17B7.4	2.64571
17641	Y38F2AR.1	eri-5	2.64562
9020	C25A1.9	rsa-1	2.64551
20101	T15B7.17	T15B7.17	2.64532
23038	T21D9.2	T21D9.2	2.64503
12470	R12E2.14	R12E2.14	2.64491
6513	Y73F8A.33	Y73F8A.33	2.64453
8997	K09A11.3	cyp-14A2	2.64323
19949	F17E9.12	his-31	2.64276
10787	Y44E3A.6	Y44E3A.6	2.64239
4958	F56A6.1	sago-2	2.64167
22595	F46E10.11	F46E10.11	2.64138
4921	F01G12.5	let-2	2.64131
17810	C56E6.6	C56E6.6	2.64115
21148	K11D12.5	K11D12.5	2.64109
11618	C32F10.2	lin-35	2.63985
10191	ZK370.2	sma-2	2.63961
10222	C23H5.8	C23H5.8	2.6393
14558	B0365.6	clec-41	2.63804
9605	C18H2.5	C18H2.5	2.6375
15975	F10G8.5	ncs-2	2.63657
1793	W05E10.1	W05E10.1	2.63227
16582	R07H5.6	-	2.63141
18597	C46A5.5	C46A5.5	2.62947
9894	T05E11.4	spo-11	2.62907
10447	F57G12.2	F57G12.2	2.62904
13513	T11B7.3	col-118	2.62643
2171	F13A2.3	F13A2.3	2.62617
22104	C35A5.2	ugt-33	2.62451
10460	T17A3.3	fbxb-81	2.62364
14167	T22H6.2	T22H6.2	2.6236
8325	C33F10.10	-	2.62291
22473	F42A9.4	cyp-33E3	2.62259
20942	T08D2.6	T08D2.6	2.62066
17132	ZK177.9	ZK177.9	2.61934
6539	H12C20.5	srx-90	2.61933
21114	Y102A5C.17	clec-238	2.61821
4328	F42G9.1	F42G9.1	2.61768
15598	F36H12.11	rmd-4	2.61704
2364	Y75B8A.3	Y75B8A.3	2.61514
7642	ZK858.3	clec-91	2.61292
3241	T03E6.8	T03E6.8	2.61233
8523	T06G6.2	sra-24	2.61178
23024	C38C5.1	C38C5.1	2.61172
1715	Y17D7C.2	Y17D7C.2	2.61034
14122	Y39E4B.12	gly-5	2.6102
7214	F13E9.8	F13E9.8	2.60953
7556	H27D07.5	srw-122	2.60874
13735	T08E11.7	fbxa-3	2.60857
6270	T04A8.13	T04A8.13	2.60804
3360	F29G9.4	fos-1	2.60774
18361	F15D3.1	dys-1	2.60733
20531	C18H7.6	C18H7.6	2.60655
16597	Y53F4A.2	Y53F4A.2	2.60639
16999	C32E8.10	unc-11	2.60433
13648	C28D4.5	C28D4.5	2.60335
2952	C16B8.3	C16B8.3	2.60327
6544	R02F11.3	R02F11.3	2.60292
5827	C16C10.4	C16C10.4	2.60225
7902	M01G12.7	M01G12.7	2.60188
22990	F35E8.8	gst-38	2.60125
18267	K02E10.7	K02E10.7	2.59752
21792	C15F1.7	sod-1	2.59586
12678	C12D12.1	C12D12.1	2.59409
12348	H24K24.4	H24K24.4	2.59217
13124	W06A7.5	nspa-8	2.59171
13040	F31E3.2	F31E3.2	2.59127
20929	F55C12.1	F55C12.1	2.59123
19479	H28G03.1	H28G03.1	2.58874
10173	Y47H9C.4	ced-1	2.58757
4756	W08F4.6	mlt-8	2.58754
14771	K12G11.4	sodh-2	2.58688
21199	D2062.1	D2062.1	2.58603
10371	F22B3.5	F22B3.5	2.58503
8094	C35C5.6	C35C5.6	2.58469
7702	F58D2.2	F58D2.2	2.58379
10778	T09F5.10	T09F5.10	2.58213
12977	F59B10.3	F59B10.3	2.58193
11924	C36F7.1	irx-1	2.5813
5267	Y55B1AL.1	Y55B1AL.1	2.57914
11796	K01A2.6	K01A2.6	2.57903
19607	K02E11.7	K02E11.7	2.57884
10402	F20A1.3	srsx-32	2.57869
16083	F40F9.6	F40F9.6	2.57808
6915	Y44A6D.3	Y44A6D.3	2.57734
2949	Y39B6A.42	Y39B6A.42	2.577
22935	W07G1.6	sre-43	2.57606
21838	C24H12.4	C24H12.4	2.57395
23040	Y62H9A.2	Y62H9A.2	2.57344
3575	W06A11.3	fbxb-118	2.5728
14049	F22B5.4	F22B5.4	2.57273
9559	R193.2	R193.2	2.57255
15542	F56A4.3	F56A4.3	2.57238
16317	ZK228.4	ZK228.4	2.57103
14376	T27E4.6	oac-50	2.56995
14767	F59D6.7	F59D6.7	2.56943
19903	C44E4.7	C44E4.7	2.56937
14412	Y48G1C.9	Y48G1C.9	2.56894
17473	F49E10.3	flp-7	2.56868
9956	C55B6.3	-	2.56853
12013	T19D12.1	T19D12.1	2.56811
13965	F42H10.4	-	2.56764
21563	ZC250.3	ZC250.3	2.56763
15405	Y38F1A.3	ptr-18	2.56576
14415	Y110A7A.4	Y110A7A.4	2.56549
21160	C04B4.2	C04B4.2	2.56464
6061	R186.5	shw-3	2.56266
9142	Y119D3B.13	Y119D3B.13	2.56181
19798	F33D4.6	F33D4.6	2.56162
7031	T04F3.4	T04F3.4	2.56023
6919	Y65B4A.4	Y65B4A.4	2.55929
20971	R12E2.12	R12E2.12	2.55926
2711	ZC374.2	ZC374.2	2.55807
14221	T23F4.3	T23F4.3	2.55764
10459	T07C12.5	srj-34	2.55731
2797	Y71A12B.13	Y71A12B.13	2.55727
9119	C05D2.3	C05D2.3	2.55618
14965	T14G10.6	tsp-12	2.55597
4986	Y74E4A.1	lgc-27	2.55586
11982	ZC449.2	ZC449.2	2.55441
2507	Y62E10A.11	Y62E10A.11	2.55429
6609	Y73B6A.1	Y73B6A.1	2.55356
12473	W08E3.4	W08E3.4	2.5532
19266	F18A11.2	F18A11.2	2.55294
18563	C40D2.3	math-21	2.5519
17479	C05D11.1	C05D11.1	2.55074
6902	R07E5.15	R07E5.15	2.55006
19888	T19B10.11	mxl-1	2.54981
19971	T05A10.1	sma-9	2.54806
19296	R07E5.3	R07E5.3	2.5477
1034	F42C5.7	grl-4	2.54769
18484	C06B8.2	C06B8.2	2.54739
1161	C29F9.6	C29F9.6	2.54671
21911	T23D8.5	his-67	2.54568
22599	M02H5.7	nhr-123	2.54519
28	AC7.2	soc-2	2.54433
19759	Y14H12A.1	Y14H12A.1	2.5436
7245	Y73F8A.8	pqn-90	2.54293
20515	Y110A2AL.13	Y110A2AL.13	2.54283
7300	C50C10.7	str-2	2.54209
16891	C43F9.6	C43F9.6	2.54065
6673	B0334.5	B0334.5	2.53996
13878	F09G2.8	F09G2.8	2.53965
2303	W03D8.9	W03D8.9	2.53917
17096	F33E2.4	F33E2.4	2.53877
9108	R03C1.1	R03C1.1	2.53863
11412	F19G12.5	srh-19	2.53793
284	H42K12.2	H42K12.2	2.53695
14687	B0432.8	B0432.8	2.53689
7929	T27A1.5	T27A1.5	2.53625
14769	K05D4.6	srh-277	2.53622
15266	W04E12.4	W04E12.4	2.53496
8631	Y110A2AR.2	ubc-15	2.53445
12900	Y46C8AL.1	clec-73	2.53429
12143	T05H4.13	alh-4	2.53372
22715	C48D5.2	ptp-1	2.53225
6814	B0213.6	nlp-31	2.5322
11475	Y43F8C.16	Y43F8C.16	2.53209
5690	T25C12.3	T25C12.3	2.53013
3036	T20D4.8	T20D4.8	2.52941
10490	E02A10.1	E02A10.1	2.5274
13677	R12E2.10	egg-5	2.52642
14891	T09B4.1	T09B4.1	2.52591
8201	F56A8.3	F56A8.3	2.52537
698	R10H10.4	R10H10.4	2.52527
1553	C46G7.4	pqn-22	2.52427
16021	F41E7.8	cnc-8	2.52303
22524	T26E4.1	T26E4.1	2.5219
15264	T23B12.10	-	2.5215
17205	Y45G12C.15	srj-20	2.52125
12787	C17H12.6	C17H12.6	2.52101
15617	T16G1.7	T16G1.7	2.52057
9578	ZK858.4	mel-26	2.52029
9528	F44C8.4	nhr-103	2.52001
14563	R11G11.2	nhr-58	2.51999
16983	K11D12.1	cwp-4	2.51951
11747	T24C4.5	T24C4.5	2.51951
22146	Y102A11A.2	Y102A11A.2	2.51861
1107	Y43F8B.7	Y43F8B.7	2.51825
4484	T05B4.10	T05B4.10	2.51713
7858	F47D12.7	F47D12.7	2.51685
14659	Y44E3B.1	zip-4	2.51443
8687	K06A1.6	dgk-5	2.51429
7464	C09G12.3	srz-78	2.51418
5997	ZC204.1	ZC204.1	2.51408
7230	F12F3.3	-	2.51333
19979	Y102A5C.26	srz-52	2.51251
3769	ZK265.5	sre-23	2.51154
4298	Y50D7A.2	Y50D7A.2	2.5106
2034	C35E7.10	C35E7.10	2.50966
9467	B0294.2	-	2.50956
16802	ZC455.1	ZC455.1	2.50945
13747	R12B2.3	R12B2.3	2.50908
17208	Y70C5C.2	clec-9	2.50886
3725	R90.1	R90.1	2.50885
19281	ZK1067.7	pqn-95	2.50842
18566	F10B5.2	F10B5.2	2.50832
12435	R04F11.4	twk-13	2.50784
11029	ZK1025.7	ZK1025.7	2.50754
12979	M151.1	M151.1	2.5074
4805	C29F9.10	fbxa-57	2.507
2134	Y22D7AR.7	Y22D7AR.7	2.5068
16068	C25G4.6	C25G4.6	2.50594
17752	F25B3.3	rgef-1	2.50479
13369	T21E8.2	pgp-7	2.50422
2762	Y39B6A.18	Y39B6A.18	2.50326
3300	M195.1	col-77	2.50314
3596	F09D12.1	grd-10	2.5031
7936	C06E1.8	C06E1.8	2.50136
4001	T14E8.1	T14E8.1	2.49962
12893	C47F8.1	C47F8.1	2.49701
7969	C09H5.6	str-131	2.49693
9272	Y18D10A.19	fkb-2	2.49672
17330	F18A1.7	F18A1.7	2.49639
10992	Y51A2D.15	Y51A2D.15	2.49546
15748	T28H10.2	T28H10.2	2.49546
11596	T08G3.7	T08G3.7	2.4954
7486	C03G6.17	C03G6.17	2.49513
10944	R52.8	math-36	2.49491
13286	Y105C5B.27	-	2.49486
10834	T21B4.12	srx-118	2.49239
5713	F13H8.1	F13H8.1	2.49211
18826	C17H12.13	C17H12.13	2.49177
19307	ZK643.2	ZK643.2	2.49174
11144	ZC334.1	ins-26	2.48988
2598	F45C12.2	F45C12.2	2.48985
15733	F57G4.9	-	2.48935
11791	F35D2.2	F35D2.2	2.48906
12887	F58F6.5	F58F6.5	2.4886
5510	T14B4.2	T14B4.2	2.4885
19265	F14E5.6	F14E5.6	2.48677
11331	Y39A3CR.8	Y39A3CR.8	2.48625
6931	F35E2.4	-	2.48625
9023	F21C3.4	rde-2	2.48529
4626	ZK488.5	ZK488.5	2.48499
21638	Y43F8C.9	Y43F8C.9	2.48491
22645	ZK1225.4	ZK1225.4	2.48446
12023	C15H7.4	C15H7.4	2.48099
21633	T10G3.2	T10G3.2	2.48075
7984	F31F4.18	srh-246	2.47907
8468	F28G4.3	F28G4.3	2.47874
20444	F52C6.9	bath-6	2.47829
6604	F26H9.8	F26H9.8	2.478
3041	Y18D10A.19	fkb-2	2.47789
7187	D1044.6	D1044.6	2.47746
18265	F52D2.6	F52D2.6	2.47642
22785	Y116A8C.34	cyn-13	2.47579
20490	W06D4.2	W06D4.2	2.47481
15792	F01D5.2	F01D5.2	2.47386
7127	C44H4.4	C44H4.4	2.47303
15116	F38A5.2	F38A5.2	2.47157
22064	H03G16.5	H03G16.5	2.47129
15063	C32C4.3	C32C4.3	2.47093
16579	K10G4.6	srh-117	2.47007
22481	Y116A8C.3	Y116A8C.3	2.4695
17082	Y51F10.8	-	2.46845
8588	K02G10.7	aqp-8	2.4684
18182	C25G6.5	C25G6.5	2.46823
59	C46H11.4	lfe-2	2.46729
5226	C38C6.6	tag-297	2.46612
20819	K10C3.2	K10C3.2	2.46582
3184	F22A3.5	ceh-60	2.46559
11344	F58F9.4	F58F9.4	2.46544
21970	Y8A9A.4	Y8A9A.4	2.46502
8306	ZC518.3	ccr-4	2.4643
21907	T05A10.1	sma-9	2.46421
14354	Y73F4A.1	Y73F4A.1	2.46394
21144	F44G3.7	F44G3.7	2.46292
19539	H12I13.1	H12I13.1	2.46196
21701	B0393.4	B0393.4	2.46168
357	F53A9.4	F53A9.4	2.46145
18269	R04A9.6	R04A9.6	2.46132
7524	Y32B12A.4	Y32B12A.4	2.46079
7496	F08H9.8	clec-54	2.46036
11242	F31E9.6	F31E9.6	2.45964
10439	C45B2.3	C45B2.3	2.4584
10898	K06B4.8	nhr-198	2.45823
13970	R01H2.2	R01H2.2	2.45771
1204	F10A3.5	str-109	2.45629
14389	F14F3.3	tag-289	2.45612
6893	F55G1.10	his-61	2.4559
11792	F37B1.6	gst-17	2.45536
8318	C01F6.3	cyp-31A1	2.45534
18056	ZK355.2	ZK355.2	2.45355
8148	ZK675.4	ZK675.4	2.45232
5678	K05C4.7	K05C4.7	2.45189
2660	F28F8.1	acr-18	2.45159
20504	F31D5.1	F31D5.1	2.45146
22686	T16G12.1	T16G12.1	2.45111
3567	F52C6.1	bath-22	2.44873
1117	ZK867.1	syd-9	2.44847
16019	C35C5.1	sdc-2	2.44767
665	K12H6.10	K12H6.10	2.44746
21917	Y25C1A.7	Y25C1A.7	2.44701
1757	F33D11.1	F33D11.1	2.44626
13720	C08G5.1	C08G5.1	2.44574
22097	Y73B6BL.18	smg-3	2.44448
10274	F35F10.4	F35F10.4	2.44447
13805	T01C3.5	T01C3.5	2.44396
13096	Y66D12A.9	Y66D12A.9	2.44292
18077	C18E9.5	C18E9.5	2.44237
20415	ZK909.2	kin-1	2.44167
12590	F46F11.2	cey-2	2.44098
18932	AC7.2	soc-2	2.44043
15017	D2089.1	rsp-7	2.44023
2937	K08F4.6	gst-2	2.43982
15120	F49E10.2	F49E10.2	2.43978
6730	F23B2.12	pcp-2	2.43722
17552	T07C5.1	ugt-50	2.43601
15438	C08F11.1	C08F11.1	2.436
10860	H20E11.2	H20E11.2	2.43527
12669	T22H2.6	T22H2.6	2.43518
3902	F01D4.2	ugt-44	2.43414
19311	C34D4.2	C34D4.2	2.43383
1312	F58D5.1	hrp-2	2.43286
10276	F41C6.3	F41C6.3	2.42969
14220	T06D4.3	T06D4.3	2.42961
5340	F54A3.5	F54A3.5	2.42885
16192	Y55F3AL.1	plx-1	2.42838
3050	Y74E4A.1	lgc-27	2.42772
4331	K08F11.4	yrs-1	2.42756
8129	C52E2.4	C52E2.4	2.42736
3979	F26F4.2	F26F4.2	2.42646
15505	Y53F4B.14	Y53F4B.14	2.42645
13880	F23H12.6	gcy-13	2.42644
9977	C14A6.2	C14A6.2	2.42634
13284	T12A7.7	T12A7.7	2.42445
16638	K10H10.7	K10H10.7	2.424
7599	T15B7.15	T15B7.15	2.42332
8520	ZK377.1	wrt-6	2.42285
16519	F21A10.2	F21A10.2	2.42213
23180	ZK783.1	fbn-1	2.42056
7425	Y67A10A.1	oac-56	2.41998
17558	W04E12.7	W04E12.7	2.41893
12230	T13C5.5	bca-1	2.41867
6829	Y23B4A.2	Y23B4A.2	2.41723
6826	F36G3.2	F36G3.2	2.41658
6034	C12D5.10	C12D5.10	2.41613
10625	R09D1.6	R09D1.6	2.41301
10254	C01F6.3	cyp-31A1	2.412
14085	F41E7.4	fip-5	2.4113
13937	C52E12.1	C52E12.1	2.41123
1511	C30F8.4	kin-32	2.41118
6160	F01E11.1	ugt-57	2.41036
19656	Y116F11B.5	srw-38	2.41035
23120	T06A4.2	mps-3	2.41023
17078	Y17G9B.3	cyp-31A3	2.40944
15982	Y54E10BR.4	Y54E10BR.4	2.40927
13742	ZK1067.5	twk-4	2.40922
15602	F47F2.1	F47F2.1	2.409
22899	C17E4.1	C17E4.1	2.40885
4909	K09G1.1	K09G1.1	2.40859
22898	ZK867.1	syd-9	2.40831
6023	W03B1.6	W03B1.6	2.40826
3604	T11F8.4	T11F8.4	2.40826
905	T16G12.4	T16G12.4	2.40774
5752	Y54F10AL.1	Y54F10AL.1	2.40633
19273	T04B8.2	T04B8.2	2.40584
2148	K08D10.10	K08D10.10	2.40519
13050	Y105C5B.7	Y105C5B.7	2.40484
23160	T54X.1	-	2.40472
436	C54E4.4	C54E4.4	2.40451
1728	C35C5.5	lev-8	2.40415
2172	F13A7.8	sri-65	2.4036
12283	T05A8.7	T05A8.7	2.40305
150	C04F12.9	rnh-1.3	2.40304
10174	Y54E10A.14	rom-5	2.40293
21432	Y116A8A.2	Y116A8A.2	2.4012
255	T06E6.5	fbxa-135	2.40053
7279	ZK666.7	clec-61	2.3995
17804	ZK39.2	clec-95	2.39947
1023	B0035.10	his-45	2.39852
5178	T05C3.6	T05C3.6	2.39828
9035	F47G4.5	F47G4.5	2.3982
16022	F46C8.6	dpy-7	2.3977
5675	C39D10.7	C39D10.7	2.39632
5437	F42G9.9	ptl-1	2.39434
3453	F35F10.14	F35F10.14	2.39429
8437	F47C12.10	srh-222	2.39424
8115	T23G11.7	T23G11.7	2.39399
12764	F57C2.2	btb-19	2.39351
20388	C41H7.7	clec-3	2.39346
23141	F55C12.7	tag-234	2.39338
13691	Y48B6A.6	Y48B6A.6	2.39338
11177	W05B10.1	his-74	2.39326
20096	R03H4.7	srsx-20	2.39293
19655	W07G9.1	-	2.39284
19108	C47A10.4	sre-21	2.39231
15533	ZC513.12	sth-1	2.39221
12373	C23H4.4	C23H4.4	2.39146
16510	ZK662.4	lin-15B	2.39112
22942	C29F9.4	C29F9.4	2.39072
6361	M02E1.1	M02E1.1	2.39042
3741	F08B12.2	prx-12	2.39003
7857	F46F5.6	F46F5.6	2.38957
6245	F28D1.3	thn-1	2.38864
7145	R13A5.11	R13A5.11	2.38852
11208	Y19D10B.1	Y19D10B.1	2.38831
16488	F36H12.4	F36H12.4	2.38831
22661	T07F8.3	gld-3	2.38817
3040	W09D6.4	W09D6.4	2.38764
11823	F32B6.10	F32B6.10	2.3874
5236	M195.2	M195.2	2.3872
11824	F35H10.7	F35H10.7	2.38663
5142	Y40H7A.7	Y40H7A.7	2.38604
14559	C54G10.2	rfc-1	2.38601
7509	K03B8.3	nas-18	2.3858
5982	F16G10.3	F16G10.3	2.38481
22371	F23C8.7	F23C8.7	2.38432
20547	Y45F10B.14	srd-10	2.3842
15531	T23F1.6	pqn-71	2.38407
9725	ZC487.1	ZC487.1	2.3837
15290	K06G5.3	K06G5.3	2.38358
16408	C49H3.1	gcy-8	2.38263
5817	Y71F9AL.10	Y71F9AL.10	2.38245
1503	F57G12.1	F57G12.1	2.38099
17460	Y73F8A.6	ccg-1	2.38075
23200	C45G9.10	C45G9.10	2.38005
10808	T08B2.2	col-56	2.37939
12487	F07A11.3	npp-5	2.37864
19362	C34B2.5	C34B2.5	2.37847
19210	F55C7.7	unc-73	2.37805
21461	AH6.10	sra-6	2.3775
6863	ZK546.2	ZK546.2	2.37688
13663	F41H8.3	srx-30	2.37686
15226	Y69A2AR.10	-	2.37574
8154	C40H1.4	elo-4	2.37556
19718	F55A4.5	stau-1	2.37546
2651	C50E3.12	C50E3.12	2.37546
1713	W01A11.2	W01A11.2	2.37509
23063	Y41D4B.26	Y41D4B.26	2.37465
17947	F09G2.9	F09G2.9	2.3744
14543	H34I24.2	H34I24.2	2.37366
13916	T21H8.5	T21H8.5	2.37357
1899	B0212.4	B0212.4	2.37312
16168	R05H11.2	R05H11.2	2.37298
15208	C09G9.3	C09G9.3	2.37297
10103	Y39A1A.23	hpr-9	2.37292
12342	F38E1.8	srsx-22	2.37251
16052	C25E10.9	swm-1	2.3724
600	F52F12.1	oct-1	2.37179
18089	M02G9.3	M02G9.3	2.3714
10017	T09F5.11	fbxa-84	2.37126
14336	H14A12.1	-	2.37119
20960	ZC64.3	ceh-18	2.37086
21754	F57F4.4	F57F4.4	2.36901
18822	ZC47.5	fbxa-31	2.36843
4847	M05B5.2	M05B5.2	2.36713
12415	Y54G2A.6	clec-85	2.36552
19460	C46F9.2	math-23	2.36517
11556	W02B3.2	grk-2	2.36419
22667	Y57A10B.5	sre-41	2.36356
2959	B0207.11	B0207.11	2.36177
18131	B0391.3	B0391.3	2.36145
11998	C05D12.2	C05D12.2	2.36116
4535	F58A6.4	nas-29	2.36048
12714	T09F5.10	T09F5.10	2.3604
18135	C17E7.10	C17E7.10	2.35971
19453	C16E9.6	-	2.35929
800	Y54G2A.15	Y54G2A.15	2.35862
21918	Y35H6.1	Y35H6.1	2.35814
21869	C01B10.6	C01B10.6	2.35759
8191	C09E7.9	C09E7.9	2.35729
18559	B0454.10	sri-30	2.35721
1184	T22B11.2	T22B11.2	2.3572
11742	R13H9.5	R13H9.5	2.35683
19226	K02F2.1	dpf-3	2.35672
17945	C08B6.9	aos-1	2.35649
7130	F13D2.1	F13D2.1	2.35541
17323	C07E3.10	C07E3.10	2.35531
3614	C03G6.15	cyp-35A2	2.35431
9385	Y49F6B.5	sdz-32	2.35423
22924	F26G1.2	F26G1.2	2.35345
8026	F52G3.4	F52G3.4	2.35331
33	T09A12.5	T09A12.5	2.3528
10005	F08F3.7	cyp-14A5	2.35278
12467	F42G2.2	F42G2.2	2.35242
13479	C46F11.3	C46F11.3	2.35239
22243	T20D4.6	T20D4.6	2.35212
2534	F46A8.5	F46A8.5	2.35119
17994	Y41E3.2	dpy-4	2.35019
10530	R12E2.6	R12E2.6	2.34974
18015	F25E2.5	daf-3	2.34839
731	H10D18.5	H10D18.5	2.34809
1330	M01G12.14	M01G12.14	2.34773
13217	ZK637.15	ZK637.15	2.34706
887	Y110A2AL.9	Y110A2AL.9	2.347
892	C09F5.1	C09F5.1	2.34616
11210	Y65B4BL.2	deps-1	2.34496
15300	K08D10.7	scrm-8	2.3436
22458	C45G9.1	C45G9.1	2.34323
16028	C02F5.7	C02F5.7	2.34271
9074	R02E12.2	mop-25.1	2.34268
13015	ZK1010.9	snf-7	2.34252
3714	C50E3.5	C50E3.5	2.34194
10807	T05E8.1	ferl-1	2.34146
22312	C24H10.5	uvt-2	2.34127
400	Y17G7B.3	Y17G7B.3	2.3407
13355	R07B1.7	R07B1.7	2.34
22903	F32H2.10	F32H2.10	2.3395
1695	F41B5.10	nhr-183	2.33931
5049	F38H4.5	F38H4.5	2.3393
10509	ZK6.11	ZK6.11	2.33875
7108	F46F3.4	ape-1	2.33773
2085	C01G8.6	C01G8.6	2.33706
13556	F26B1.2	F26B1.2	2.33672
18119	K01A6.3	-	2.33664
10474	D2030.8	D2030.8	2.33608
18712	ZC477.5	ZC477.5	2.33592
2133	Y22D7AL.14	Y22D7AL.14	2.3351
15822	K07C6.5	cyp-35A5	2.3345
14341	B0205.4	B0205.4	2.33411
10294	T13C5.3	T13C5.3	2.33329
17966	C24G6.2	C24G6.2	2.33298
16788	F47H4.1	F47H4.1	2.33101
17663	F31F4.11	F31F4.11	2.3306
19514	F30A10.4	F30A10.4	2.33041
8824	F39D8.1	pqn-36	2.33033
22323	C37C3.2	C37C3.2	2.32956
3244	F56G4.1	oac-34	2.32941
4170	C25F9.9	C25F9.9	2.32809
23087	T18H9.2	asp-2	2.32594
22950	ZK112.6	ZK112.6	2.32586
4660	Y27F2A.4	sri-33	2.32528
5421	C28H8.9	C28H8.9	2.32505
9495	EGAP798.1	EGAP798.1	2.32469
12126	Y39A3CR.4	ddp-1	2.32389
22723	H39E23.1	par-1	2.32338
14634	F44F4.11	tba-4	2.32336
19264	DH11.3	pgp-11	2.32317
6582	T25D1.1	T25D1.1	2.32128
13924	T26E3.4	T26E3.4	2.31966
5438	F43H9.2	sptl-2	2.31917
12667	F55G11.3	F55G11.3	2.31853
12024	C16C10.12	wht-3	2.31743
13211	Y60A3A.18	skr-4	2.31705
9970	W06B3.1	W06B3.1	2.31681
18655	Y37H2A.4	fbxa-107	2.31656
747	Y38H6C.10	fbxa-149	2.31498
22510	F55A11.5	acl-10	2.31482
22962	M117.3	M117.3	2.31478
16087	F52E1.13	F52E1.13	2.31355
11522	F15D4.5	F15D4.5	2.31349
15647	T21G5.1	T21G5.1	2.31328
4501	Y87G2A.8	gpi-1	2.3125
22994	F53F1.10	srd-18	2.3111
12527	Y66D12A.8	Y66D12A.8	2.31104
13378	C44E4.5	C44E4.5	2.31062
1812	F57C7.1	F57C7.1	2.31029
14479	R10H10.2	spe-26	2.30994
6020	K08D10.9	K08D10.9	2.3086
15108	F07B7.12	F07B7.12	2.3081
19375	T01D1.6	abu-11	2.30765
2750	F32G8.4	F32G8.4	2.30737
8885	F08D12.2	F08D12.2	2.30607
12215	F52D2.1	fbxa-41	2.30562
10247	K01A2.11	cbn-1	2.30466
17187	F58H1.4	F58H1.4	2.30308
7612	C43H6.1	C43H6.1	2.30237
19124	F59B1.1	str-114	2.30162
12526	Y48A6B.2	-	2.30102
13400	F44C8.10	nhr-126	2.29967
10581	K07E12.2	K07E12.2	2.29747
16697	F36F12.2	F36F12.2	2.29667
2961	C12D12.1	C12D12.1	2.29557
1967	F53B2.8	F53B2.8	2.29454
22008	C18C4.1	glb-5	2.29373
18727	M02H5.1	nhr-99	2.29367
14272	F11D11.5	clec-254	2.29305
7148	T10E9.2	T10E9.2	2.29283
4380	M04D8.2	ins-22	2.2925
9333	Y116A8C.37	Y116A8C.37	2.29182
8169	Y49E10.10	Y49E10.10	2.29157
1838	C32D5.4	C32D5.4	2.29108
19486	R144.9	mdt-11	2.29102
22278	F15A4.6	F15A4.6	2.29059
14915	M176.2	M176.2	2.289
22313	F35A5.3	abu-10	2.28849
13476	C03C10.3	rnr-2	2.28744
15446	F58F9.3	F58F9.3	2.28567
11041	F59B10.1	pqn-47	2.28505
14375	T25E12.5	T25E12.5	2.28454
7350	B0303.5	-	2.28359
11828	K08D12.6	K08D12.6	2.28323
7765	F42G9.9	ptl-1	2.28282
15012	K12C11.2	smo-1	2.28247
13768	W08E12.8	W08E12.8	2.28223
12456	F39D8.2	psa-3	2.28157
14239	C28D4.7	C28D4.7	2.28096
5709	C29H12.6	C29H12.6	2.28029
12434	K01D12.12	cdr-6	2.28006
11025	Y54E10BR.6	rpb-7	2.27983
3221	Y67D8B.1	Y67D8B.1	2.27922
21112	F22E5.3	gcy-21	2.27899
16289	Y73B6BL.6	sqd-1	2.27867
12020	ZK892.4	ZK892.4	2.2781
8573	ZC513.6	oma-2	2.27593
14374	T07H8.2	srx-138	2.27578
3167	Y32G9A.11	Y32G9A.11	2.27383
16172	Y75B8A.10	Y75B8A.10	2.27331
16820	T08D10.2	lsd-1	2.27292
10138	F56F11.4	F56F11.4	2.27232
19858	F32A11.3	F32A11.3	2.27219
9226	C06G3.7	trxr-1	2.27215
13438	JC8.11	JC8.11	2.27123
15869	C01G12.3	C01G12.3	2.27079
11879	Y40H4A.2	Y40H4A.2	2.26871
19946	D1044.2	D1044.2	2.26847
21098	K08B5.2	K08B5.2	2.26841
10651	C55B7.2	gly-2	2.26826
19478	F58B3.2	lys-5	2.26742
9838	M01G12.9	M01G12.9	2.26641
11892	C55B6.4	C55B6.4	2.2664
15538	F55F3.3	F55F3.3	2.26624
8698	ZK1248.7	ZK1248.7	2.2643
14985	W09H1.6	lec-1	2.26412
21829	F42F12.2	zig-2	2.26394
18195	T03G11.3	T03G11.3	2.26349
710	C07G3.2	C07G3.2	2.26233
16395	Y37D8A.4	Y37D8A.4	2.26039
6860	H04J21.3	gip-1	2.26018
18944	F55A4.8	F55A4.8	2.2594
18772	Y106G6G.1	Y106G6G.1	2.25933
7508	F59A1.8	fbxa-129	2.25931
22304	E02A10.4	E02A10.4	2.25787
19023	ZC477.9	deb-1	2.25543
995	Y71H2AM.23	tufm-1	2.25506
7118	Y32G9B.1	Y32G9B.1	2.25385
7170	F59G1.4	F59G1.4	2.25356
4903	F20B6.8	hpk-1	2.25186
11327	F40G9.14	F40G9.14	2.25186
13627	Y51A2A.4	Y51A2A.4	2.25141
6430	Y25C1A.8	Y25C1A.8	2.25046
5910	E02D9.1	E02D9.1	2.25018
3268	T07F12.4	T07F12.4	2.24992
135	Y105C5B.12	Y105C5B.12	2.24931
20032	Y39F10C.1	Y39F10C.1	2.24824
13135	F53C3.13	F53C3.13	2.24803
10605	K02D7.4	dsc-4	2.24767
12389	T24D5.3	T24D5.3	2.24754
6648	K08C9.4	col-65	2.24658
18253	ZK287.1	ZK287.1	2.24629
19612	R07B7.16	nhr-209	2.24612
14787	Y73C8C.6	str-68	2.24577
14655	W09C3.1	W09C3.1	2.24576
19426	F52E1.10	vha-18	2.2454
21980	Y75B8A.20	grl-15	2.2453
13506	F08G5.1	F08G5.1	2.24511
22956	F13E9.3	fipr-15	2.24509
12963	Y105E8A.26	zoo-1	2.24501
17381	F57H12.2	unc-24	2.24492
3903	F54D1.4	nhr-7	2.24464
6388	C25A8.2	C25A8.2	2.24415
4284	F14F7.3	cyp-13A12	2.24381
21460	Y65B4A.7	Y65B4A.7	2.24328
3413	T03F6.4	T03F6.4	2.24217
4389	R08C7.3	htz-1	2.24214
20414	W06F12.1	lit-1	2.24179
13603	T08A9.3	sng-1	2.24176
20654	CD4.2	crn-2	2.24098
17696	C10E2.2	C10E2.2	2.2409
1331	T04G9.2	nas-15	2.23944
18939	F16H6.3	F16H6.3	2.23929
2263	F21C10.7	F21C10.7	2.23929
16747	Y73B3A.8	Y73B3A.8	2.23927
7050	C17G1.1	C17G1.1	2.23888
19159	F54B11.11	F54B11.11	2.23886
19037	T28B8.3	T28B8.3	2.23849
16167	M01F1.6	M01F1.6	2.237
10477	Y11D7A.3	Y11D7A.3	2.23693
18901	T07C4.5	ttr-15	2.23669
63	F30A10.9	F30A10.9	2.23604
9496	F20B6.1	F20B6.1	2.2339
14280	F47C10.7	nhr-188	2.2334
19183	C10H11.10	kca-1	2.23254
4588	C50H11.12	str-40	2.23132
5534	F38A1.6	F38A1.6	2.23132
18993	F55C10.3	col-155	2.23125
12003	F10B5.3	F10B5.3	2.23115
8678	C33F10.5	rig-6	2.23113
19692	F55C10.4	F55C10.4	2.23036
5558	C54F6.4	C54F6.4	2.23001
17526	E03H12.7	E03H12.7	2.22985
13112	R04F11.2	R04F11.2	2.22955
8003	T27C5.1	srh-120	2.22927
14982	R06B10.2	R06B10.2	2.2292
7239	T10B9.8	cyp-13A1	2.2291
20109	Y51A2A.1	clec-247	2.22888
19703	Y75B7AR.1	Y75B7AR.1	2.22883
15238	C55A1.1	C55A1.1	2.22872
9166	F13B10.1	tir-1	2.22744
4494	Y25C1A.8	Y25C1A.8	2.22566
8786	T28A11.15	srt-63	2.22552
5104	Y37H2C.1	Y37H2C.1	2.22544
11503	ZK507.1	ZK507.1	2.22382
2668	H23N18.4	H23N18.4	2.22361
14365	F32D1.6	F32D1.6	2.22354
12535	C49A9.3	C49A9.3	2.22307
18031	M01B2.9	srsx-39	2.22289
22351	ZK909.2	kin-1	2.22262
418	M88.6	pan-1	2.22241
11311	F52C6.4	F52C6.4	2.22236
15753	Y59A8B.23	gck-3	2.22212
15376	T05F1.5	T05F1.5	2.22193
19550	ZK1240.2	ZK1240.2	2.22161
12232	T23F1.7	dpf-1	2.2215
16801	ZC302.2	ZC302.2	2.22147
8512	H02F09.2	H02F09.2	2.22131
8005	Y113G7B.6	fbxa-113	2.22014
10703	B0218.8	clec-52	2.22006
17288	H25P06.2	cdk-9	2.21926
18528	W10D5.3	gei-17	2.21886
21363	H24G06.1	H24G06.1	2.21767
22387	K10G4.7	srh-262	2.21746
3343	F38H4.8	ech-2	2.21713
21416	K01A2.8	mps-2	2.21687
9202	F33H2.3	F33H2.3	2.21616
20712	C16A11.8	clec-135	2.21371
19016	Y43F4B.2	Y43F4B.2	2.21102
15443	F36H1.2	tag-144	2.21046
21190	Y54E10BL.2	col-48	2.21035
12196	C25E10.9	swm-1	2.20983
9777	C35C5.3	C35C5.3	2.2094
13589	C24G6.4	nhr-47	2.20878
3129	C04E6.12	C04E6.12	2.20832
14712	ZK84.5	ZK84.5	2.20708
2777	F52D1.1	F52D1.1	2.20698
1042	T27C4.4	lin-40	2.20657
4409	B0513.3	rpl-29	2.2061
22445	K09F6.7	K09F6.7	2.2058
17831	C16A3.7	tag-182	2.20544
745	W09D12.2	srg-55	2.20543
10927	F21E9.2	F21E9.2	2.20477
3151	F59B1.9	acr-23	2.20449
22804	B0025.1	vps-34	2.20433
17369	Y75B8A.32	Y75B8A.32	2.20399
3766	Y54E10A.1	-	2.20345
4156	K01A12.3	K01A12.3	2.20344
11712	C28D4.5	C28D4.5	2.2031
2459	F07B10.1	cln-3.1	2.20189
18898	C50C3.12	C50C3.12	2.20183
22974	C04E12.7	scrm-3	2.20151
3749	K09C8.5	pxn-2	2.20109
23061	F32H2.3	spd-2	2.20064
13228	T02G6.1	T02G6.1	2.20027
12265	ZC581.6	try-7	2.19949
6420	T05B4.10	T05B4.10	2.1994
15202	T20B6.3	T20B6.3	2.19912
22724	K04F10.4	bli-4	2.19897
22896	ZK1025.10	nhr-245	2.1988
22531	Y75B12B.4	bath-36	2.19841
4539	T05A7.8	sre-40	2.19752
6861	T21D12.9	T21D12.9	2.19684
14007	F40G12.11	F40G12.11	2.19619
7192	F54E7.8	F54E7.8	2.19466
3987	F53G12.5	mex-3	2.19411
22369	F15C11.2	F15C11.2	2.19371
3281	Y54E10BR.1	Y54E10BR.1	2.19369
12179	C17C3.1	C17C3.1	2.19302
20877	F36D4.5	F36D4.5	2.19288
18972	C18D4.6	C18D4.6	2.19278
20426	C33D9.1	exc-5	2.19081
5115	C39B10.4	C39B10.4	2.19066
15071	F53F10.2	F53F10.2	2.1899
9994	Y39C12A.8	dnj-26	2.18971
12394	F11G11.13	F11G11.13	2.18915
9509	F32A7.6	aex-5	2.18892
5036	H14A12.5	H14A12.5	2.18847
16926	ZC196.9	ZC196.9	2.18678
37	C16D9.9	C16D9.9	2.18628
23135	D2062.4	D2062.4	2.18566
16196	B0554.3	B0554.3	2.18563
15190	T15H9.3	hlh-6	2.1846
20616	T01B6.4	T01B6.4	2.1836
5875	H17B01.1	H17B01.1	2.1835
5157	Y67D8B.3	Y67D8B.3	2.18313
2931	Y71H2AR.1	Y71H2AR.1	2.1823
10133	F19H8.4	F19H8.4	2.18215
210	F55G11.9	abt-3	2.18206
15235	C45B11.4	srh-74	2.18114
15697	F55G1.7	F55G1.7	2.18088
16394	T20B12.3	T20B12.3	2.18077
8907	F55H2.3	-	2.18059
20661	F59A1.10	F59A1.10	2.18015
18534	Y54E10A.9	vbh-1	2.17991
1853	Y38E10A.6	Y38E10A.6	2.17872
19162	K08B5.1	K08B5.1	2.17798
8459	C50E3.3	clec-213	2.17691
4211	VC5.3	npa-1	2.17653
14733	M7.7	M7.7	2.17644
1362	F59E12.11	F59E12.11	2.17632
18321	F37A4.9	bath-41	2.1754
20936	K10D2.1	K10D2.1	2.1753
22678	F35G12.10	asb-1	2.17529
4493	Y23H5A.8	Y23H5A.8	2.17527
15656	C08G5.2	fbxc-48	2.17453
7064	R193.3	R193.3	2.17382
16483	Y79H2A.1	brp-1	2.17239
3235	F45D3.2	F45D3.2	2.17166
8160	F59B2.3	F59B2.3	2.17164
2818	T13C2.3	T13C2.3	2.17111
9861	R05F9.7	R05F9.7	2.1708
17028	ZK180.5	ZK180.5	2.1702
20472	Y69A2AR.13	Y69A2AR.13	2.17001
1421	F10D7.5	F10D7.5	2.16982
16432	K07E12.1	dig-1	2.16904
22808	C35D6.5	C35D6.5	2.1688
14487	D1009.1	D1009.1	2.16778
16070	C34F11.3	C34F11.3	2.1677
18171	Y38H6C.21	Y38H6C.21	2.16761
854	F37A8.2	F37A8.2	2.1675
22777	C02B10.4	C02B10.4	2.16747
21241	Y75B8A.35	zip-1	2.16715
22109	F32D8.7	F32D8.7	2.16669
21927	ZK250.8	math-50	2.16637
754	ZK488.1	nhr-250	2.16629
13161	C09B8.7	pak-1	2.16615
22219	F49E8.6	F49E8.6	2.16516
16114	Y55H10A.2	Y55H10A.2	2.16468
1264	R09B5.5	pqn-54	2.16433
16528	T06H11.1	unc-58	2.1642
5941	W03B1.9	W03B1.9	2.16299
6581	T24C2.5	T24C2.5	2.16232
4194	C10F3.2	dhs-16	2.16093
5661	R90.5	glb-24	2.16061
495	C05C10.5	C05C10.5	2.16054
21411	F54D10.2	fbxa-24	2.15991
20909	C29F9.12	C29F9.12	2.1596
4999	T03F1.7	T03F1.7	2.15899
15575	B0035.8	his-48	2.15888
7656	M03A1.1	vab-1	2.15846
5953	ZC204.14	ZC204.14	2.15782
1293	C52A10.1	C52A10.1	2.15777
21066	R09B5.2	cnc-1	2.15703
5048	F17E9.8	lgc-6	2.15626
6632	T26F2.2	T26F2.2	2.15568
12444	Y61A9LA.1	Y61A9LA.1	2.15565
13180	F38A5.10	nspb-4	2.15555
22178	T14B4.7	dpy-10	2.15552
16653	T24C4.4	T24C4.4	2.15537
5572	F59A1.7	fbxa-108	2.1546
11642	Y49E10.1	rpt-6	2.15424
6723	ZK1236.6	pqn-96	2.15405
6900	K11E8.1	unc-43	2.15403
5915	F26F4.2	F26F4.2	2.15317
936	D1025.4	nspc-20	2.15228
10181	Y25C1A.5	Y25C1A.5	2.15207
21487	C03C10.2	C03C10.2	2.15188
19597	F21C10.12	F21C10.12	2.15177
7209	C09B9.4	C09B9.4	2.15056
9870	ZC239.6	ZC239.6	2.14848
2842	T19C3.3	T19C3.3	2.14826
7375	F48D6.4	F48D6.4	2.14818
10591	Y66D12A.7	Y66D12A.7	2.14699
17181	F32G8.1	srd-34	2.14683
6181	Y18D10A.23	Y18D10A.23	2.14495
17593	C27D9.2	C27D9.2	2.14493
14768	F59E11.8	nhr-194	2.14406
11557	Y39E4B.2	Y39E4B.2	2.14384
9828	ZK524.2	unc-13	2.14372
10025	AC8.5	AC8.5	2.14348
540	C01F6.6	tag-60	2.14343
6577	K10C2.5	grl-6	2.14332
7983	F31D4.6	try-4	2.14295
23044	K09C6.6	K09C6.6	2.1428
6611	ZK185.3	ZK185.3	2.14276
21842	F09F3.3	srx-132	2.1425
16230	T16G1.3	T16G1.3	2.14166
20474	Y81G3A.1	Y81G3A.1	2.14147
10044	R06C7.8	bub-1	2.14125
1213	F53F1.6	F53F1.6	2.14104
6328	Y57G11C.11	coq-3	2.14081
15014	W08E3.1	snr-2	2.13988
14188	C48E7.5	cof-2	2.13957
4724	H02I12.5	H02I12.5	2.13894
14820	F42E8.2	F42E8.2	2.13827
3023	F59F5.2	F59F5.2	2.13781
3694	F53A9.1	F53A9.1	2.13775
19952	F26E4.7	F26E4.7	2.13733
20603	C40C9.4	C40C9.4	2.13665
5630	F58E1.1	-	2.13653
18422	C30H6.10	C30H6.10	2.13644
17298	F47A4.2	dpy-22	2.13638
14086	F46C3.1	pek-1	2.13637
22592	F17C11.10	F17C11.10	2.1359
9973	F28C12.6	F28C12.6	2.13583
4553	W05G11.5	btb-5	2.13528
10393	C35A5.4	C35A5.4	2.13486
17108	B0286.5	fkh-6	2.1348
10831	T01B7.8	T01B7.8	2.13475
7937	F10E9.10	F10E9.10	2.13448
21107	H04M03.9	srv-22	2.13338
10806	K02A11.3	K02A11.3	2.13318
1061	C09H5.2	C09H5.2	2.13234
15129	M70.2	M70.2	2.13198
9065	F11C7.2	F11C7.2	2.13185
13285	Y105C5A.25	Y105C5A.25	2.13151
20914	C50F2.6	fkb-5	2.13128
5369	W04D2.3	inx-11	2.13108
3789	Y38E10A.17	Y38E10A.17	2.13096
20953	Y50E8A.8	Y50E8A.8	2.13052
6048	F31F4.17	F31F4.17	2.13033
6592	F59H6.10	bath-3	2.12966
12974	F22E5.1	F22E5.1	2.12949
9757	ZK381.5	prkl-1	2.12947
23156	C05B5.3	pqn-8	2.12939
19957	F46A8.3	F46A8.3	2.12912
23048	F26D11.3	-	2.12909
14990	ZC155.4	ZC155.4	2.12869
14803	F55E10.1	F55E10.1	2.12833
14670	K07F5.11	ssq-1	2.12805
20692	R06C1.1	hda-3	2.12786
29	C49C3.12	clec-197	2.12752
14408	T23B3.1	T23B3.1	2.12748
6504	K02B2.4	inx-7	2.12736
10461	ZK402.5	ZK402.5	2.12714
16565	F32B6.7	ssp-32	2.12634
16079	F25D1.5	F25D1.5	2.1258
9954	C31E10.3	C31E10.3	2.1257
5184	Y51A2D.5	hmit-1.2	2.12567
11770	F28H1.5	F28H1.5	2.12433
16583	T02G5.6	msh-4	2.12413
17650	C12D5.9	C12D5.9	2.12339
6332	F15B9.8	F15B9.8	2.12322
15140	W06H8.1	rme-1	2.1231
18603	H04M03.6	srv-19	2.12268
9740	C49H3.5	ntl-4	2.12212
17845	T23F11.3	cdka-1	2.12094
6782	F46A9.4	skr-2	2.11973
6991	T13A10.9	srv-31	2.11952
11366	C54F6.9	nhr-172	2.11891
11514	ZK858.5	ZK858.5	2.11872
17767	Y75B7AL.1	glb-33	2.11857
3800	C48B4.11	C48B4.11	2.11851
21473	F47F6.3	oac-30	2.11837
11186	W05H9.3	W05H9.3	2.11809
2858	F22B3.4	F22B3.4	2.11768
21962	R03H10.4	R03H10.4	2.11768
18247	T25E12.8	clec-34	2.11757
18008	C44C3.2	srw-129	2.11665
1158	Y54E2A.8	Y54E2A.8	2.11649
17057	F55C10.2	col-154	2.1159
4004	T25B9.5	T25B9.5	2.11559
13838	R04B3.1	R04B3.1	2.11525
3424	Y5F2A.1	ttr-16	2.11412
15659	D1022.6	sro-1	2.11265
8960	F59E11.2	F59E11.2	2.11193
10580	F56F3.1	pqn-45	2.11144
20787	H39E23.1	par-1	2.11117
10972	C25F9.1	srw-85	2.11112
22961	M01H9.1	M01H9.1	2.11103
5019	F54D10.8	F54D10.8	2.11098
21593	C24A1.4	-	2.11068
18211	Y119D3A.3	fbxa-35	2.10981
16423	D1009.1	D1009.1	2.10946
4712	K08C9.2	K08C9.2	2.10939
15337	F57A10.3	haf-3	2.10789
16577	K03D7.4	srh-261	2.10731
[truncated: 268 more rows]

## Sheet: Reproductives
Array ID	CDS name	Gene name	p-value
8005	Y113G7B.6	fbxa-113	7.22674
20731	Y57A10B.3	btb-14	6.71654
23123	Y39G10AR.6	ugt-31	6.44101
14223	Y38E10A.10	lips-16	6.39053
16203	C50E3.9	C50E3.9	6.37881
10775	T02G5.10	-	5.94198
20415	ZK909.2	kin-1	5.82229
3271	ZK816.5	dhs-26	5.77799
11761	ZC239.12	sdz-35	5.75306
9589	F54D10.7	F54D10.7	5.73602
14140	F10E7.2	F10E7.2	5.61571
10177	F19B10.2	F19B10.2	5.583
10631	Y54G11A.13	ctl-3	5.54291
15110	F14D2.1	bath-27	5.49643
22718	F14D2.13	bath-28	5.47868
16158	T24H7.4	T24H7.4	5.41866
368	ZC204.7	fbxb-15	5.39372
19370	Y74C10AL.2	Y74C10AL.2	5.3398
22401	Y19D10A.7	Y19D10A.7	5.31439
4885	Y39H10A.7	chk-1	5.29423
9477	F39F10.3	F39F10.3	5.27771
8677	C29F9.3	C29F9.3	5.26538
9838	M01G12.9	M01G12.9	5.26362
15154	ZK678.3	ZK678.3	5.23376
3814	Y39E4B.14	Y39E4B.14	5.18461
10745	C32B5.1	fbxc-40	5.18074
12819	F10A3.1	F10A3.1	5.14886
1110	Y53F4B.30	gst-27	5.11463
12427	F19B2.5	F19B2.5	5.09433
8196	F07A11.6	din-1	5.05428
8819	F22E5.6	F22E5.6	5.04665
20791	T12B5.10	fbxa-60	5.03666
16577	K03D7.4	srh-261	5.03605
5577	R08F11.1	R08F11.1	4.99806
18140	C50H11.6	srt-10	4.99171
16755	F35F10.13	F35F10.13	4.97257
19000	K09H9.7	K09H9.7	4.95952
22395	T20D4.7	T20D4.7	4.94654
20738	C29F9.14	-	4.91673
19870	Y40D12A.2	Y40D12A.2	4.89289
13518	C18H2.1	C18H2.1	4.88905
7220	R07C12.2	R07C12.2	4.87196
4726	F45D11.1	F45D11.1	4.84729
3092	Y110A2AL.7	Y110A2AL.7	4.84614
13079	Y105E8B.5	Y105E8B.5	4.84052
20427	C40D2.2	math-20	4.83624
21438	Y59E1A.2	rgs-8.2	4.82924
8899	W10G11.3	W10G11.3	4.78861
9941	Y113G7B.7	fbxa-114	4.78691
16341	F18A11.1	puf-6	4.78641
18082	F14D2.13	bath-28	4.78305
4203	F54E2.1	F54E2.1	4.77725
21058	F53F1.1	cutl-1	4.75128
1580	T01B11.4	ant-1.44	4.73189
17064	K09H9.7	K09H9.7	4.72572
15779	ZK721.3	ZK721.3	4.69024
22049	ZK384.2	scl-20	4.68958
19559	Y82E9BL.13	fbxa-79	4.67874
5633	C41D11.2	eif-3.H	4.63173
3912	F23H12.9	fipr-2	4.62764
12722	Y20F4.5	Y20F4.5	4.61668
19414	Y38E10A.14	Y38E10A.14	4.61414
18590	W04B5.2	W04B5.2	4.611
10990	Y37H2A.5	fbxa-210	4.5725
21526	C43D7.5	sdz-6	4.56995
6372	C23H5.8	C23H5.8	4.56842
15844	F45B8.1	rgs-11	4.54705
15622	W04E12.6	clec-49	4.54338
12204	F10E7.2	F10E7.2	4.51947
10380	T28H11.2	srm-1	4.51889
20018	F14D2.5	F14D2.5	4.51735
2696	C47D2.2	cdd-1	4.49885
3089	T16A1.7	pqn-66	4.47783
21314	ZC204.2	ZC204.2	4.45591
17191	K11C4.2	K11C4.2	4.45297
11969	F18H3.1	F18H3.1	4.41561
12210	F35F10.6	F35F10.6	4.39286
1582	T08A9.6	T08A9.6	4.39266
11720	F12A10.2	F12A10.2	4.38693
6883	F22E5.6	F22E5.6	4.38662
7923	F59H6.1	bath-19	4.37782
13656	F12A10.2	F12A10.2	4.37732
4586	C36C5.15	C36C5.15	4.36345
5475	C10H11.3	ugt-25	4.35718
16059	T12B5.8	fbxa-59	4.35312
122	K08A2.6	-	4.34988
650	ZK1053.3	ZK1053.3	4.34562
5992	T10D4.1	T10D4.1	4.33775
17558	W04E12.7	W04E12.7	4.33697
5503	F52C6.11	bath-2	4.32365
260	T28A11.4	T28A11.4	4.31588
7350	B0303.5	-	4.30707
16148	F35C11.6	F35C11.6	4.30443
6632	T26F2.2	T26F2.2	4.30116
4816	K07B1.8	K07B1.8	4.27669
18762	C06H5.1	fbxa-156	4.27537
4254	C04H5.2	clec-147	4.26985
6494	B0564.2	B0564.2	4.2669
13781	C38D9.2	C38D9.2	4.25291
13697	ZC239.13	ZC239.13	4.24422
16150	F45D11.9	fbxc-42	4.24369
19169	C10H11.4	ugt-28	4.23661
11531	T24E12.5	T24E12.5	4.22842
10461	ZK402.5	ZK402.5	4.22705
15473	Y69H2.2	Y69H2.2	4.20627
15713	C10B5.3	C10B5.3	4.20602
15188	R12C12.7	R12C12.7	4.20473
15288	F54F7.2	F54F7.2	4.20042
11474	W08G11.4	pptr-1	4.19999
4053	R03H10.7	R03H10.7	4.19519
21049	F14H3.1	srj-10	4.19007
11478	Y113G7B.14	Y113G7B.14	4.17943
9859	F59H6.11	bath-5	4.1715
20005	Y106G6D.2	Y106G6D.2	4.16417
18759	C04E12.4	C04E12.4	4.16284
6741	C29F9.3	C29F9.3	4.15328
12911	F15E11.12	F15E11.12	4.14702
15137	T27C4.4	lin-40	4.14375
13413	Y102A5C.1	fbxa-206	4.1249
14156	H25K10.4	H25K10.4	4.11385
11580	B0365.6	clec-41	4.09651
10053	Y18H1A.3	Y18H1A.3	4.0865
1105	Y18D10A.19	fkb-2	4.07999
14902	B0281.5	B0281.5	4.07913
5174	F59A7.8	F59A7.8	4.06892
14676	F39B2.5	F39B2.5	4.06824
16555	C40D2.1	math-19	4.06669
7104	F16H6.10	F16H6.10	4.06601
21389	C17B7.11	fbxa-65	4.05444
14407	T21E3.3	lrp-2	4.04859
22860	F38C2.1	F38C2.1	4.04368
4463	F25B5.4	ubq-1	4.03903
21430	W04G5.3	W04G5.3	4.03485
2767	H27M09.3	H27M09.3	4.02244
2650	C36C5.14	C36C5.14	4.01661
16705	K06A4.1	nas-3	4.01543
13597	ZC513.8	col-43	4.00725
14745	C04E6.9	srd-16	3.99435
658	F12E12.6	F12E12.6	3.99311
16375	ZC204.12	ZC204.12	3.99011
5083	F44C4.5	ppt-1	3.98296
8081	T09F5.9	clec-47	3.97364
14019	Y58A7A.4	Y58A7A.4	3.97301
10305	Y54G11A.6	ctl-1	3.97121
7891	ZK402.1	ZK402.1	3.96881
22955	F08G5.6	F08G5.6	3.96378
11598	W05G11.6	W05G11.6	3.96356
22429	Y74C9A.1	Y74C9A.1	3.9565
19502	Y59E1A.2	rgs-8.2	3.94273
17963	C01B7.1	ztf-12	3.93802
4108	F13A7.9	skr-11	3.92487
18655	Y37H2A.4	fbxa-107	3.92236
1691	F21H7.1	gst-22	3.92117
3038	T28A11.21	fbxa-64	3.91757
1300	F46F3.1	ceh-27	3.91381
7775	F55B11.4	F55B11.4	3.90987
150	C04F12.9	rnh-1.3	3.90903
11880	Y43F8C.1	nlp-25	3.9059
20475	ZK1225.6	ssp-31	3.90431
8907	F55H2.3	-	3.9035
16944	C48B6.10	C48B6.10	3.89111
14783	Y37H2A.11	Y37H2A.11	3.8903
8603	Y47H9C.11	fbxa-217	3.86707
5774	C18E3.7	ppw-1	3.86263
15911	Y39A1B.3	dpy-28	3.86218
22868	F59E12.6	F59E12.6	3.85557
1500	C05C9.2	C05C9.2	3.84631
5981	F15A4.1	sre-38	3.84629
9307	F36H5.2	math-27	3.84494
5572	F59A1.7	fbxa-108	3.84102
3663	C33D3.4	C33D3.4	3.84031
5694	F41G4.7	F41G4.7	3.83634
924	F49E11.11	scl-3	3.8359
6300	T08B2.10	rps-17	3.82939
4567	H25K10.5	H25K10.5	3.82636
3175	C01C10.2	C01C10.2	3.82246
15144	Y43F4A.3	Y43F4A.3	3.82174
22323	C37C3.2	C37C3.2	3.82168
13800	K02H11.7	str-243	3.81616
16342	T12B5.6	fbxa-55	3.81591
7840	C27H5.2	C27H5.2	3.81184
11114	Y105C5B.7	Y105C5B.7	3.80148
9925	F57G4.4	fbxa-191	3.79814
1189	Y69A2AR.25	Y69A2AR.25	3.79541
7579	Y105C5A.16	-	3.79199
8185	K08E4.2	K08E4.2	3.78852
7810	F49H12.6	acl-4	3.78605
21544	K03B4.6	K03B4.6	3.78482
18227	ZK550.3	ZK550.3	3.78345
20099	T06C12.2	str-57	3.77458
13326	T09H2.1	cyp-34A4	3.77386
21373	ZK512.7	ZK512.7	3.77362
18973	C29F9.11	fbxa-58	3.76856
6172	T21E8.3	pgp-8	3.76745
14357	C05C8.1	C05C8.1	3.76494
17355	F45G2.6	trf-1	3.76385
14909	F19B10.10	F19B10.10	3.75335
23051	F20B4.4	F20B4.4	3.74699
16562	F16G10.11	F16G10.11	3.73548
8821	F32B5.1	F32B5.1	3.73481
18993	F55C10.3	col-155	3.73175
16646	Y57A10A.1	Y57A10A.1	3.73015
619	W10G11.4	W10G11.4	3.72315
22800	K06G5.1	K06G5.1	3.71844
14687	B0432.8	B0432.8	3.71733
4969	T08E11.2	math-39	3.71328
21881	C55F2.1	C55F2.1	3.70977
3916	T27F2.4	T27F2.4	3.70686
138	Y38E10A.12	Y38E10A.12	3.6978
8488	T26H5.2	-	3.69583
8318	C01F6.3	cyp-31A1	3.68791
22896	ZK1025.10	nhr-245	3.68289
10090	C40H1.5	ttr-5	3.68247
3051	ZK1025.6	nhr-244	3.66914
21570	C33D12.7	ceh-30	3.66723
14273	F19B2.7	F19B2.7	3.6666
11557	Y39E4B.2	Y39E4B.2	3.65755
12889	W04G5.1	-	3.65626
5034	C39B5.10	C39B5.10	3.65449
21158	Y116F11A.6	Y116F11A.6	3.65141
20603	C40C9.4	C40C9.4	3.64894
21792	C15F1.7	sod-1	3.6486
13631	C31H1.6	lntl-1	3.64852
6713	T16H12.1	T16H12.1	3.6482
22247	Y55F3AM.3	Y55F3AM.3	3.64588
18515	K10G4.6	srh-117	3.64356
19775	F58B6.3	par-2	3.642
5229	F18C5.2	wrn-1	3.642
9821	Y57A10A.30	ife-5	3.64164
17448	R151.10	R151.10	3.64099
16184	K03D3.2	K03D3.2	3.63068
17195	T03D3.1	ugt-53	3.62116
3968	C27C7.8	nhr-259	3.61843
20515	Y110A2AL.13	Y110A2AL.13	3.61357
14378	Y39B6A.31	Y39B6A.31	3.61214
13729	F46F5.15	F46F5.15	3.61144
3481	C08F1.4	math-3	3.60949
4421	F44C8.1	cyp-33C4	3.60576
2393	F55G11.7	F55G11.7	3.60436
9111	T27D12.4	NM_064126	3.59558
10256	C06H5.2	fbxa-157	3.59353
14700	F57G9.1	sre-31	3.58943
20139	T13A10.8	-	3.58926
22616	C52B9.4	C52B9.4	3.58801
9444	F59A1.9	fbxa-193	3.58513
15764	C56E10.1	nhr-173	3.58215
13426	K10D3.1	glr-3	3.57433
16667	H04M03.5	srv-18	3.5737
20472	Y69A2AR.13	Y69A2AR.13	3.57179
6552	T26H5.1	srh-254	3.57016
20491	Y47H9C.10	fbxa-216	3.56737
5222	B0047.3	bath-24	3.56047
7554	C16C4.4	math-14	3.55778
18913	Y105C5B.28	gln-3	3.55352
15147	Y60A9.2	Y60A9.2	3.54524
10022	Y43F8B.9	Y43F8B.9	3.53996
3747	F55D10.3	glit-1	3.53624
11108	K02B7.2	K02B7.2	3.53484
13795	F47H4.9	fbxa-189	3.53408
18665	C15H9.8	prx-3	3.53253
19262	C33C12.4	C33C12.4	3.53223
7945	C04C3.1	srz-60	3.52331
8241	F19B10.1	F19B10.1	3.52282
17207	Y68A4B.2	clec-242	3.51844
17728	F01D5.2	F01D5.2	3.51835
22441	F43C11.3	F43C11.3	3.51569
5292	C49D10.1	-	3.5133
17620	T04A8.1	srg-10	3.51248
11688	T19A5.2	gck-1	3.5087
4670	Y24D9A.6	Y24D9A.6	3.50861
3505	F54H5.2	F54H5.2	3.504
6942	Y92H12A.4	Y92H12A.4	3.50047
11425	C08F11.4	sru-21	3.49651
15153	ZK637.7	lin-9	3.49447
17527	F11F1.2	F11F1.2	3.49256
11017	T16G12.3	T16G12.3	3.49245
10696	C18A11.7	dim-1	3.49097
18407	F59H6.9	bath-1	3.49058
14256	Y54G2A.33	clec-84	3.48133
11984	C24A8.4	cst-2	3.48105
10677	C10C6.7	C10C6.7	3.47899
20648	F44F1.7	vet-6	3.47462
8458	C36C5.5	C36C5.5	3.46897
2890	ZK1127.7	cin-4	3.46879
5746	T07A5.2	unc-50	3.46826
596	F41B5.3	cyp-33C5	3.467
14101	F45C12.9	F45C12.9	3.46455
22957	F37C4.8	F37C4.8	3.46407
10670	F14F7.1	col-98	3.46072
2148	K08D10.10	K08D10.10	3.46054
20308	T25C12.1	lin-14	3.45822
2836	F56D2.3	F56D2.3	3.45645
5690	T25C12.3	T25C12.3	3.4556
21621	F09C6.9	nhr-116	3.45487
8338	F35F10.4	F35F10.4	3.45049
6607	Y51H4A.26	fipr-28	3.44713
21952	C52E2.6	fbxb-97	3.44682
6198	F35C5.9	clec-66	3.44393
2117	R03H10.6	R03H10.6	3.44215
9178	Y105C5B.3	Y105C5B.3	3.43663
1425	F47H4.9	fbxa-189	3.43361
5132	Y7A5A.6	Y7A5A.6	3.43295
19310	C08F11.8	ugt-22	3.43293
17316	Y40B1B.5	eif-3.J	3.42899
18491	C40D2.2	math-20	3.42758
19220	F57C9.7	F57C9.7	3.4231
20306	R52.2	R52.2	3.42002
18105	Y111B2A.19	Y111B2A.19	3.41852
18209	Y57G7A.8	Y57G7A.8	3.4148
19556	T04A8.3	clec-155	3.4147
17022	E02C12.8	E02C12.8	3.41207
19523	Y53F4B.37	gst-32	3.41185
9000	T01B10.1	grd-4	3.40579
11747	T24C4.5	T24C4.5	3.40482
15252	F59A7.6	-	3.40342
3981	F36A2.1	cids-2	3.38755
20189	ZK287.2	sulp-8	3.38182
11522	F15D4.5	F15D4.5	3.38075
20716	F01D5.1	F01D5.1	3.37985
11156	F56F3.5	rps-1	3.37914
17204	Y32B12C.1	Y32B12C.1	3.36889
15132	T01D3.6	T01D3.6	3.366
20089	F55C9.7	fbxb-60	3.3655
1674	Y67D8A.3	Y67D8A.3	3.36157
14862	F57B10.9	F57B10.9	3.36125
12005	F33A8.4	F33A8.4	3.35961
10274	F35F10.4	F35F10.4	3.35887
16181	F47C12.6	F47C12.6	3.35816
11529	T02G5.13	mmaa-1	3.35466
9717	C24B9.3	C24B9.3	3.35434
22481	Y116A8C.3	Y116A8C.3	3.35418
16254	F48F7.3	F48F7.3	3.34803
12980	R03D7.1	R03D7.1	3.347
12324	B0507.7	B0507.7	3.34617
19573	T04B2.1	T04B2.1	3.34429
16393	T17A3.8	ver-2	3.34364
1102	T28A11.21	fbxa-64	3.33847
8979	Y73C8C.2	clec-210	3.3366
20939	R52.10	sdz-29	3.33569
22942	C29F9.4	C29F9.4	3.33535
8041	C13B7.3	srd-60	3.32461
21380	R148.5	R148.5	3.32414
6331	F07C4.7	grsp-4	3.32305
22427	Y47H9C.12	Y47H9C.12	3.32134
18111	C29F4.2	C29F4.2	3.31789
9617	T05D4.2	T05D4.2	3.31694
10936	T01B10.2	grd-14	3.31536
892	C09F5.1	C09F5.1	3.31272
23094	Y116F11B.3	pcp-4	3.31113
18250	Y39B6A.34	Y39B6A.34	3.31013
8457	C35A5.1	aqp-5	3.30828
4580	B0507.10	B0507.10	3.30684
9924	F48G7.4	F48G7.4	3.30317
3926	C04E12.2	C04E12.2	3.29995
16552	C24A8.4	cst-2	3.2971
2981	Y69H2.3	Y69H2.3	3.29672
18459	F55G11.5	dod-22	3.29392
188	Y47G7B.2	Y47G7B.2	3.29021
12538	F25H8.7	spe-29	3.28736
11035	E01G4.5	E01G4.5	3.2815
13510	F58F6.4	rfc-2	3.2783
19005	T08A9.5	T08A9.5	3.27694
14018	Y39E4A.2	ttm-1	3.27693
7442	K05F6.5	fbxb-44	3.27002
14690	C17C3.5	C17C3.5	3.26893
13420	C44C1.1	C44C1.1	3.26653
17224	F54F7.4	xtr-1	3.26511
10400	F11D11.3	F11D11.3	3.26408
2030	C17B7.2	C17B7.2	3.26261
5602	E03G2.4	col-186	3.25658
9409	K10D11.1	dod-17	3.25585
12704	H10E21.3	nhr-80	3.25069
14948	Y56A3A.19	Y56A3A.19	3.24886
3022	F56A4.12	F56A4.12	3.24552
3525	Y116A8A.2	Y116A8A.2	3.24547
94	C17B7.11	fbxa-65	3.243
22041	Y102A5C.4	Y102A5C.4	3.23794
20855	K11D12.7	K11D12.7	3.23291
16720	Y38C9B.2	srt-52	3.22813
15410	ZK1240.3	ZK1240.3	3.22647
20852	C52E4.1	cpr-1	3.22477
21851	T09E8.1	T09E8.1	3.21752
9006	C46F9.3	math-24	3.21574
21210	T05H10.7	T05H10.7	3.21361
15588	C46F9.1	math-22	3.21205
7881	Y37E11AR.3	Y37E11AR.3	3.2108
14233	Y102E9.3	Y102E9.3	3.20865
2858	F22B3.4	F22B3.4	3.20382
9170	F52E1.13	F52E1.13	3.20126
22854	F14D2.2	F14D2.2	3.20111
15607	H27D07.6	srh-87	3.19571
15801	Y37E11AM.2	Y37E11AM.2	3.191
14577	C13G5.2	C13G5.2	3.18891
21394	C37A5.2	fipr-22	3.18889
16276	Y49E10.26	Y49E10.26	3.18419
82	F36H5.2	math-27	3.18206
23203	F25D7.3	blmp-1	3.18068
6905	T08E11.3	math-40	3.17976
2958	ZC64.2	ttr-48	3.17713
4826	ZK1127.7	cin-4	3.17463
1817	T22H6.3	str-124	3.17082
17597	F15D4.6	F15D4.6	3.17043
8002	T20B3.12	clec-26	3.1704
11224	C04E12.5	C04E12.5	3.16853
10728	C09G4.2	C09G4.2	3.16466
5442	F55C12.5	F55C12.5	3.16346
13554	C32F10.4	C32F10.4	3.16048
7115	T20B3.1	T20B3.1	3.15633
10718	K12H4.7	K12H4.7	3.15608
6939	Y47G6A.13	Y47G6A.13	3.15354
2168	C53A3.2	C53A3.2	3.15276
10480	F39B2.3	F39B2.3	3.15156
3211	C17H1.7	C17H1.7	3.14913
5338	E04F6.9	E04F6.9	3.14878
8504	C49F5.3	C49F5.3	3.14707
13210	Y51A2D.7	Y51A2D.7	3.14521
7411	C10H11.5	ugt-27	3.1452
18892	F54D5.4	F54D5.4	3.14346
15335	F41E6.11	F41E6.11	3.14328
2910	F43G9.9	cpn-1	3.13864
8537	D1007.5	D1007.5	3.13674
9134	T12B5.11	fbxa-67	3.1349
7876	T25F10.1	T25F10.1	3.134
15896	C18D11.2	36951	3.13306
5193	K05C4.11	K05C4.11	3.13047
8841	T08E11.3	math-40	3.13001
7912	C08F1.1	math-2	3.12858
9281	T01D3.6	T01D3.6	3.12479
4136	Y43F8B.14	Y43F8B.14	3.12361
17109	C09G5.1	ggr-1	3.12303
19827	Y58A7A.5	Y58A7A.5	3.11955
4076	C34D4.10	C34D4.10	3.11944
12442	F57C9.2	clec-90	3.11474
2937	K08F4.6	gst-2	3.11396
21587	ZK816.3	ZK816.3	3.11258
3305	Y46G5A.8	Y46G5A.8	3.11224
22163	C17G10.5	lys-8	3.1114
13852	T07E3.1	-	3.11108
14258	Y9C9A.14	srz-27	3.1104
14085	F41E7.4	fip-5	3.10968
18415	K01A11.4	spe-41	3.10941
2061	R11G11.10	srw-105	3.10907
13856	F01D5.2	F01D5.2	3.10857
14059	K12H4.3	K12H4.3	3.10825
7878	W04B5.3	W04B5.3	3.10599
15273	ZC455.3	ugt-3	3.09897
22442	F44F4.13	sra-11	3.09896
16267	T11F9.7	T11F9.7	3.09593
3424	Y5F2A.1	ttr-16	3.0922
6485	C48B4.9	C48B4.9	3.08909
19601	F40D4.13	F40D4.13	3.08846
5706	ZK858.1	ZK858.1	3.0862
16459	CC4.2	nlp-15	3.08548
9858	F49C5.6	str-223	3.0825
3024	H06I04.4	ubl-1	3.08234
1122	F11A6.2	scrm-4	3.07943
8875	Y47G6A.14	Y47G6A.14	3.07845
15028	F57B9.6	inf-1	3.07695
3246	Y32G9A.4	srp-3	3.07579
14917	T07D3.4	T07D3.4	3.07171
12984	W02B12.10	W02B12.10	3.06993
567	H23L24.3	ttll-11	3.06986
1590	Y14H12B.1	Y14H12B.1	3.0682
15573	Y4C6A.2	mgl-3	3.06805
10182	Y46G5A.20	Y46G5A.20	3.06703
2804	C18A3.1	C18A3.1	3.06636
209	F49F1.6	F49F1.6	3.06614
781	ZC239.16	ZC239.16	3.0623
21477	R05H5.1	srd-2	3.06175
4491	W10G11.9	srh-60	3.05656
16652	K02F3.8	dos-3	3.04971
10666	W03C9.5	W03C9.5	3.04748
16290	Y73F8A.1	pkd-2	3.04311
6947	C40A11.1	math-18	3.04009
7851	F26F4.9	F26F4.9	3.03987
12876	Y81B9A.1	Y81B9A.1	3.03983
17650	C12D5.9	C12D5.9	3.0397
2232	Y102A5C.21	srh-119	3.0396
2394	F56D1.4	clr-1	3.03749
1836	C08E3.3	bath-33	3.03555
5377	T22H6.5	abf-5	3.0334
19205	F25E5.1	F25E5.1	3.03295
14406	T08D2.8	T08D2.8	3.03229
12561	R09D1.8	R09D1.8	3.03206
21868	AC8.1	pme-6	3.03181
14164	T05B4.9	T05B4.9	3.03165
8969	T10H4.11	cyp-34A2	3.03081
13604	T18D3.4	myo-2	3.03068
9869	ZC204.11	btb-13	3.03016
7808	F33H1.1	daf-19	3.02981
13934	C05D12.4	C05D12.4	3.02885
16643	Y110A2AL.10	Y110A2AL.10	3.02869
17140	Y48G9A.6	Y48G9A.6	3.02864
22363	C40H5.1	nspa-9	3.02717
22845	C29F9.3	C29F9.3	3.02649
19079	C08F8.7	rap-3	3.02408
15860	T26E3.8	T26E3.8	3.02205
3612	ZK616.8	ZK616.8	3.02092
12449	K02F2.3	tag-203	3.02004
1759	C06A5.9	rnf-1	3.01917
22673	C28H8.8	C28H8.8	3.01818
18442	F39C12.3	tsp-14	3.01694
10834	T21B4.12	srx-118	3.01568
17372	ZK688.9	ZK688.9	3.01467
14493	F54B8.3	fbxa-69	3.01424
3682	C16C4.12	math-7	3.0136
20164	ZK792.2	inx-8	3.00081
19561	C05G6.2	-	2.99921
13382	F33E2.2	dlk-1	2.99663
6538	F56H9.4	gpa-9	2.99604
20293	C32A3.3	C32A3.3	2.99482
16146	F14D2.11	F14D2.11	2.99096
1372	Y57A10B.6	Y57A10B.6	2.99062
12717	T28A11.18	T28A11.18	2.99039
13452	C08H9.14	C08H9.14	2.98747
15091	Y69A2AR.7	Y69A2AR.7	2.98593
16869	F27B3.5	F27B3.5	2.98591
951	Y53G8AR.9	Y53G8AR.9	2.98352
2830	C35D10.4	coq-8	2.98325
10793	Y73F8A.31	Y73F8A.31	2.98299
14152	F53C3.13	F53C3.13	2.98255
2003	H13N06.3	gob-1	2.98243
16431	K06H6.4	K06H6.4	2.98034
12385	K11E4.2	K11E4.2	2.98022
4003	T24A6.12	srbc-69	2.97862
19434	Y105E8B.1	lev-11	2.97702
13377	C41D11.7	C41D11.7	2.97554
18657	Y49C4A.3	srbc-37	2.97538
14769	K05D4.6	srh-277	2.97447
4845	F36F2.5	tax-2	2.97381
3824	C34H4.1	C34H4.1	2.97184
15277	C12D12.4	C12D12.4	2.97034
3090	T20H12.1	T20H12.1	2.97029
15771	H35N09.2	H35N09.2	2.96322
5457	T27A3.3	ssp-16	2.96204
8260	F49C12.11	F49C12.11	2.95961
18365	F54D8.3	alh-1	2.95715
2072	Y108G3AL.3	Y108G3AL.3	2.95643
22807	C33A12.6	ugt-21	2.95573
2431	C05C10.7	C05C10.7	2.95546
17880	F44F1.3	F44F1.3	2.95448
12337	F19B2.6	F19B2.6	2.95385
11494	K11G12.4	smf-1	2.95203
2731	F25H2.13	rtel-1	2.95018
15542	F56A4.3	F56A4.3	2.9463
16765	C48E7.2	C48E7.2	2.94588
18611	Y45F10B.12	Y45F10B.12	2.94335
20736	C06G4.5	C06G4.5	2.94286
16501	Y43F8C.7	Y43F8C.7	2.94139
2883	T19C9.7	-	2.93933
17641	Y38F2AR.1	eri-5	2.93841
17891	Y58A7A.5	Y58A7A.5	2.93368
6868	C05E4.9	gei-7	2.93303
13685	W03D2.1	pqn-75	2.93093
15659	D1022.6	sro-1	2.92929
21052	F25E5.12	str-28	2.92923
3423	W02A2.1	fat-2	2.92672
6921	Y73F8A.25	Y73F8A.25	2.92521
14844	C25F9.5	C25F9.5	2.92287
15725	F21A3.6	glb-14	2.92266
11653	C24B9.9	dod-3	2.92237
20252	C14B1.8	C14B1.8	2.92177
16687	C49G7.6	C49G7.6	2.91911
1786	F57B7.2	F57B7.2	2.91827
10842	C39B5.4	fbxa-38	2.91634
18703	F22D6.6	ekl-1	2.91619
16252	F31B12.3	frm-9	2.91157
18339	B0001.5	B0001.5	2.91097
14074	C15C8.3	C15C8.3	2.9108
14698	F43G6.3	F43G6.3	2.91027
19065	Y49F6C.5	bath-23	2.90734
13214	Y73B6BL.9	hil-2	2.9028
93	C16C4.14	math-9	2.9025
13715	Y53F4B.33	gst-39	2.90241
18673	F45E6.4	lips-1	2.89969
22818	K09E3.4	K09E3.4	2.89955
8870	K02A11.2	K02A11.2	2.89891
14582	F01D4.5	F01D4.5	2.89862
8052	C36B1.11	C36B1.11	2.89807
8266	C14C6.2	C14C6.2	2.89797
7103	F15B9.6	F15B9.6	2.89785
11148	F54C9.5	rpl-5	2.89575
13679	T05H4.13	alh-4	2.89216
10356	B0284.4	B0284.4	2.89111
3055	C26C6.7	glb-8	2.88928
21559	Y43F8B.10	Y43F8B.10	2.88827
7232	F31B12.2	F31B12.2	2.88504
17659	F13A7.3	srv-34	2.88498
19701	Y40B10A.7	Y40B10A.7	2.88343
22535	C03B1.14	C03B1.14	2.88281
2651	C50E3.12	C50E3.12	2.88145
11381	K03B8.8	K03B8.8	2.88077
21016	C09G9.7	C09G9.7	2.88024
15428	W02B3.7	W02B3.7	2.87993
6470	F45C12.4	btb-9	2.87983
7886	Y57G11C.21	Y57G11C.21	2.87922
14487	D1009.1	D1009.1	2.87858
7117	Y20C6A.1	Y20C6A.1	2.87832
11851	F13A7.10	gst-44	2.87741
15369	T24D5.2	T24D5.2	2.87574
9994	Y39C12A.8	dnj-26	2.87562
10972	C25F9.1	srw-85	2.87438
7674	F25B5.5	F25B5.5	2.87355
16051	C17E7.9	C17E7.9	2.86814
14005	F20B4.7	-	2.86762
16030	C24B5.2	spas-1	2.86611
22009	C36C5.12	C36C5.12	2.86567
15815	F21H7.3	F21H7.3	2.8651
10382	Y37E11AR.1	Y37E11AR.1	2.86394
16673	Y116A8C.25	Y116A8C.25	2.86317
13785	F07C3.10	nhr-36	2.86304
13790	F21F8.11	F21F8.11	2.86122
19933	C01B10.6	C01B10.6	2.86114
11970	F20D1.9	F20D1.9	2.85811
20952	Y43F4B.2	Y43F4B.2	2.85646
1037	K09F6.5	K09F6.5	2.85628
3035	T20D4.11	T20D4.11	2.85624
18017	F35D11.2	pqn-35	2.85522
8026	F52G3.4	F52G3.4	2.85309
16867	D2045.2	D2045.2	2.85248
8293	F44E2.7	F44E2.7	2.85065
12712	T03E6.4	str-150	2.85026
19454	C17C3.12	acdh-2	2.84746
14564	T03D8.3	sbt-1	2.84561
327	F21C10.3	F21C10.3	2.84514
14842	C02A12.4	lys-7	2.84464
13378	C44E4.5	C44E4.5	2.84367
23043	H09I01.1	H09I01.1	2.84148
20437	F32D8.12	F32D8.12	2.84124
8532	Y37F4.4	Y37F4.4	2.84058
4199	F21C10.8	pqn-31	2.83926
13174	F14D2.1	bath-27	2.83844
9950	ZK863.5	srd-4	2.83812
12299	Y71D11A.1	cdh-12	2.83623
6637	ZC513.5	ZC513.5	2.83607
9827	ZK402.1	ZK402.1	2.83453
13211	Y60A3A.18	skr-4	2.83074
20505	F43C11.12	F43C11.12	2.82934
21260	B0416.5	B0416.5	2.82794
20732	Y110A2AL.3	Y110A2AL.3	2.82132
23090	Y6G8.3	ztf-25	2.82129
16995	Y38E10A.13	Y38E10A.13	2.82004
17314	W02D9.2	W02D9.2	2.81919
2987	F54B11.3	unc-84	2.81861
11534	Y43H11AL.3	pqn-85	2.81605
17621	Y22D7AR.2	Y22D7AR.2	2.81571
19819	K10B3.5	K10B3.5	2.81416
6721	ZC155.7	syn-16	2.81382
860	Y48G1A.6	mbtr-1	2.81353
22974	C04E12.7	scrm-3	2.81104
11594	M142.2	cut-6	2.81057
14409	W09C3.6	gsp-3	2.80983
887	Y110A2AL.9	Y110A2AL.9	2.8073
7234	F52D2.4	gei-12	2.80674
14561	F41F3.2	soc-1	2.80624
21789	Y52B11A.8	Y52B11A.8	2.80554
14443	C07H6.4	C07H6.4	2.80523
16517	D2092.1	D2092.1	2.80443
15992	C14B9.1	hsp-12.2	2.80164
19560	Y82E9BR.15	elc-1	2.80102
14209	F12A10.7	F12A10.7	2.79995
10283	H14E04.2	H14E04.2	2.79855
21744	C16D9.2	rol-3	2.79765
9250	W05H9.1	W05H9.1	2.79737
10402	F20A1.3	srsx-32	2.79726
9957	F15G9.2	F15G9.2	2.79524
22808	C35D6.5	C35D6.5	2.79379
22338	T28D6.5	T28D6.5	2.79355
1385	K02D10.5	K02D10.5	2.79347
20182	T08B1.4	T08B1.4	2.78949
1547	C17C3.1	C17C3.1	2.7894
17057	F55C10.2	col-154	2.78852
14211	F32A5.8	F32A5.8	2.7879
21078	Y46H3D.7	nhr-238	2.78513
14634	F44F4.11	tba-4	2.78508
20780	C52E12.2	unc-104	2.78436
12059	T04C4.1	T04C4.1	2.78404
2146	F56B3.12	skr-18	2.78396
14624	F09A5.4	F09A5.4	2.78384
3234	F28G4.1	cyp-37B1	2.78254
13803	R05D8.2	srj-18	2.78247
6598	B0261.4	B0261.4	2.7802
21456	T26E3.6	T26E3.6	2.77975
4122	K09D9.6	srh-4	2.77922
1336	C06B8.2	C06B8.2	2.77919
18108	Y75B8A.11	Y75B8A.11	2.77894
6784	R11A5.4	R11A5.4	2.77748
11913	C14C6.12	C14C6.12	2.77742
5487	Y37D8A.6	Y37D8A.6	2.77695
19033	F56H1.3	F56H1.3	2.77621
23206	F47H4.7	fbxa-187	2.77497
20444	F52C6.9	bath-6	2.7736
13968	F59B2.8	F59B2.8	2.76996
20392	F22E5.7	F22E5.7	2.76934
15631	Y71H2AM.20	Y71H2AM.20	2.76878
3751	R173.1	cah-5	2.76826
9245	F11C7.5	osm-11	2.76799
2672	R02D5.6	R02D5.6	2.76591
21121	C43E11.3	met-1	2.76332
96	C27C7.4	nhr-73	2.76291
65	F47F2.1	F47F2.1	2.76255
16317	ZK228.4	ZK228.4	2.76138
20865	T27A10.3	ckc-1	2.76106
8292	F28C12.2	sra-18	2.75908
15195	ZK1290.1	ZK1290.1	2.7575
6243	C52D10.1	C52D10.1	2.75748
5850	K03B4.1	K03B4.1	2.75599
10142	T04C9.1	T04C9.1	2.75186
9805	R12C12.9	R12C12.9	2.74943
4376	C07H6.5	cgh-1	2.74857
17699	C54D1.2	clec-86	2.74788
9977	C14A6.2	C14A6.2	2.7476
19346	Y73C8C.3	Y73C8C.3	2.74758
13255	W07E6.3	W07E6.3	2.74652
17495	T16G12.8	T16G12.8	2.74545
267	ZC15.5	ZC15.5	2.74481
5374	F14H12.6	F14H12.6	2.7429
6603	F25H5.5	F25H5.5	2.74115
14899	Y105E8B.3	Y105E8B.3	2.7404
11199	F53B6.2	F53B6.2	2.73959
12229	T11F9.14	T11F9.14	2.73932
22525	W06G6.8	srw-77	2.73872
12146	Y113G7A.15	Y113G7A.15	2.73713
18018	F35F10.7	F35F10.7	2.73684
11961	AC8.7	AC8.7	2.73499
1629	F40B1.1	bath-13	2.73211
21466	C30B5.7	C30B5.7	2.73162
13634	F42A10.4	efk-1	2.73041
670	T24E12.2	T24E12.2	2.72992
20606	F09E10.5	F09E10.5	2.72799
20932	F59E12.6	F59E12.6	2.72783
21925	Y92C3B.3	rab-18	2.72767
19476	F54H12.3	-	2.72756
2308	T24D1.4	tag-179	2.72553
14623	F08D12.3	F08D12.3	2.72514
12734	F52E1.12	F52E1.12	2.7239
21259	B0284.1	B0284.1	2.7228
15342	T02E9.3	T02E9.3	2.7184
20591	Y37H2A.6	fbxa-211	2.71727
11844	C24B9.4	srt-28	2.71519
22999	K11D12.8	K11D12.8	2.71499
15046	F35E12.9	F35E12.9	2.70954
6709	K06H7.7	K06H7.7	2.70852
22086	B0511.7	B0511.7	2.70748
13136	F55A12.2	F55A12.2	2.70543
20234	F29C12.3	F29C12.3	2.70472
12116	R05F9.12	R05F9.12	2.70366
19487	T06D8.1	T06D8.1	2.70329
8083	W01A11.1	W01A11.1	2.70317
16786	F29G9.4	fos-1	2.70274
7897	F26E4.12	F26E4.12	2.7014
17469	ZK287.5	rbx-1	2.70023
815	F52E1.5	F52E1.5	2.69781
19570	F56D6.4	srz-19	2.69729
6642	C33G3.1	dyc-1	2.69414
11750	W04B5.6	W04B5.6	2.69166
21841	F08B6.4	unc-87	2.69084
8737	T20G5.11	rde-4	2.69074
830	ZK287.8	her-1	2.68928
21431	Y108F1.4	math-43	2.68898
22985	F14H3.10	cyp-35D1	2.68893
7791	C53C9.2	C53C9.2	2.68818
10040	K09A9.4	K09A9.4	2.68803
18594	ZK783.3	ZK783.3	2.68709
17724	T08B2.3	T08B2.3	2.68321
18351	R11A8.2	R11A8.2	2.68294
12843	T23F1.1	srh-238	2.68293
20559	C49G7.8	cyp-35A4	2.68227
6856	C07A9.6	ugt-60	2.67885
18771	Y105E8B.6	Y105E8B.6	2.67875
17624	Y82E9BR.13	Y82E9BR.13	2.67857
10309	Y87G2A.9	ubc-14	2.67814
15778	W06D11.5	W06D11.5	2.67771
15558	R13H7.2	R13H7.2	2.6757
22154	Y18D10A.9	Y18D10A.9	2.67566
12267	C03H5.1	clec-10	2.67476
12251	C46H11.7	C46H11.7	2.67374
19415	C05D11.7	C05D11.7	2.67282
2638	Y37E11AL.4	Y37E11AL.4	2.66855
15605	F57E7.1	F57E7.1	2.66678
22523	T24A6.14	srw-130	2.66629
12491	F45E12.5	F45E12.5	2.66488
1193	C04E6.10	srd-15	2.66392
6269	T01A4.3	T01A4.3	2.66315
14976	F32A7.5	F32A7.5	2.66309
16045	VW06B3R.1	ucr-2.1	2.66248
7362	C49D10.9	nhr-261	2.66181
16088	F53C3.13	F53C3.13	2.66152
13876	C43D7.8	C43D7.8	2.66093
4809	F14F3.1	vab-3	2.65918
11073	Y43F4B.3	set-25	2.6585
20896	F53C3.13	F53C3.13	2.65808
14527	R05D11.6	R05D11.6	2.658
22398	T28A8.3	T28A8.3	2.65779
10327	Y51F10.3	Y51F10.3	2.65733
11310	F40H7.4	srx-101	2.65718
18643	M01B2.3	srbc-75	2.65556
20836	F58A4.9	F58A4.9	2.65348
11010	R02E12.6	hrg-1	2.65126
16884	Y56A3A.22	Y56A3A.22	2.65113
19662	C17A2.1	nhr-257	2.65067
7157	ZK973.11	ZK973.11	2.64989
19725	ZC53.7	rgs-9	2.64986
18032	M01E5.5	top-1	2.64871
4457	C55C2.5	aat-5	2.64703
6858	F13H10.3	F13H10.3	2.64678
15792	F01D5.2	F01D5.2	2.64604
2058	K08A2.7	-	2.64582
8588	K02G10.7	aqp-8	2.64579
2142	E03H12.4	E03H12.4	2.64555
12699	F49E2.5	F49E2.5	2.64539
3656	Y69H2.9	Y69H2.9	2.64334
12627	R11D1.8	rpl-28	2.64255
14833	F36F2.6	fcp-1	2.64172
2005	R05F9.5	gst-9	2.64136
14329	E04F6.15	E04F6.15	2.64097
3496	F22B8.6	F22B8.6	2.64044
11634	Y57A10C.6	Y57A10C.6	2.63986
6977	ZK353.4	ZK353.4	2.6394
21873	C14F5.1	dct-1	2.63714
18076	C06C3.3	C06C3.3	2.63707
21309	F36H5.4	F36H5.4	2.63593
20571	F44G3.10	F44G3.10	2.63581
645	W06D4.5	snx-3	2.6357
23125	Y54E5B.1	smp-1	2.63523
548	F26F4.9	F26F4.9	2.63515
1875	T26A5.4	T26A5.4	2.63428
7508	F59A1.8	fbxa-129	2.63295
13579	ZK1058.3	ZK1058.3	2.63292
7427	B0047.2	btb-3	2.63283
14820	F42E8.2	F42E8.2	2.63132
18807	F54C8.2	cpar-1	2.631
13649	C35D10.2	C35D10.2	2.63006
18344	C49H3.3	C49H3.3	2.62954
2563	Y69A2AR.1	Y69A2AR.1	2.62881
17561	Y38A10A.1	srd-20	2.62675
17403	T07F8.4	T07F8.4	2.62464
21797	Y38F1A.6	Y38F1A.6	2.62453
13253	T11F1.8	T11F1.8	2.62348
20850	ZK550.6	ZK550.6	2.62253
8857	Y73F8A.31	Y73F8A.31	2.62168
22562	ZC204.6	ZC204.6	2.62013
21785	F53G12.10	rpl-7	2.6196
22489	C04F5.4	srab-1	2.61816
5169	F26F2.7	F26F2.7	2.61748
22658	H35N03.1	exp-1	2.61438
7106	F28H7.6	F28H7.6	2.61315
12425	D1086.2	D1086.2	2.61267
12872	T01B10.5	T01B10.5	2.61252
1338	Y51H4A.25	Y51H4A.25	2.61147
1476	F56C9.7	F56C9.7	2.61119
15230	C03G6.6	C03G6.6	2.61103
4620	Y38H6C.8	Y38H6C.8	2.61051
3397	W01B11.3	nol-5	2.60975
10074	K09F6.6	K09F6.6	2.6097
14979	H28G03.2	H28G03.2	2.60917
14179	Y69H2.3	Y69H2.3	2.60914
14210	F13H8.9	F13H8.9	2.60824
20575	F59E11.11	nhr-143	2.60559
6477	T22C8.5	sptf-2	2.60504
10465	Y55D5A.2	Y55D5A.2	2.60353
18197	T24D8.6	T24D8.6	2.6028
15811	C37C3.1	C37C3.1	2.59687
21926	ZC101.2	unc-52	2.59515
17182	F35E12.5	F35E12.5	2.59395
20566	F18E3.10	F18E3.10	2.59317
19261	C32B5.16	sdz-4	2.59285
22386	K04G2.8	36982	2.59164
9298	C49G7.3	C49G7.3	2.59149
20596	Y94A7B.3	srh-291	2.59132
9945	Y59A8B.13	slr-2	2.59092
10765	F55G1.2	his-59	2.59088
9887	F30B5.6	srbc-70	2.58795
18089	M02G9.3	M02G9.3	2.5877
12562	R153.1	pde-4	2.58725
19212	K11D12.4	cpt-4	2.58705
14247	JC8.5	JC8.5	2.58685
9524	F14D7.6	F14D7.6	2.58096
18989	F43G6.11	F43G6.11	2.5796
18793	Y46G5A.26	lgc-35	2.57945
7602	F57B10.1	let-607	2.57876
13533	W03F8.2	W03F8.2	2.57789
1632	F53C3.2	fbxb-103	2.57708
10254	C01F6.3	cyp-31A1	2.57578
7137	M6.1	ifc-2	2.57527
11587	F23D12.2	F23D12.2	2.57502
21212	T26C5.1	gst-13	2.57375
13184	F49C5.8	-	2.57119
21089	E02H4.2	E02H4.2	2.56993
3033	T08E11.2	math-39	2.56984
13962	C44B9.3	C44B9.3	2.56837
3362	F49H6.5	F49H6.5	2.56712
7198	T12B5.4	fbxa-11	2.56646
10741	C10G11.5	pnk-1	2.56594
11392	T22H9.4	T22H9.4	2.56493
17585	Y23H5A.8	Y23H5A.8	2.56418
1395	Y54H5A.3	tag-262	2.56095
18379	-	Contol	2.55978
21103	Y41G9A.3	Y41G9A.3	2.55835
5556	C45H4.16	srbc-19	2.55829
3012	F23F12.9	F23F12.9	2.55785
19945	C55F2.1	C55F2.1	2.55771
15893	B0361.10	B0361.10	2.55751
14301	Y50E8A.6	Y50E8A.6	2.55674
5065	C04E6.2	srsx-18	2.55425
18545	F09C3.4	fbxa-103	2.55369
16520	F22D6.11	gly-18	2.55309
3680	Y49A10A.1	Y49A10A.1	2.55282
9049	T04C12.4	act-3	2.55235
14489	F15A4.8	F15A4.8	2.55191
622	Y25C1A.7	Y25C1A.7	2.55009
12618	M18.2	dlc-2	2.5496
8548	ZK616.9	spp-7	2.54943
2204	ZC266.2	ZC266.2	2.54881
22769	C44B11.3	mec-12	2.54844
11517	C30G12.2	C30G12.2	2.54805
22141	R04D3.2	R04D3.2	2.54793
15511	R12B2.1	sma-4	2.54695
6450	K07A1.7	cri-1	2.54538
6436	Y71F9AM.6	trap-1	2.54397
20755	Y55B1BR.4	Y55B1BR.4	2.54348
4746	F28A10.6	acdh-9	2.54308
10708	C37H5.3	C37H5.3	2.54147
12165	F44G3.2	F44G3.2	2.54121
22380	F52C6.9	bath-6	2.53967
11640	R151.4	R151.4	2.53765
5238	T08E11.1	T08E11.1	2.53681
20790	R07C3.7	fbxc-29	2.5366
16576	H11L12.1	H11L12.1	2.53601
19380	C34C12.5	C34C12.5	2.53416
10104	Y39A3CL.5	clp-4	2.53405
2741	C04E6.7	C04E6.7	2.53294
12968	C15F1.8	C15F1.8	2.53253
19862	Y48B6A.14	hmg-1.1	2.53206
13036	C50H11.1	C50H11.1	2.5318
4367	C06A1.1	cdc-48.1	2.53105
3661	C11E4.4	C11E4.4	2.53054
18704	F25F8.1	F25F8.1	2.52963
14350	Y37A1A.3	Y37A1A.3	2.5292
15666	F49E12.2	dod-23	2.52819
17231	Y40A1A.2	Y40A1A.2	2.52802
21628	F56A12.2	F56A12.2	2.52583
16137	ZK1025.4	ZK1025.4	2.525
18098	Y81G3A.5	col-86	2.52413
18114	C53D6.5	C53D6.5	2.52358
12328	C18B10.2	srbc-10	2.5226
5979	C56E6.1	abcx-1	2.52218
9499	C47C12.5	-	2.52217
21682	D1022.8	cah-2	2.52177
15448	M57.1	M57.1	2.5217
9467	B0294.2	-	2.52166
8613	C41H7.6	C41H7.6	2.52166
580	C25A6.1	C25A6.1	2.52164
19553	F22B7.3	F22B7.3	2.52072
8272	T10G3.5	eea-1	2.52004
129	T13H5.5	T13H5.5	2.51944
9580	C08F1.10	C08F1.10	2.51928
12944	H13N06.4	H13N06.4	2.51923
6461	C17F4.8	C17F4.8	2.51911
18564	C46E10.9	C46E10.9	2.51902
20247	ZK20.2	kin-6	2.51785
11098	C27D6.4	C27D6.4	2.51783
7019	F44C8.11	nhr-96	2.51775
5107	Y73C8C.10	Y73C8C.10	2.51748
4706	C33D12.6	tag-312	2.51725
8134	F35C11.5	F35C11.5	2.51482
8060	Y57G11C.23	Y57G11C.23	2.51476
4904	F21D9.1	F21D9.1	2.51442
7651	F37B1.1	gst-24	2.51403
15102	C30B5.2	C30B5.2	2.51368
8435	F21D5.9	F21D5.9	2.51235
5928	H42K12.1	pdk-1	2.51051
8751	C54D10.3	C54D10.3	2.51005
12759	F28A10.5	F28A10.5	2.50889
15117	F43E2.7	F43E2.7	2.50763
5991	T07H3.2	bath-46	2.50714
20142	C04E12.9	srbc-2	2.50638
22837	B0280.1	B0280.1	2.50524
17449	Y47D3A.6	tra-1	2.504
13189	K01G5.8	K01G5.8	2.50365
16631	F28A10.8	F28A10.8	2.50329
12761	F42G2.5	F42G2.5	2.50314
3780	F39E9.2	btb-16	2.50135
10454	T25G12.1	T25G12.1	2.50089
15434	Y82E9BL.14	fbxa-80	2.50076
3459	R151.7	R151.7	2.50074
16325	F14F4.3	mrp-5	2.50066
9909	C38C3.8	C38C3.8	2.50064
18946	K08F8.1	K08F8.1	2.50021
16790	H12C20.2	pms-2	2.49992
12594	Y39G10AL.1	Y39G10AL.1	2.49887
16015	T07C12.7	ttr-46	2.49877
5747	T26A5.6	T26A5.6	2.49814
20335	R06C1.4	R06C1.4	2.49765
20528	Y56A3A.28	Y56A3A.28	2.49737
13196	T01D3.6	T01D3.6	2.49621
7562	T28A11.2	T28A11.2	2.49578
12363	Y38H6C.18	Y38H6C.18	2.4957
324	F49B2.2	fbxb-67	2.49561
142	Y57E12B.1	Y57E12B.1	2.49534
1725	C11E4.2	C11E4.2	2.49395
13208	Y43F4A.3	Y43F4A.3	2.4903
19151	C34F6.6	C34F6.6	2.49027
11300	B0281.4	B0281.4	2.48914
9419	ZK593.2	ZK593.2	2.48864
5435	F36H5.1	math-26	2.48739
5058	Y116A8C.5	Y116A8C.5	2.48684
20278	C27B7.8	rap-1	2.48674
22096	Y55F3AM.15	csn-4	2.48674
21039	C13A2.9	C13A2.9	2.48614
15234	C29F3.6	srx-58	2.48568
10106	Y50D7A.5	Y50D7A.5	2.4856
6254	AC8.5	AC8.5	2.48515
17078	Y17G9B.3	cyp-31A3	2.48444
12540	F52C12.1	F52C12.1	2.48431
14554	M18.7	aly-3	2.48375
4600	F47B8.8	F47B8.8	2.48369
3510	K02E7.9	btb-10	2.48368
2933	C09G4.1	hyl-1	2.4835
21043	C45H4.11	srbc-20	2.48319
18623	C49G7.7	C49G7.7	2.48306
23060	F18C12.1	che-3	2.48174
4810	F16B4.12	nhr-117	2.48143
413	F42A10.6	F42A10.6	2.48142
12826	F36G9.3	F36G9.3	2.48058
13836	K02D3.2	K02D3.2	2.48025
9392	F45G2.5	bli-5	2.47969
5096	T05C3.3	-	2.47843
12859	C39D10.6	C39D10.6	2.4781
11044	R03C1.2	-	2.47748
3416	Y56A3A.20	ccf-1	2.47727
9272	Y18D10A.19	fkb-2	2.47675
22349	T26E4.9	T26E4.9	2.47605
5368	M04G12.2	cpz-2	2.47576
20926	F44A6.2	sex-1	2.47519
22545	F46C8.1	F46C8.1	2.47483
10197	R10H10.1	lpd-8	2.47418
10770	K04F10.4	bli-4	2.47346
15403	T24E12.11	T24E12.11	2.47341
6828	M02D8.6	M02D8.6	2.47268
6910	T28A11.3	T28A11.3	2.47264
17532	F29C12.5	bath-45	2.47208
18926	F20B4.6	cgt-2	2.47202
7292	F19C7.1	F19C7.1	2.4715
16239	Y97E10B.10	srt-53	2.47079
15914	Y50D7A.10	Y50D7A.10	2.46947
4431	Y43F8B.2	Y43F8B.2	2.46864
3813	Y39E4A.1	Y39E4A.1	2.4685
21355	C48E7.6	C48E7.6	2.46816
10928	F22F1.3	F22F1.3	2.46796
3354	C26H9A.2	C26H9A.2	2.46639
4739	C16C8.19	C16C8.19	2.46562
14626	F16B4.6	F16B4.6	2.46518
16619	Y47G6A.5	Y47G6A.5	2.46389
5062	Y73B6BL.20	Y73B6BL.20	2.4638
7375	F48D6.4	F48D6.4	2.46306
15520	H23L24.5	pme-4	2.46268
15597	F36D4.3	hum-2	2.46258
14143	F25D1.5	F25D1.5	2.46188
14204	C06A8.7	srh-39	2.46173
5417	C08F1.4	math-3	2.46117
6467	F31E8.1	F31E8.1	2.45988
14798	F09A5.1	F09A5.1	2.4598
3966	C17B7.2	C17B7.2	2.45964
3410	C44B11.6	C44B11.6	2.45936
7933	ZC204.10	fbxb-16	2.45936
7780	Y73B6BL.33	Y73B6BL.33	2.45919
1976	F23H12.8	fipr-1	2.45846
9364	B0281.3	B0281.3	2.4576
11058	C29E4.11	-	2.45742
9880	Y82E9BR.1	Y82E9BR.1	2.45676
6605	Y7A9C.1	Y7A9C.1	2.4547
19627	ZC250.2	ZC250.2	2.45421
11554	T07C4.2	tbx-8	2.45381
5917	F36A2.1	cids-2	2.45228
20959	ZC477.9	deb-1	2.44987
11536	Y54G11A.3	Y54G11A.3	2.44962
12331	C50E3.7	C50E3.7	2.44952
5967	T19A6.4	T19A6.4	2.44725
6778	C01A2.5	C01A2.5	2.44691
21387	C07G1.3	pct-1	2.44659
11151	ZK673.7	tnc-2	2.4442
18419	Y79H2A.6	arx-3	2.44349
15079	Y119D3A.4	fbxa-36	2.44289
12544	R13A1.4	unc-8	2.44201
13894	Y43F8C.3	Y43F8C.3	2.43948
19266	F18A11.2	F18A11.2	2.43842
12032	F59B2.6	zif-1	2.43792
22824	Y34B4A.6	Y34B4A.6	2.43757
13443	Y37E3.16	fpn-1.1	2.43749
10856	F18F11.4	F18F11.4	2.43694
19905	F08B12.3	slo-2	2.43607
20616	T01B6.4	T01B6.4	2.43301
6233	Y49E10.4	Y49E10.4	2.43181
2797	Y71A12B.13	Y71A12B.13	2.43165
9585	F13H8.3	F13H8.3	2.43136
12681	C32B5.9	fbxc-7	2.43103
10873	C04E6.6	grd-9	2.43079
9082	Y75D11A.3	Y75D11A.3	2.4297
22419	F36D1.3	sru-47	2.42913
6155	C11H1.8	C11H1.8	2.42878
14447	F08F8.4	F08F8.4	2.42864
5037	T20H9.6	T20H9.6	2.42708
12994	C29F9.1	C29F9.1	2.4267
10434	ZK6.3	scl-27	2.42654
12199	C42D8.8	apl-1	2.42614
4090	Y38F2AR.7	ppgn-1	2.42602
16217	F55C9.4	fbxb-57	2.42422
22768	ZK1320.2	ZK1320.2	2.42248
9375	F52C6.3	F52C6.3	2.42185
15796	C37A2.2	pqn-20	2.42023
11771	F49D11.6	F49D11.6	2.41984
23191	M7.2	klc-1	2.41976
19512	D1007.10	D1007.10	2.41935
4034	Y26D4A.10	Y26D4A.10	2.4193
22579	Y45F10C.3	fbxa-215	2.41918
2871	C54C8.7	clec-11	2.41822
11749	W03D2.1	pqn-75	2.41718
4427	T07D4.4	ddx-19	2.41527
15937	C36A4.4	C36A4.4	2.41524
15183	F52C6.6	math-31	2.4142
13708	F55D12.1	F55D12.1	2.41417
12234	W01D2.2	nhr-61	2.41398
8144	Y17G7B.12	Y17G7B.12	2.41261
7845	D2030.9	wdr-23	2.41256
4231	K04G11.4	K04G11.4	2.41232
5066	C04F5.7	ugt-63	2.41227
13880	F23H12.6	gcy-13	2.41192
3318	F31E3.2	F31E3.2	2.4104
16709	R10D12.4	srx-10	2.40675
4038	AH6.13	sra-16	2.40497
8425	W09D6.2	str-261	2.4043
14848	F17A9.6	ceh-49	2.40391
743	T26E4.11	srw-49	2.40355
22851	F02H6.3	F02H6.3	2.40228
19789	ZK418.8	ZK418.8	2.40225
18240	F53H2.3	F53H2.3	2.40216
9322	M88.6	pan-1	2.40184
11209	Y56A3A.29	ung-1	2.40166
2315	ZC247.1	ZC247.1	2.40102
13873	C08B6.1	ugt-17	2.40055
4772	F56D2.4	uev-2	2.40047
3293	F18A12.6	F18A12.6	2.3972
18780	EGAP2.3	pho-1	2.39719
16641	T19D12.7	T19D12.7	2.39694
22726	R07E4.6	kin-2	2.39654
19138	W05B10.4	W05B10.4	2.39524
20667	T21C9.12	scpl-4	2.39505
21357	F11C1.5	F11C1.5	2.39304
14205	C18D1.2	C18D1.2	2.3925
1711	T20C4.1	srj-9	2.39225
20078	E03D2.4	srt-12	2.39177
17646	ZK185.1	ZK185.1	2.39082
2620	Y71H2AM.21	-	2.38838
18947	T01B6.3	T01B6.3	2.388
11561	Y75B8A.29	Y75B8A.29	2.38644
22876	T01G9.6	kin-10	2.38519
7764	C29F9.2	C29F9.2	2.38445
5180	T22F3.3	T22F3.3	2.38324
2032	C27C7.4	nhr-73	2.38309
1085	F55C9.9	-	2.38293
7080	M01B12.1	-	2.38274
19260	C09G5.3	col-79	2.38258
7960	W08D2.3	dct-15	2.38186
18707	Y45F10A.8	-	2.38141
18431	C55H1.2	gpa-10	2.38107
12371	C05A9.3	C05A9.3	2.3808
5651	F10D2.6	ugt-37	2.38029
13749	Y22D7AR.11	fbxa-13	2.38018
13740	Y48E1B.11	fbxc-56	2.38016
22763	F46C5.8	rer-1	2.37906
4635	F23D12.3	F23D12.3	2.37905
19316	F38E11.9	F38E11.9	2.37878
7337	Y56A3A.11	Y56A3A.11	2.37825
8204	K11C4.3	unc-70	2.37783
6039	C50H2.5	C50H2.5	2.3775
9439	F41B5.9	nhr-182	2.37447
6634	Y39B6A.24	Y39B6A.24	2.37414
19250	W02D9.3	W02D9.3	2.37404
11636	C30C11.1	C30C11.1	2.37337
12592	R12E2.3	rpn-8	2.3731
18584	ZK892.2	nlt-1	2.37297
11722	F20E11.7	F20E11.7	2.37255
21802	F40G9.11	mxl-2	2.3723
3314	C29E4.2	kle-2	2.3714
15677	ZC204.3	btb-12	2.37139
21361	F49E10.4	F49E10.4	2.37128
21352	C07A9.6	ugt-60	2.37067
6048	F31F4.17	F31F4.17	2.37036
5644	Y116A8B.1	Y116A8B.1	2.37016
2590	C18H9.5	C18H9.5	2.3696
5871	F31E3.2	F31E3.2	2.36901
2266	F37B4.7	folt-2	2.36878
7637	Y53H1C.2	ego-2	2.3686
17893	ZK546.2	ZK546.2	2.36742
13502	C08F8.8	nhr-67	2.36727
6151	Y69H2.14	Y69H2.14	2.36721
19762	Y53F4B.12	Y53F4B.12	2.36653
8802	B0432.5	cat-2	2.36652
17176	F09F3.1	srx-130	2.36627
13374	K02E11.5	K02E11.5	2.36547
11977	M04F3.1	rpa-2	2.36481
3630	F32H5.4	F32H5.4	2.36435
10534	R07C12.4	R07C12.4	2.36267
16625	C16C8.8	C16C8.8	2.36259
17325	C32B5.10	fbxc-32	2.36214
4798	K07H8.1	K07H8.1	2.36153
2097	Y18D10A.18	fbxa-121	2.36087
10095	F58A4.3	hcp-3	2.36075
14644	K11H12.8	K11H12.8	2.36054
15231	C13A2.5	C13A2.5	2.36052
6803	Y71H2B.4	Y71H2B.4	2.36024
2555	W10G11.4	W10G11.4	2.35985
4792	C49C3.7	C49C3.7	2.35977
14920	W02B12.11	W02B12.11	2.35956
11994	Y87G2A.2	Y87G2A.2	2.35862
11165	K04D7.1	rack-1	2.35817
19956	F41E6.13	atg-18	2.35772
14040	F18C12.2	rme-8	2.35749
12019	ZK622.4	ZK622.4	2.35697
4553	W05G11.5	btb-5	2.35694
6431	Y45G12C.6	Y45G12C.6	2.35643
2202	Y5H2A.1	Y5H2A.1	2.35612
9936	T08G3.10	srw-35	2.35592
14706	T21B4.3	T21B4.3	2.35549
17485	F11A1.3	daf-12	2.35536
20974	W02D3.10	fnci-1	2.35525
11565	C06E7.2	C06E7.2	2.35518
21496	Y82E9BR.17	Y82E9BR.17	2.35403
14313	F11C7.1	pbo-6	2.35325
21090	F02C12.2	F02C12.2	2.3523
3144	F26D11.9	clec-217	2.3522
9776	C27H5.7	dyf-13	2.35165
3560	C32B5.6	C32B5.6	2.35066
17509	Y50D7A.3	Y50D7A.3	2.3506
13591	F23B12.7	F23B12.7	2.34949
9697	Y53C12A.2	glt-5	2.3482
22459	H05C05.1	H05C05.1	2.34664
19643	H39E20.1	H39E20.1	2.34591
17409	Y69H2.3	Y69H2.3	2.34372
4059	Y39G8B.7	Y39G8B.7	2.34356
2206	ZK856.4	ZK856.4	2.34304
2253	Y73F8A.19	tag-64	2.34251
3527	Y40C5A.4	Y40C5A.4	2.34244
19469	F36F12.5	clec-207	2.34159
10378	R11E3.2	R11E3.2	2.34142
7017	F36D3.9	cpr-2	2.34124
12438	T07F10.6	T07F10.6	2.34103
4895	B0212.4	B0212.4	2.34075
7766	F53A2.6	ife-1	2.3406
10195	F40F11.1	rps-11	2.34057
10493	F32D1.1	figl-1	2.34046
14060	R02F2.1	R02F2.1	2.34039
21959	F58E1.5	fbxb-17	2.34013
12831	F59D6.6	F59D6.6	2.33972
8859	ZK1127.9	ZK1127.9	2.33958
2485	F44A2.5	F44A2.5	2.33923
10486	C05E4.14	srh-2	2.33732
9317	K01G5.3	K01G5.3	2.33645
21994	R13A1.7	R13A1.7	2.33418
3329	Y42G9A.6	wht-7	2.33393
15430	Y41C4A.8	Y41C4A.8	2.33335
12839	T04H1.3	ttr-22	2.3329
12527	Y66D12A.8	Y66D12A.8	2.33269
20175	F55A12.4	dhs-2	2.33231
14504	Y57A10A.19	rsr-2	2.33197
15935	C10G8.8	C10G8.8	2.33108
17693	ZK697.7	srab-25	2.33005
16243	C05D9.4	C05D9.4	2.32961
2534	F46A8.5	F46A8.5	2.32924
13359	Y34B4A.2	Y34B4A.2	2.32851
8731	ZK1321.4	ZK1321.4	2.3282
22366	C55B7.3	C55B7.3	2.32767
7995	R04B5.9	ugt-47	2.32736
11200	F54F2.5	ztf-1	2.32685
3631	F41B5.2	cyp-33C7	2.3266
4435	C12D8.10	akt-1	2.32542
1136	B0454.4	sri-29	2.32531
5791	Y41C4A.4	crh-1	2.32528
11868	R07B7.12	R07B7.12	2.32433
12194	C16A3.10	C16A3.10	2.32398
6433	Y54F10AM.7	Y54F10AM.7	2.32373
10250	Y37D8A.23	unc-25	2.32163
11780	Y54E10BL.3	Y54E10BL.3	2.32089
17067	R186.7	R186.7	2.32002
12653	K10F12.4	gsto-3	2.31963
21796	R07C3.9	fbxc-31	2.31949
21600	F31A3.1	abu-3	2.31911
6397	F16H6.8	F16H6.8	2.31817
3418	C04C3.3	C04C3.3	2.31747
18589	T25C8.1	T25C8.1	2.31711
8729	VF13D12L.1	VF13D12L.1	2.31688
11005	F47E1.4	F47E1.4	2.31669
3172	Y75B7AL.2	Y75B7AL.2	2.31327
20351	K01G5.1	rnf-113	2.31287
6051	F47G9.6	F47G9.6	2.31212
14896	Y47G6A.25	Y47G6A.25	2.31139
10965	F39H2.3	F39H2.3	2.31133
18169	Y102A5C.3	fbxa-207	2.31115
7760	T02G5.8	kat-1	2.31097
9699	C18D11.4	rsp-8	2.31004
14866	ZC443.5	ugt-18	2.3098
22094	Y37A1B.11	egl-23	2.30909
10288	M01E11.6	klp-15	2.30782
20134	T26C11.2	T26C11.2	2.30769
18450	C16D9.2	rol-3	2.3065
17370	Y82E9BR.5	Y82E9BR.5	2.30511
880	R06B9.5	R06B9.5	2.30457
13954	Y53F4B.3	Y53F4B.3	2.30454
6167	K04G11.5	irk-3	2.30359
11692	Y53F4B.8	Y53F4B.8	2.3035
21720	Y39A3CR.7	pqn-82	2.30348
11049	Y46G5A.15	Y46G5A.15	2.30262
9783	F11C7.3	vap-1	2.30207
2150	T05A1.7	-	2.30112
19863	C06E1.4	glr-1	2.29994
2516	C25A6.1	C25A6.1	2.29951
13354	K06G5.2	cyp-13B2	2.29862
10567	ZC101.2	unc-52	2.29857
14922	Y48B6A.8	ace-3	2.29846
10809	W03D8.1	W03D8.1	2.29832
5580	T03D8.4	grl-14	2.29803
12139	F08H9.2	F08H9.2	2.29794
9432	F09C6.10	F09C6.10	2.29792
18983	F22B8.3	F22B8.3	2.29697
22629	W03G11.1	col-181	2.29534
18744	C52B9.2	C52B9.2	2.29468
22857	F31E3.2	F31E3.2	2.29104
10624	K07E12.1	dig-1	2.29062
12510	C35D10.14	clec-5	2.28885
19134	T10C6.10	T10C6.10	2.2887
5573	K03B8.2	nas-17	2.28862
12735	C27C7.5	C27C7.5	2.2879
7940	R151.1	R151.1	2.28764
19050	F07F6.9	srx-114	2.28735
11034	C40A11.10	C40A11.10	2.28691
13319	K10G4.3	K10G4.3	2.28516
17016	Y25C1A.8	Y25C1A.8	2.28454
10029	C34F6.3	col-179	2.28337
22440	F29C12.4	F29C12.4	2.28336
17250	C45E1.4	C45E1.4	2.28316
15047	K11C4.4	odc-1	2.282
4071	Y75B8A.27	pqn-92	2.28188
8112	C17C3.1	C17C3.1	2.2816
14236	Y71H2B.8	Y71H2B.8	2.28118
10287	M01B2.7	srsx-37	2.28086
9645	C17B7.5	C17B7.5	2.28071
11477	Y102A5A.1	cand-1	2.28068
16512	B0379.4	scpl-1	2.28002
5961	F26B1.6	srg-14	2.27956
18570	F44E5.3	F44E5.3	2.27899
19084	F13B6.2	F13B6.2	2.278
16144	C52A11.2	glb-12	2.27797
11455	C14C10.4	C14C10.4	2.2775
13822	ZK994.3	pxn-1	2.27747
11887	C08A9.9	C08A9.9	2.27689
416	F59A2.2	F59A2.2	2.27606
19036	T02G6.4	T02G6.4	2.27543
10490	E02A10.1	E02A10.1	2.27529
14110	W04B5.3	W04B5.3	2.27511
1225	T10C6.4	srx-44	2.27489
13051	Y48E1C.1	Y48E1C.1	2.27452
18270	R07B1.3	R07B1.3	2.27427
7463	C08F11.3	C08F11.3	2.27414
16476	B0523.5	fli-1	2.27366
21845	F45E4.3	F45E4.3	2.27222
16319	C09B7.1	ser-7	2.2715
1084	F49H6.3	F49H6.3	2.27142
10629	Y111B2A.23	-	2.27036
9818	Y39A3A.1	-	2.26967
21077	Y46H3A.4	Y46H3A.4	2.26963
8569	Y38H6C.19	Y38H6C.19	2.26893
18902	T20B12.2	tbp-1	2.2686
21068	T03F7.5	T03F7.5	2.26761
10301	Y23H5B.9	nspd-8	2.26736
3003	C39D10.8	C39D10.8	2.26716
21927	ZK250.8	math-50	2.26634
18922	Y38H6C.1	dct-16	2.26634
4948	F23H11.4	F23H11.4	2.26592
13397	F25C8.4	F25C8.4	2.26566
1560	F22B8.4	F22B8.4	2.26547
16676	Y46C8AL.7	-	2.26485
12853	ZK105.5	ZK105.5	2.26387
9117	ZK1290.13	ZK1290.13	2.26342
7193	K02F3.3	far-8	2.26317
10843	F55H2.5	F55H2.5	2.26311
369	Y38H6C.7	Y38H6C.7	2.26285
2041	F20A1.7	twk-11	2.26276
6532	F28G4.2	F28G4.2	2.26269
16570	F44G3.6	skr-3	2.26203
4207	R10E8.1	R10E8.1	2.26184
17927	C06E1.1	C06E1.1	2.26165
8154	C40H1.4	elo-4	2.26041
15199	F40G9.6	F40G9.6	2.2586
3748	F57C7.1	F57C7.1	2.25844
19222	Y116F11A.1	Y116F11A.1	2.25766
9221	T05D4.1	T05D4.1	2.25724
158	M01G12.10	M01G12.10	2.25706
19986	Y56A3A.10	fbxb-22	2.25663
16071	C43D7.6	srh-208	2.25636
11823	F32B6.10	F32B6.10	2.25635
8902	Y54G11A.14	Y54G11A.14	2.25554
17983	Y45G12B.2	Y45G12B.2	2.25553
12768	T02H6.9	T02H6.9	2.25493
13761	F55G1.5	F55G1.5	2.25453
22580	Y51H4A.8	Y51H4A.8	2.25344
7773	C55C3.3	C55C3.3	2.25321
15218	M04B2.3	gfl-1	2.25217
1093	R02D5.7	R02D5.7	2.25173
11869	T01C3.4	T01C3.4	2.25123
9061	C25F6.3	dpyd-1	2.25092
11628	C33C12.10	C33C12.10	2.25053
8126	C05C10.4	C05C10.4	2.25011
21471	F36H5.11	fbxb-12	2.2485
7374	F43H9.2	sptl-2	2.24671
15098	C09G12.5	C09G12.5	2.24569
4371	K10B2.1	lin-23	2.2452
22599	M02H5.7	nhr-123	2.24519
16528	T06H11.1	unc-58	2.24476
17274	F58B4.5	F58B4.5	2.24475
17631	F32E10.7	F32E10.7	2.24395
13304	F09C6.7	srd-68	2.24393
22701	F13B6.3	F13B6.3	2.24309
7902	M01G12.7	M01G12.7	2.24154
21980	Y75B8A.20	grl-15	2.24145
5837	C54E4.2	C54E4.2	2.24142
10017	T09F5.11	fbxa-84	2.24135
5901	C16C8.13	C16C8.13	2.24106
1150	K09F6.8	fbxc-25	2.24094
2794	W09G3.6	W09G3.6	2.2405
11113	W09C2.3	mca-1	2.24039
18593	ZK512.9	grl-11	2.24027
6664	T22C1.5	T22C1.5	2.23961
2131	R10E4.5	nth-1	2.23946
12359	T26E4.7	T26E4.7	2.23939
17212	B0563.1	B0563.1	2.23888
8469	F37B4.12	str-39	2.23858
3754	R06C7.10	let-75	2.23701
9107	M110.1	col-76	2.23682
2891	-	Contol	2.23673
11309	F41G3.10	F41G3.10	2.23644
11423	Y34B4A.1	-	2.23464
6343	R01E6.5	R01E6.5	2.23414
1659	F02H6.2	F02H6.2	2.23388
13280	F58F9.6	F58F9.6	2.23381
9071	F59F4.1	F59F4.1	2.23312
12398	C02B8.2	fbxc-38	2.23307
13832	F38B2.3	F38B2.3	2.23274
12810	C05E4.12	C05E4.12	2.23264
2998	C10G8.8	C10G8.8	2.2325
18484	C06B8.2	C06B8.2	2.23241
6821	Y40B10A.8	nhr-86	2.23228
16482	W04B5.1	W04B5.1	2.23205
7592	F44C8.3	nhr-18	2.23193
20891	B0025.1	vps-34	2.2314
1873	T04A8.14	emb-5	2.22964
22193	F37A8.5	F37A8.5	2.22921
21569	C30E1.6	C30E1.6	2.22909
19546	W05H5.6	sre-33	2.22905
20494	Y95B8A.10	pde-6	2.22893
14646	R07H5.11	R07H5.11	2.22857
6182	Y23H5B.4	Y23H5B.4	2.22785
35	Y66H1A.5	Y66H1A.5	2.22712
12566	Y24D9A.8	Y24D9A.8	2.22691
7662	Y43H11AL.1	Y43H11AL.1	2.2269
22296	F38A5.3	lec-11	2.22683
21310	F43E2.6	F43E2.6	2.22677
6481	Y57A10A.7	Y57A10A.7	2.22617
21724	Y75B8A.17	gmn-1	2.22422
19823	T27F7.2	shc-2	2.22393
4797	K01A6.6	K01A6.6	2.22347
15322	Y66H1B.3	Y66H1B.3	2.22345
7953	F53B2.3	eak-4	2.22298
8724	C03H5.3	C03H5.3	2.22243
14680	T08G11.3	T08G11.3	2.22178
8653	Y47D3A.23	gly-9	2.22121
12060	T07A9.11	rps-24	2.22019
19657	C17H11.3	-	2.21951
15676	Y48E1B.6	-	2.21832
18733	F57B10.4	F57B10.4	2.21803
17812	F12A10.8	F12A10.8	2.21745
17711	T08A9.10	spp-6	2.2168
4126	T01G5.3	srj-27	2.21668
11267	W05B2.1	col-94	2.2153
18278	T20D4.5	T20D4.5	2.21518
9509	F32A7.6	aex-5	2.21411
2726	B0261.1	B0261.1	2.21393
17734	F10G8.3	npp-17	2.21389
14069	R10H10.5	gpa-7	2.21329
2573	F16A11.2	F16A11.2	2.21239
7934	ZC239.5	ZC239.5	2.21053
13054	Y9D1A.1	Y9D1A.1	2.20993
6524	C50H11.13	C50H11.13	2.2098
14878	F48F7.6	F48F7.6	2.20931
19899	C01B9.1	C01B9.1	2.2093
21708	F20H11.5	F20H11.5	2.20862
918	C25G4.10	C25G4.10	2.20802
10811	Y47G6A.15	Y47G6A.15	2.20744
22143	T10H10.1	hum-6	2.2072
20198	F17A2.13	F17A2.13	2.2065
7724	T08E11.4	math-41	2.20643
6703	F01F1.14	F01F1.14	2.20543
775	ZC374.1	gnrr-3	2.20527
9295	C37C3.6	ppn-1	2.20524
7168	F43E2.8	hsp-4	2.20427
16497	F41F3.3	F41F3.3	2.20419
20033	Y57A10C.4	sre-26	2.20265
20633	Y25C1A.11	srg-23	2.20239
20148	Y60A3A.16	Y60A3A.16	2.20208
20393	F42A6.7	hrp-1	2.20182
9102	F22B5.9	frs-2	2.2017
20229	C46E10.8	C46E10.8	2.20125
10042	R11G1.1	R11G1.1	2.20009
13676	M03F8.2	pst-1	2.19939
14533	F10C1.8	F10C1.8	2.19913
2091	F48C1.8	F48C1.8	2.19851
21006	C29F9.13	nhr-280	2.1968
5646	B0222.9	B0222.9	2.19661
15833	AH9.3	AH9.3	2.19598
2729	C54G4.9	C54G4.9	2.19585
22118	T08B1.6	T08B1.6	2.19567
22984	F09F3.12	srx-136	2.19495
4736	Y110A7A.16	elpc-1	2.19479
16091	H16D19.3	H16D19.3	2.19379
19191	Y41D4B.17	Y41D4B.17	2.1937
8347	H14A12.2	fum-1	2.19252
15858	K08D10.1	K08D10.1	2.19199
20757	Y111B2A.16	taf-7.2	2.19197
1775	C13F10.7	C13F10.7	2.19141
12818	D1054.12	srh-184	2.19078
8135	F53G2.4	pqn-42	2.19056
22017	F19F10.4	ttr-10	2.18886
14889	Y24D9A.2	set-21	2.18885
17104	Y40B1A.2	Y40B1A.2	2.18679
18523	T20D4.4	T20D4.4	2.18674
2800	Y110A7A.15	Y110A7A.15	2.18571
22310	Y51A2D.14	Y51A2D.14	2.18551
22544	F22H10.6	F22H10.6	2.18219
13490	T07C4.4	spp-1	2.18102
16202	C37C3.10	C37C3.10	2.18076
22694	ZC84.4	ZC84.4	2.17977
2919	F56D1.7	daz-1	2.17952
22509	F53F8.5	F53F8.5	2.17872
2766	ZK682.2	ZK682.2	2.17866
20447	H06H21.7	-	2.17651
4214	Y43F8A.3	Y43F8A.3	2.17605
4041	C27A2.5	C27A2.5	2.17532
12673	B0391.6	fbxa-154	2.17498
6097	T27A8.4	T27A8.4	2.17494
10459	T07C12.5	srj-34	2.17342
17655	C51E3.5	srsx-30	2.17183
3048	Y68A4A.1	srh-202	2.17116
10705	C12D8.10	akt-1	2.17025
15417	F23F12.6	rpt-3	2.16903
20372	T04C12.6	act-1	2.16834
20104	T27B7.3	nhr-226	2.16699
12798	R05G6.3	-	2.16647
20614	K09F5.1	K09F5.1	2.16599
14767	F59D6.7	F59D6.7	2.16582
21076	Y32B12C.3	Y32B12C.3	2.16512
16332	K03A11.5	K03A11.5	2.16505
3699	F11C3.3	unc-54	2.16497
2752	F53E10.4	F53E10.4	2.16454
3283	Y105E8A.21	Y105E8A.21	2.16431
12192	C06H5.2	fbxa-157	2.1642
12066	C36E6.1	C36E6.1	2.16376
18685	C36C5.2	srab-8	2.16366
12029	F42H10.2	F42H10.2	2.16349
3244	F56G4.1	oac-34	2.16272
18211	Y119D3A.3	fbxa-35	2.16249
15927	F55B11.1	F55B11.1	2.16241
22635	T10B11.1	pcbd-1	2.16232
3693	F33D11.1	F33D11.1	2.16156
13769	Y38F2AL.2	tza-1	2.16133
11242	F31E9.6	F31E9.6	2.16117
15217	K11H12.4	K11H12.4	2.16098
17390	C23H3.2	C23H3.2	2.16042
13022	F15E6.4	F15E6.4	2.16009
16714	T11F9.3	nas-20	2.1598
12415	Y54G2A.6	clec-85	2.1595
16396	Y39A1A.11	dhs-11	2.15849
15193	Y49F6C.1	bath-8	2.15831
19631	C09G1.1	pqn-11	2.15827
6258	C36B1.1	cle-1	2.15755
17394	F09F7.4	F09F7.4	2.15744
3503	F48D6.4	F48D6.4	2.15727
16304	F53F8.4	F53F8.4	2.15722
20397	K11C4.3	unc-70	2.15649
14405	F15E11.14	F15E11.14	2.15627
10186	F37C12.4	rpl-36	2.15475
9337	Y4C6B.4	Y4C6B.4	2.15442
18372	T24H7.5	tat-4	2.15436
18568	F29C12.6	F29C12.6	2.15346
14097	F07C6.4	F07C6.4	2.15333
12718	T28A11.7	srbc-5	2.15263
20244	W09H1.1	W09H1.1	2.15093
10905	T10H4.2	str-96	2.14849
139	Y47H9A.1	Y47H9A.1	2.14785
21655	K07E3.8	vem-1	2.14748
570	Y25C1A.7	Y25C1A.7	2.14704
5416	C04E12.12	C04E12.12	2.14517
7219	R02D3.1	R02D3.1	2.14498
2648	C17E7.3	sre-9	2.14496
3344	F42G8.5	F42G8.5	2.14463
14171	Y102A5C.13	fbxa-112	2.14462
22926	F41C3.4	F41C3.4	2.14447
16782	C56A3.6	C56A3.6	2.14432
13002	K04G7.1	K04G7.1	2.14422
21700	ZK945.5	-	2.14396
694	F49C12.2	F49C12.2	2.14366
14916	R03D7.2	R03D7.2	2.14352
4618	Y108G3AL.5	-	2.14325
13926	Y26D4A.4	clec-107	2.14311
6692	W09B6.1	pod-2	2.14202
6418	R10E12.1	alx-1	2.14197
2619	Y67D2.4	Y67D2.4	2.14163
6964	Y14H12B.2	Y14H12B.2	2.1414
11884	ZC376.4	ZC376.4	2.13968
21610	Y41D4A.1	Y41D4A.1	2.13787
10949	Y110A2AM.2	-	2.13784
10749	C52B9.3	coel-1	2.13783
17237	Y40B10A.6	Y40B10A.6	2.13712
4642	M02D8.5	M02D8.5	2.13698
11813	Y22D7AR.1	Y22D7AR.1	2.13617
137	Y37A1B.2	lst-4	2.1354
22433	C17A2.3	C17A2.3	2.13446
21395	C45G7.3	ilys-3	2.13415
18461	K10G9.1	K10G9.1	2.13367
16324	K04G2.3	cdc-48.3	2.13353
11803	Y46E12BL.1	tig-3	2.13326
22546	F47B10.3	F47B10.3	2.13289
15184	F53G2.8	F53G2.8	2.13281
10396	C50H11.15	cyp-33C9	2.13245
21066	R09B5.2	cnc-1	2.13243
21011	Y47D3A.1	Y47D3A.1	2.13231
5291	C46C2.1	wnk-1	2.13226
18285	Y71F9AM.4	cogc-3	2.13221
7288	Y56A3A.27	top-3	2.13217
2561	Y54F10AM.4	ceh-44	2.13143
22789	F32D1.2	F32D1.2	2.13095
201	C02B10.2	C02B10.2	2.13025
2356	T04A6.2	T04A6.2	2.12949
5227	E01G4.1	tbc-14	2.1292
3369	W07G4.3	W07G4.3	2.12867
5432	F22B8.6	F22B8.6	2.12814
9734	C27C7.1	C27C7.1	2.12717
19337	M03A1.6	ipla-1	2.12686
7977	F02D8.2	grd-12	2.12543
13753	C04G2.10	C04G2.10	2.12521
21036	ZK896.9	ZK896.9	2.12502
22236	F37A4.7	rbf-1	2.12474
5953	ZC204.14	ZC204.14	2.12394
9842	Y26D4A.6	clec-108	2.12369
2580	T10B11.8	T10B11.8	2.12295
8888	F29A7.4	F29A7.4	2.12183
7371	F36H5.2	math-27	2.12071
13176	F22D6.7	-	2.12047
4496	Y47D7A.1	skr-7	2.12006
21440	Y73B3A.18	Y73B3A.18	2.11962
9151	F41H10.2	F41H10.2	2.11959
19720	K09C8.2	K09C8.2	2.11883
16718	W07G4.2	W07G4.2	2.11837
12667	F55G11.3	F55G11.3	2.11812
7616	F25E2.3	F25E2.3	2.1176
2161	C08E8.4	C08E8.4	2.1176
18945	K06H6.2	K06H6.2	2.11706
13391	F47G4.2	F47G4.2	2.11687
7795	T07D1.2	T07D1.2	2.11627
13494	Y41C4A.7	Y41C4A.7	2.11624
16076	F10E7.3	F10E7.3	2.11594
9985	B0511.13	B0511.13	2.11555
599	F52C9.1	F52C9.1	2.11545
21434	Y39G8B.1	Y39G8B.1	2.11535
13670	F58B3.1	lys-4	2.11516
18785	F59B10.6	F59B10.6	2.11488
16702	F54B8.9	srbc-51	2.11368
10917	ZK105.4	srsx-40	2.11111
19940	C25G4.6	C25G4.6	2.11052
17863	F55B11.2	F55B11.2	2.11008
19462	E04D5.1	E04D5.1	2.11004
22484	Y48A5A.1	Y48A5A.1	2.10987
11250	F55C12.5	F55C12.5	2.10951
11186	W05H9.3	W05H9.3	2.10912
5624	F19C7.3	F19C7.3	2.10875
3512	K09C6.8	K09C6.8	2.10848
8145	Y51H1A.2	Y51H1A.2	2.10814
10673	T20H4.4	adr-2	2.10778
20631	K06B9.3	-	2.10764
16010	C15C8.7	C15C8.7	2.1071
10370	C52D10.3	C52D10.3	2.10654
5070	C31G12.3	C31G12.3	2.10634
8035	ZK662.5	ZK662.5	2.10598
20894	E02D9.1	E02D9.1	2.10586
9981	ZC196.9	ZC196.9	2.10584
6881	F14F11.1	F14F11.1	2.1058
19891	C36B7.7	hen-1	2.10545
18167	T26H2.2	fbxb-115	2.10515
9306	F31E9.6	F31E9.6	2.10451
15549	F10G7.10	F10G7.10	2.10345
8522	F11D5.4	-	2.10344
6035	C18D4.4	C18D4.4	2.10229
13155	Y67H2A.4	Y67H2A.4	2.10144
15034	C06G3.11	tin-9.1	2.10087
11210	Y65B4BL.2	deps-1	2.10086
19867	M01F1.1	gly-14	2.10064
13944	F54D5.8	dnj-13	2.10058
17374	C08F11.5	fbxa-98	2.09969
16948	M01D7.2	scm-1	2.09968
3058	F11C3.1	F11C3.1	2.09864
1397	Y92C3A.1	-	2.09756
22479	T22B11.1	T22B11.1	2.09705
15077	T20D4.3	T20D4.3	2.09683
12289	Y57A10B.4	sre-42	2.09667
8514	M03A8.3	M03A8.3	2.09566
20054	F49E11.9	scl-1	2.09465
5446	K02E7.9	btb-10	2.09451
19894	F46G10.1	F46G10.1	2.0932
16121	B0205.2	srz-85	2.09281
4048	F36H5.6	clec-19	2.09238
22991	F41F3.1	F41F3.1	2.0918
1617	Y65B4BL.6	Y65B4BL.6	2.09153
21104	Y62H9A.13	Y62H9A.13	2.09088
135	Y105C5B.12	Y105C5B.12	2.0908
18668	C43H6.9	glr-7	2.0904
12787	C17H12.6	C17H12.6	2.09013
12296	R01H2.1	R01H2.1	2.08967
12940	F33C8.3	tsp-8	2.08945
20615	R160.3	R160.3	2.0893
21532	F14F8.4	srz-103	2.08886
722	F19F10.5	F19F10.5	2.0885
21004	ZK355.1	ZK355.1	2.08839
12242	Y55F3C.6	Y55F3C.6	2.08778
20788	K04F10.4	bli-4	2.0875
13515	B0272.1	tbb-4	2.08739
13735	T08E11.7	fbxa-3	2.08653
8446	Y37E11AM.1	smgl-2	2.08641
2447	ZC395.10	ZC395.10	2.08448
19122	F53E10.5	F53E10.5	2.08396
3583	F40F12.4	F40F12.4	2.08315
2175	F28H7.9	sre-6	2.08308
5240	W02B8.2	W02B8.2	2.08297
20563	F10A3.2	fbxa-88	2.08242
15222	Y105C5B.3	Y105C5B.3	2.08238
10360	M04D8.7	M04D8.7	2.08212
11816	Y82E9BR.10	Y82E9BR.10	2.08198
6546	R13D11.6	srab-16	2.08176
20784	F32G8.4	F32G8.4	2.08172
4202	F37B4.10	F37B4.10	2.07932
22759	Y110A7A.3	unc-63	2.07919
4796	F49F1.7	F49F1.7	2.07911
20110	Y57E12B.2	NM_072353	2.07882
18676	F56C3.3	F56C3.3	2.07683
18675	F55E10.4	F55E10.4	2.07676
11400	Y6E2A.6	srh-140	2.07643
11414	F41D9.2	F41D9.2	2.0759
18968	C04F1.2	-	2.07551
9856	F37B1.4	gst-15	2.07423
16114	Y55H10A.2	Y55H10A.2	2.07348
16683	C14C10.1	C14C10.1	2.07322
11968	F01G12.5	let-2	2.07313
23069	B0213.14	cyp-34A8	2.0731
16859	Y57A10A.31	Y57A10A.31	2.07268
8312	K07F5.13	npp-1	2.07232
10528	T13H2.4	pqn-65	2.0721
12145	Y60A3A.13	frs-3	2.0708
6168	K08H2.8	nhr-32	2.07046
13399	F41E6.6	tag-196	2.07045
9074	R02E12.2	mop-25.1	2.07044
18360	D2062.6	D2062.6	2.06835
13517	C17C3.1	C17C3.1	2.06829
9162	C27D6.4	C27D6.4	2.06708
2234	C24H12.2	C24H12.2	2.06702
17234	C17H1.6	C17H1.6	2.06437
16542	W05G11.6	W05G11.6	2.06334
16116	Y71G10AL.1	Y71G10AL.1	2.0633
4725	C36A4.5	C36A4.5	2.06257
5863	C05D10.1	C05D10.1	2.06247
19800	F56B3.5	ech-5	2.06233
16523	F55G11.4	F55G11.4	2.06196
13401	F57A10.2	F57A10.2	2.06191
6744	D2005.4	D2005.4	2.06188
1703	K10C9.1	K10C9.1	2.06147
12547	C06A8.1	C06A8.1	2.06018
304	C17B7.1	str-63	2.05998
18102	E_BE45912.1	-	2.0593
3925	T21H3.3	cmd-1	2.05803
10237	T28F12.2	unc-62	2.05783
6989	M4.1	M4.1	2.05726
2174	F21D9.4	F21D9.4	2.05702
11043	M110.4	ifg-1	2.05665
2448	ZK632.9	ZK632.9	2.05643
3254	C27C12.7	dpf-2	2.05596
18071	Y52B11C.1	-	2.05576
22374	F33D4.2	itr-1	2.05485
9098	C40A11.6	C40A11.6	2.05441
16779	C24G6.1	syp-2	2.05399
11625	Y71F9AL.18	pme-1	2.05311
456	F42A6.7	hrp-1	2.05297
17910	C24A11.9	coq-1	2.05257
14590	K12H6.9	K12H6.9	2.05209
3400	Y110A7A.13	chp-1	2.05195
16903	B0511.13	B0511.13	2.05154
302	ZK6.2	nhr-252	2.05056
21984	C33A12.11	sru-3	2.05027
19495	Y108F1.3	set-33	2.05019
3698	C43E11.10	cdc-6	2.04846
15409	ZK1067.4	ZK1067.4	2.0484
7315	C49G7.4	phat-3	2.04677
22238	F55G11.6	F55G11.6	2.04674
11158	T12D8.8	T12D8.8	2.04636
16339	F43G6.7	F43G6.7	2.04631
7792	F08B12.4	F08B12.4	2.04624
11439	C09H6.3	mau-2	2.0461
19177	T24D5.5	T24D5.5	2.04592
20037	D1044.4	D1044.4	2.04474
19694	K07C11.4	K07C11.4	2.0446
17810	C56E6.6	C56E6.6	2.04391
8393	ZC581.1	nekl-2	2.04362
20555	C14C11.5	srx-117	2.04309
15728	F31F4.6	srh-266	2.04304
4474	F56H11.1	fbl-1	2.04292
8959	F59D6.4	F59D6.4	2.04245
14132	C25F9.4	C25F9.4	2.0417
12661	Y71F9B.13	Y71F9B.13	2.04142
15038	K08D12.1	pbs-1	2.04084
13686	W04E12.2	W04E12.2	2.04049
5161	B0462.1	B0462.1	2.04015
3075	C38C6.4	sre-13	2.03976
3914	K02E2.4	ins-35	2.0396
18099	ZK945.4	ZK945.4	2.03947
6695	Y110A2AR.1	Y110A2AR.1	2.03913
1643	ZK1240.6	ZK1240.6	2.03899
22450	T21B4.9	srh-70	2.03856
20556	C15C8.6	C15C8.6	2.03837
15746	T20B3.5	srh-216	2.03794
15074	K08E3.5	K08E3.5	2.03774
19494	W04E12.7	W04E12.7	2.03716
4341	ZK250.6	math-48	2.03627
486	C09D4.5	rpl-19	2.03623
16242	ZK6.6	ZK6.6	2.03563
13755	C33H5.1	C33H5.1	2.0341
22373	F32D8.5	F32D8.5	2.03302
8443	T26A8.3	T26A8.3	2.0329
22500	F10G2.2	F10G2.2	2.03288
2975	T02H6.1	T02H6.1	2.03281
7162	C40A11.4	C40A11.4	2.03264
14148	F41D9.3	wrk-1	2.03246
15467	T07F8.4	T07F8.4	2.03232
12126	Y39A3CR.4	ddp-1	2.03228
3336	ZK1098.2	ZK1098.2	2.03106
5330	F32B5.4	F32B5.4	2.03088
9232	Y11D7A.10	Y11D7A.10	2.03072
8649	T16H12.2	T16H12.2	2.03001
4902	E03H4.2	E03H4.2	2.02898
12565	Y116A8A.9	map-2	2.02862
16360	F08D12.7	F08D12.7	2.0284
3258	F13C5.1	F13C5.1	2.0279
2405	ZK250.6	math-48	2.02781
4651	T06C12.3	str-56	2.02728
5637	F32A7.4	F32A7.4	2.02719
9403	F07C6.1	pin-2	2.02705
2564	Y71F9AL.13	rpl-1	2.02676
12259	T09E11.6	T09E11.6	2.02595
22016	F13A2.1	F13A2.1	2.02593
19448	B0238.3	srt-68	2.0257
3395	K06A5.6	acdh-3	2.025
14771	K12G11.4	sodh-2	2.02474
2918	F11G11.5	F11G11.5	2.02469
2733	Y5F2A.4	Y5F2A.4	2.02468
11627	C18D1.3	flp-4	2.02383
5542	Y105C5B.23	Y105C5B.23	2.02337
3214	C49A1.4	eya-1	2.02317
22565	Y27F2A.2	sri-78	2.02304
3306	Y46G5A.31	gsy-1	2.02297
21041	C25F9.6	C25F9.6	2.0229
1892	F38A1.5	clec-166	2.02284
3846	F47D12.1	gar-2	2.02216
3238	F59A7.5	F59A7.5	2.0217
17981	W01B11.4	-	2.02139
13240	C33C12.5	fbxb-38	2.02123
9367	C31C9.3	fbxa-167	2.02114
23126	Y54E10BL.4	dnj-28	2.0209
9013	Y106G6H.9	Y106G6H.9	2.02082
14728	F19C7.2	F19C7.2	2.02003
14403	F43G6.10	F43G6.10	2.02003
17253	F32B5.8	cpz-1	2.01905
9901	Y9C9A.7	str-153	2.01866
18468	Y41G9A.4	gbb-1	2.01847
4174	B0280.2	B0280.2	2.01845
7171	M106.4	M106.4	2.01825
8935	B0024.15	B0024.15	2.01694
16293	C05C8.2	C05C8.2	2.01676
8762	F38B2.4	F38B2.4	2.01668
9044	F47B8.10	F47B8.10	2.01666
16636	F57G9.2	sre-30	2.01607
20135	ZC8.1	hsd-2	2.01543
3432	K12G11.3	sodh-1	2.01476
15906	R01H2.3	egg-2	2.01471
16190	Y37E11AR.5	ugt-45	2.01436
1358	F21H12.5	fbf-2	2.01391
17085	Y73B3B.5	Y73B3B.5	2.01385
18481	B0399.1	B0399.1	2.0131
19618	T20B3.7	phy-3	2.01309
19232	F28B4.2	rgl-1	2.01296
21909	T12E12.4	drp-1	2.01194
22527	Y37H2A.7	Y37H2A.7	2.0118
8869	F59A3.6	F59A3.6	2.01166
21713	M88.5	M88.5	2.01147
1903	C41A3.1	C41A3.1	2.01084
9552	F25E2.4	ifd-2	2.00992
7311	F59F3.6	F59F3.6	2.0099
5179	F56C11.6	F56C11.6	2.00971
13173	F13G11.1	dmd-6	2.00956
10632	Y57A10A.16	Y57A10A.16	2.00899
9166	F13B10.1	tir-1	2.00895
5249	C28A5.1	C28A5.1	2.00877
4180	C36B1.3	rpb-3	2.0076
4410	F30F8.7	-	2.00754
13100	F21D5.5	F21D5.5	2.00674
15324	Y116A8C.15	Y116A8C.15	2.00669
6544	R02F11.3	R02F11.3	2.00661
11322	Y51H7BR.1	fbxb-42	2.00649
11482	C23H4.3	C23H4.3	2.00646
16027	B0554.6	dod-20	2.00558
21444	ZK6.7	ZK6.7	2.00534
9511	Y41D4B.4	Y41D4B.4	2.00468
8550	C05E4.3	srp-1	2.00452
5024	T02H6.10	T02H6.10	2.00422
11427	F58E1.9	fbxb-19	2.00385
8423	K11H3.4	K11H3.4	2.00299
16118	Y9C9A.11	str-156	2.00263
22436	C47D12.5	C47D12.5	2.00245
4390	T04A11.6	him-6	2.00236
7832	B0222.6	col-144	2.00161
20779	C48D5.2	ptp-1	2.00153
19405	ZK488.2	nhr-90	2.00151
8359	T22H2.5	scrm-1	2.00129
17340	T25D10.4	T25D10.4	2.00127
20709	ZK1151.3	-	2.00085
8726	F13D12.4	alh-8	2.00028
10001	C07G3.9	ugt-64	2.00007

## Sheet: Old
Array ID	CDS name	Gene name	p-value
10775	T02G5.10	-	7.90726
4485	T10H9.4	snb-1	7.80584
14140	F10E7.2	F10E7.2	7.79064
14577	C13G5.2	C13G5.2	7.72955
13656	F12A10.2	F12A10.2	7.44051
16341	F18A11.1	puf-6	7.42622
6473	K12H6.4	K12H6.4	7.31084
19370	Y74C10AL.2	Y74C10AL.2	7.28784
13781	C38D9.2	C38D9.2	7.19321
12204	F10E7.2	F10E7.2	7.01115
21438	Y59E1A.2	rgs-8.2	7.00869
18407	F59H6.9	bath-1	6.98281
8005	Y113G7B.6	fbxa-113	6.90906
22800	K06G5.1	K06G5.1	6.83762
4203	F54E2.1	F54E2.1	6.80336
10561	T10D4.4	ins-31	6.74889
12911	F15E11.12	F15E11.12	6.70361
19502	Y59E1A.2	rgs-8.2	6.67866
19914	R05D3.11	met-2	6.60283
12722	Y20F4.5	Y20F4.5	6.51995
4741	C41H7.3	C41H7.3	6.43129
21952	C52E2.6	fbxb-97	6.41831
9439	F41B5.9	nhr-182	6.37891
13518	C18H2.1	C18H2.1	6.37637
5503	F52C6.11	bath-2	6.36807
5992	T10D4.1	T10D4.1	6.30427
18082	F14D2.13	bath-28	6.24707
14909	F19B10.10	F19B10.10	6.24139
4885	Y39H10A.7	chk-1	6.20878
22718	F14D2.13	bath-28	6.18396
11580	B0365.6	clec-41	6.15779
6713	T16H12.1	T16H12.1	5.99471
14902	B0281.5	B0281.5	5.94888
20018	F14D2.5	F14D2.5	5.85274
7104	F16H6.10	F16H6.10	5.82408
22868	F59E12.6	F59E12.6	5.7868
18505	F44E2.2	retr-1	5.76035
11035	E01G4.5	E01G4.5	5.74184
21384	B0240.4	npp-22	5.69871
20738	C29F9.14	-	5.69612
23123	Y39G10AR.6	ugt-31	5.69196
11312	F53G2.2	F53G2.2	5.58747
18508	F52C6.9	bath-6	5.57204
14954	C17H12.8	C17H12.8	5.54848
13413	Y102A5C.1	fbxa-206	5.53986
20441	F44E2.2	retr-1	5.53211
19169	C10H11.4	ugt-28	5.46297
4108	F13A7.9	skr-11	5.44054
16146	F14D2.11	F14D2.11	5.43686
15099	C17G10.9	C17G10.9	5.43345
10177	F19B10.2	F19B10.2	5.42007
21314	ZC204.2	ZC204.2	5.40832
9375	F52C6.3	F52C6.3	5.40827
19545	W01C9.2	W01C9.2	5.3971
19800	F56B3.5	ech-5	5.39451
16646	Y57A10A.1	Y57A10A.1	5.37224
8883	C40A11.2	C40A11.2	5.36817
22858	F32A5.4	F32A5.4	5.35363
23154	ZK1248.13	ZK1248.13	5.3382
18996	F59E12.6	F59E12.6	5.32438
2148	K08D10.10	K08D10.10	5.32012
22844	C18E3.7	ppw-1	5.31658
19654	F52C6.2	F52C6.2	5.3063
22331	F56A3.3	npp-6	5.29603
14215	F58E1.13	F58E1.13	5.28659
19414	Y38E10A.14	Y38E10A.14	5.27983
7003	C13G3.1	C13G3.1	5.274
6437	Y87G2A.8	gpi-1	5.25478
17170	C29G2.1	C29G2.1	5.23209
8588	K02G10.7	aqp-8	5.22329
21898	F57B9.7	flap-1	5.21412
10544	Y119C1A.1	Y119C1A.1	5.17594
22845	C29F9.3	C29F9.3	5.1639
9925	F57G4.4	fbxa-191	5.16305
7198	T12B5.4	fbxa-11	5.15152
11669	Y43C5A.1	nspd-7	5.14923
12889	W04G5.1	-	5.12914
4231	K04G11.4	K04G11.4	5.11276
17370	Y82E9BR.5	Y82E9BR.5	5.10654
15199	F40G9.6	F40G9.6	5.08676
7220	R07C12.2	R07C12.2	5.08134
19076	Y48G9A.7	Y48G9A.7	5.0735
15300	K08D10.7	scrm-8	5.07003
5240	W02B8.2	W02B8.2	5.05566
4552	M04D8.3	ins-23	5.03758
18545	F09C3.4	fbxa-103	5.03563
3305	Y46G5A.8	Y46G5A.8	5.02319
10247	K01A2.11	cbn-1	4.99914
4076	C34D4.10	C34D4.10	4.99653
19687	F21H7.4	clec-233	4.97166
6046	F21D9.6	F21D9.6	4.96219
7246	Y92H12A.3	Y92H12A.3	4.93163
7406	Y73B6BL.5	seu-1	4.90398
2039	F10G7.9	F10G7.9	4.90159
18519	T02G5.9	krs-1	4.88401
17148	F13B6.1	F13B6.1	4.86136
6923	ZK1127.9	ZK1127.9	4.85433
5953	ZC204.14	ZC204.14	4.85029
4341	ZK250.6	math-48	4.8477
14223	Y38E10A.10	lips-16	4.83887
13176	F22D6.7	-	4.83686
13194	R01E6.3	cah-4	4.83544
7644	C08F1.6	C08F1.6	4.81445
8842	T09F5.10	T09F5.10	4.80141
5633	C41D11.2	eif-3.H	4.78743
10345	K12H6.7	K12H6.7	4.78707
8335	F25B5.7	psf-1	4.78171
4681	D1054.1	D1054.1	4.77704
10709	D2089.1	rsp-7	4.76038
19475	F54D10.2	fbxa-24	4.75953
5527	C07G1.7	C07G1.7	4.75359
13593	F58E10.7	F58E10.7	4.75095
1073	F14D2.2	F14D2.2	4.7464
11017	T16G12.3	T16G12.3	4.73977
18169	Y102A5C.3	fbxa-207	4.73932
13124	W06A7.5	nspa-8	4.72557
616	T23D8.9	sys-1	4.72279
5096	T05C3.3	-	4.72185
7238	R05F9.1	R05F9.1	4.71703
7871	T05H10.5	ufd-2	4.71652
6905	T08E11.3	math-40	4.70606
16059	T12B5.8	fbxa-59	4.70197
19933	C01B10.6	C01B10.6	4.69855
4486	T13A10.11	tag-32	4.69737
22427	Y47H9C.12	Y47H9C.12	4.69266
3311	C05B5.5	C05B5.5	4.69207
13268	Y48G9A.2	-	4.68338
4958	F56A6.1	sago-2	4.67909
14590	K12H6.9	K12H6.9	4.67727
5174	F59A7.8	F59A7.8	4.67684
22323	C37C3.2	C37C3.2	4.67206
18072	Y53F4B.16	Y53F4B.16	4.66635
19380	C34C12.5	C34C12.5	4.65694
200	Y82E9BL.16	fbxa-20	4.65557
10377	R09E10.5	R09E10.5	4.65214
10283	H14E04.2	H14E04.2	4.64595
22395	T20D4.7	T20D4.7	4.64003
9821	Y57A10A.30	ife-5	4.6392
6552	T26H5.1	srh-254	4.62161
7897	F26E4.12	F26E4.12	4.61653
8522	F11D5.4	-	4.61
16555	C40D2.1	math-19	4.6026
21203	F37H8.3	F37H8.3	4.5944
8241	F19B10.1	F19B10.1	4.59061
4672	Y54G2A.24	Y54G2A.24	4.58641
2797	Y71A12B.13	Y71A12B.13	4.57781
12171	T08B2.7	T08B2.7	4.57625
17666	F40G12.5	F40G12.5	4.56598
6589	ZK250.3	-	4.55248
8318	C01F6.3	cyp-31A1	4.54945
20491	Y47H9C.10	fbxa-216	4.54555
19778	R01H2.5	ger-1	4.54214
10075	R12C12.1	R12C12.1	4.53472
658	F12E12.6	F12E12.6	4.53341
17527	F11F1.2	F11F1.2	4.53067
5249	C28A5.1	C28A5.1	4.52692
4501	Y87G2A.8	gpi-1	4.52664
12643	C36E6.1	C36E6.1	4.52194
8201	F56A8.3	F56A8.3	4.51005
5222	B0047.3	bath-24	4.50933
20791	T12B5.10	fbxa-60	4.50649
8875	Y47G6A.14	Y47G6A.14	4.48794
10631	Y54G11A.13	ctl-3	4.48649
3981	F36A2.1	cids-2	4.48491
19819	K10B3.5	K10B3.5	4.47942
21063	K11D12.6	K11D12.6	4.47341
21431	Y108F1.4	math-43	4.46987
8613	C41H7.6	C41H7.6	4.46586
17609	W01C9.1	W01C9.1	4.46435
12759	F28A10.5	F28A10.5	4.45627
21784	F21F3.5	unc-38	4.45181
21927	ZK250.8	math-50	4.4517
15858	K08D10.1	K08D10.1	4.44667
22804	B0025.1	vps-34	4.44586
20229	C46E10.8	C46E10.8	4.4391
4016	Y73B3A.13	Y73B3A.13	4.41553
16570	F44G3.6	skr-3	4.41507
3527	Y40C5A.4	Y40C5A.4	4.41297
4247	Y48G8AL.14	aps-3	4.4102
12427	F19B2.5	F19B2.5	4.40112
11516	C08H9.3	C08H9.3	4.3975
4931	C05C10.6	ufd-3	4.39632
13719	C08E3.10	fbxa-158	4.3921
13697	ZC239.13	ZC239.13	4.39185
3966	C17B7.2	C17B7.2	4.39076
15144	Y43F4A.3	Y43F4A.3	4.38757
15610	K08D10.8	scrm-5	4.3828
5507	R07C3.5	fbxc-34	4.38185
20306	R52.2	R52.2	4.38132
15893	B0361.10	B0361.10	4.37261
6837	D2030.6	prg-1	4.36784
12264	Y53C10A.7	fbxa-124	4.36523
9853	F15A4.2	F15A4.2	4.35832
19338	M151.5	fbxb-31	4.35726
16755	F35F10.13	F35F10.13	4.35562
15188	R12C12.7	R12C12.7	4.34763
21470	F18A12.4	F18A12.4	4.34356
12019	ZK622.4	ZK622.4	4.34313
18991	F48E8.1	lon-1	4.33486
19000	K09H9.7	K09H9.7	4.32032
8584	K09H9.2	K09H9.2	4.31244
21191	Y95B8A.7	Y95B8A.7	4.30792
3038	T28A11.21	fbxa-64	4.29985
4465	F33H12.2	sri-39	4.29192
10972	C25F9.1	srw-85	4.28813
13174	F14D2.1	bath-27	4.28663
17991	K03H4.2	K03H4.2	4.28556
9811	T24A6.17	T24A6.17	4.28305
14687	B0432.8	B0432.8	4.28178
5694	F41G4.7	F41G4.7	4.28142
12641	C12D8.1	C12D8.1	4.28007
23215	Y43F4A.2	-	4.2797
3021	F55C9.9	-	4.27471
14690	C17C3.5	C17C3.5	4.27354
7359	C37C3.6	ppn-1	4.26533
22816	F55A8.2	egl-4	4.26433
682	Y111B2A.4	Y111B2A.4	4.25905
458	F56D12.6	F56D12.6	4.2542
13614	F13B10.1	tir-1	4.25231
6898	K04D7.2	mspn-1	4.24838
12994	C29F9.1	C29F9.1	4.2433
7995	R04B5.9	ugt-47	4.2413
12198	C34D4.5	-	4.23034
3567	F52C6.1	bath-22	4.21797
3420	F15E6.3	F15E6.3	4.21551
22706	JC8.8	ttr-51	4.20978
14165	T11F9.9	col-157	4.20651
3515	R151.2	R151.2	4.20441
22555	Y7A5A.3	Y7A5A.3	4.20249
10710	EEED8.17	-	4.20065
19559	Y82E9BL.13	fbxa-79	4.20007
13715	Y53F4B.33	gst-39	4.19812
5080	F26D2.1	str-73	4.19442
8332	F10E7.1	F10E7.1	4.19352
10790	Y54E10A.9	vbh-1	4.18931
19645	R03A10.1	R03A10.1	4.18705
14182	Y9C9A.11	str-156	4.1868
17098	F57B10.6	xpg-1	4.17914
3999	T05H10.5	ufd-2	4.17759
21353	C27D6.4	C27D6.4	4.17199
17070	T08D2.3	T08D2.3	4.16994
22296	F38A5.3	lec-11	4.16754
6474	M151.5	fbxb-31	4.1594
15645	M01A10.5	-	4.15435
16375	ZC204.12	ZC204.12	4.15323
10065	C52E2.5	C52E2.5	4.15191
5782	F47D12.4	hmg-1.2	4.15128
5774	C18E3.7	ppw-1	4.14535
8488	T26H5.2	-	4.14463
5505	K02F6.4	K02F6.4	4.14097
19276	T25D10.5	btb-2	4.13984
11696	C37A5.4	fipr-23	4.13969
17052	F38A5.2	F38A5.2	4.13869
16172	Y75B8A.10	Y75B8A.10	4.13825
17055	F48E8.1	lon-1	4.1355
11275	Y60A3A.18	skr-4	4.13528
7710	C18G1.4	pgl-3	4.13378
13682	T17E9.2	nmt-1	4.13079
2885	Y108F1.2	-	4.12897
15605	F57E7.1	F57E7.1	4.12839
5898	C03A7.4	pqn-5	4.12749
22058	F14H12.8	F14H12.8	4.12719
19106	C29G2.2	C29G2.2	4.12572
11186	W05H9.3	W05H9.3	4.12431
17400	H17B01.1	H17B01.1	4.12218
21376	C43E11.6	nab-1	4.10682
11311	F52C6.4	F52C6.4	4.10455
14948	Y56A3A.19	Y56A3A.19	4.10061
10103	Y39A1A.23	hpr-9	4.09876
4892	M02D8.4	M02D8.4	4.08182
7923	F59H6.1	bath-19	4.07851
19827	Y58A7A.5	Y58A7A.5	4.07697
18289	B0454.1	lin-8	4.07153
9316	F59D8.1	vit-3	4.07064
14636	F52C6.8	bath-4	4.0702
4665	C54G6.5	spp-17	4.06995
21699	ZK673.1	ZK673.1	4.06852
15110	F14D2.1	bath-27	4.06801
23092	Y47A7.1	Y47A7.1	4.06605
12154	K09A9.3	ent-2	4.06414
18780	EGAP2.3	pho-1	4.0623
22854	F14D2.2	F14D2.2	4.05716
17480	C06G4.2	clp-1	4.05174
3858	Y71H2B.2	Y71H2B.2	4.04927
18438	Y51A2D.10	ttr-25	4.04914
10730	F15A4.8	F15A4.8	4.04593
17650	C12D5.9	C12D5.9	4.04505
12085	ZK520.4	cul-2	4.04285
21369	W09C2.3	mca-1	4.04156
10431	Y97E10AL.1	Y97E10AL.1	4.0376
21309	F36H5.4	F36H5.4	4.03733
12320	Y54G2A.28	Y54G2A.28	4.02716
17603	F59H6.8	bath-21	4.02575
5417	C08F1.4	math-3	4.02451
15173	C09F9.2	C09F9.2	4.02325
7881	Y37E11AR.3	Y37E11AR.3	4.02122
8655	Y66D12A.5	Y66D12A.5	4.02085
8644	F56D2.8	F56D2.8	4.01903
12895	F21F3.3	F21F3.3	4.01768
22890	Y51H4A.12	set-26	4.01494
22386	K04G2.8	36982	4.00922
8138	K09F6.4	K09F6.4	4.00144
260	T28A11.4	T28A11.4	3.99825
21389	C17B7.11	fbxa-65	3.9965
19212	K11D12.4	cpt-4	3.99496
1572	F59A7.7	F59A7.7	3.99361
11296	Y39G10AR.5	zeel-1	3.98949
21884	F10G7.10	F10G7.10	3.98418
17484	C50E10.6	sre-54	3.98174
16435	T19E7.2	skn-1	3.98101
20905	C09E7.6	C09E7.6	3.97825
14693	F08D12.8	fbxb-105	3.97402
11062	F34D10.3	F34D10.3	3.97393
2987	F54B11.3	unc-84	3.9712
21375	C34G6.7	stam-1	3.96916
11018	ZC15.3	ZC15.3	3.96831
6461	C17F4.8	C17F4.8	3.96584
650	ZK1053.3	ZK1053.3	3.96569
14399	T10B10.9	T10B10.9	3.96536
15094	B0334.11	ooc-3	3.96529
22828	C01B10.6	C01B10.6	3.96191
11042	H12I13.4	fbf-1	3.95836
21394	C37A5.2	fipr-22	3.9557
4458	C56C10.7	C56C10.7	3.95479
21383	B0041.7	xnp-1	3.95371
21173	K10B3.6	K10B3.6	3.95207
7891	ZK402.1	ZK402.1	3.95122
12854	ZK218.8	ZK218.8	3.9502
10567	ZC101.2	unc-52	3.95012
9053	Y22F5A.6	lys-3	3.94841
15470	W06A7.3	ret-1	3.94527
13429	K09F5.2	vit-1	3.93592
16220	H37A05.2	H37A05.2	3.93003
22768	ZK1320.2	ZK1320.2	3.92999
11189	C07G2.3	cct-5	3.92785
18993	F55C10.3	col-155	3.92096
7703	M02B7.1	fbxc-47	3.91791
17763	W02D7.10	clec-219	3.9176
21066	R09B5.2	cnc-1	3.91505
4932	C05E4.9	gei-7	3.9124
9600	Y54G11A.2	Y54G11A.2	3.91018
16203	C50E3.9	C50E3.9	3.90745
10212	C44H4.3	sym-1	3.90098
19724	T22B7.7	T22B7.7	3.89801
18166	T16G1.6	T16G1.6	3.89536
5257	K02F3.2	K02F3.2	3.89043
21471	F36H5.11	fbxb-12	3.88992
22527	Y37H2A.7	Y37H2A.7	3.88898
20070	C08E8.1	C08E8.1	3.88884
3045	Y51H4A.14	-	3.88863
3168	Y37H2B.1	Y37H2B.1	3.8884
2435	K08F8.4	pah-1	3.88643
12558	F55A8.2	egl-4	3.88597
9859	F59H6.11	bath-5	3.88255
12734	F52E1.12	F52E1.12	3.86945
22434	C17F4.1	clec-124	3.86823
17060	F59E12.4	npl-4.1	3.86636
12699	F49E2.5	F49E2.5	3.8658
22308	T04H1.4	rad-50	3.86371
15733	F57G4.9	-	3.86212
7870	R13H8.1	daf-16	3.85834
22270	F48C1.9	F48C1.9	3.8575
23097	C18A11.5	xol-1	3.85077
10820	C46E10.1	C46E10.1	3.84775
19725	ZC53.7	rgs-9	3.84728
22716	C53D5.1	C53D5.1	3.84273
22655	F43C11.9	F43C11.9	3.84266
4748	F47F6.5	clec-119	3.8378
21789	Y52B11A.8	Y52B11A.8	3.83623
11228	C18A3.5	C18A3.5	3.83464
14323	T01H10.7	lgc-18	3.83106
10063	C23H3.7	tre-5	3.83094
12568	Y57A10A.16	Y57A10A.16	3.82908
3534	Y73B6BL.5	seu-1	3.82859
14183	ZK250.2	ZK250.2	3.82789
10409	F55C5.9	srh-16	3.82624
22942	C29F9.4	C29F9.4	3.82415
9307	F36H5.2	math-27	3.82047
14844	C25F9.5	C25F9.5	3.81366
10022	Y43F8B.9	Y43F8B.9	3.81235
12233	T28F3.1	T28F3.1	3.81075
9819	Y48B6A.13	Y48B6A.13	3.8101
3258	F13C5.1	F13C5.1	3.80988
12428	F20D6.11	F20D6.11	3.8076
11236	F07A11.6	din-1	3.80661
18038	T13F2.3	pis-1	3.80603
5421	C28H8.9	C28H8.9	3.80447
12155	B0513.2	B0513.2	3.78891
19810	C38D9.9	fbxa-176	3.78066
12804	Y46C8AL.4	clec-71	3.77987
19561	C05G6.2	-	3.77698
20287	R11A8.4	sir-2.1	3.77396
12241	Y54G2A.17	Y54G2A.17	3.77164
11812	R155.4	R155.4	3.76839
21724	Y75B8A.17	gmn-1	3.76314
11981	R119.1	R119.1	3.76297
3201	Y58A7A.5	Y58A7A.5	3.76132
887	Y110A2AL.9	Y110A2AL.9	3.76065
17463	F23B12.9	egl-1	3.75784
2444	M03C11.7	M03C11.7	3.75672
14543	H34I24.2	H34I24.2	3.75307
21899	H21P03.3	sms-1	3.75012
23132	C09G5.5	col-80	3.75008
15140	W06H8.1	rme-1	3.74914
5983	F35D11.8	clec-137	3.74837
8903	ZK546.11	gst-30	3.74733
22796	C09F12.1	clc-1	3.74572
6753	R09A8.2	R09A8.2	3.74342
14256	Y54G2A.33	clec-84	3.74317
18104	R06B10.1	R06B10.1	3.73599
6172	T21E8.3	pgp-8	3.7355
15680	C08C3.2	bath-15	3.73247
9810	T17E9.2	nmt-1	3.72857
19577	Y38F2AR.11	-	3.72348
12839	T04H1.3	ttr-22	3.72291
8071	F21C10.11	F21C10.11	3.72205
12888	R07C12.1	R07C12.1	3.72167
19456	C28D4.8	C28D4.8	3.71878
22934	T16A1.3	fbxc-49	3.7152
18211	Y119D3A.3	fbxa-35	3.71407
4068	R148.4	R148.4	3.71234
19983	Y47D3A.17	obr-1	3.71211
10226	F09A5.4	F09A5.4	3.70455
20384	B0416.5	B0416.5	3.70329
4611	T05H4.9	-	3.7019
22438	F10E7.10	cutl-5	3.69978
5414	B0286.4	ntl-2	3.69838
18534	Y54E10A.9	vbh-1	3.6957
15835	C14F5.4	sfxn-2	3.69447
3175	C01C10.2	C01C10.2	3.69427
17792	C30A5.5	snb-5	3.6907
2027	C07D10.2	bath-44	3.69027
20731	Y57A10B.3	btb-14	3.68857
15588	C46F9.1	math-22	3.6873
19462	E04D5.1	E04D5.1	3.68707
4493	Y23H5A.8	Y23H5A.8	3.67988
7957	T02D1.7	T02D1.7	3.67852
17638	T06C10.3	T06C10.3	3.67787
10500	R08E5.4	R08E5.4	3.67782
9899	Y55F3BR.2	Y55F3BR.2	3.67707
17525	D2096.11	D2096.11	3.67583
7843	C44E4.1	C44E4.1	3.67581
21861	F25B5.7	psf-1	3.67502
11681	F48E8.7	skpt-1	3.67134
11984	C24A8.4	cst-2	3.67097
7093	Y67D8B.5	Y67D8B.5	3.66633
17805	C01G12.7	C01G12.7	3.66465
10842	C39B5.4	fbxa-38	3.66299
8861	ZK892.1	lec-3	3.66149
14014	T04D3.3	pde-1	3.65934
3961	C01G8.5	erm-1	3.65696
9589	F54D10.7	F54D10.7	3.65362
10795	ZK1127.9	ZK1127.9	3.65155
13925	Y18H1A.8	Y18H1A.8	3.65028
23162	F26A1.12	clec-157	3.64725
22904	F33H2.8	F33H2.8	3.64588
10489	D1086.1	D1086.1	3.64572
22226	VT23B5.1	-	3.64507
13310	F35E12.3	fbxa-181	3.64169
12179	C17C3.1	C17C3.1	3.63863
19572	K08E4.3	K08E4.3	3.63704
21019	F08G5.5	ugt-65	3.63124
9067	F29G6.1	F29G6.1	3.6289
6632	T26F2.2	T26F2.2	3.62734
7508	F59A1.8	fbxa-129	3.62588
18762	C06H5.1	fbxa-156	3.62579
1338	Y51H4A.25	Y51H4A.25	3.62549
20660	F47H4.10	skr-5	3.62353
17296	F27D9.8	stn-2	3.61876
21695	Y16E11A.1	math-44	3.61863
13572	C30C11.2	rpn-3	3.61825
1551	C37A5.2	fipr-22	3.61621
11643	ZK1010.7	col-97	3.61416
16671	T20D3.11	T20D3.11	3.61235
4084	K08D10.5	K08D10.5	3.61076
5182	Y32G9A.8	Y32G9A.8	3.60823
8345	F56D12.6	F56D12.6	3.60799
10194	C47E12.1	srs-2	3.60724
11720	F12A10.2	F12A10.2	3.60602
15091	Y69A2AR.7	Y69A2AR.7	3.60198
19298	T07C4.10	T07C4.10	3.59816
10678	C28C12.7	spp-10	3.59634
21410	F47G3.2	asna-2	3.59627
21271	F59G1.1	cgt-3	3.59623
19751	F54B3.3	F54B3.3	3.59562
21850	R05D8.10	dhs-15	3.59479
12202	D1022.7	aka-1	3.59302
16083	F40F9.6	F40F9.6	3.59275
7356	C18A3.5	C18A3.5	3.5907
11474	W08G11.4	pptr-1	3.59023
20411	F56D12.6	F56D12.6	3.58984
4966	R07E5.15	R07E5.15	3.58836
15467	T07F8.4	T07F8.4	3.58585
8841	T08E11.3	math-40	3.58482
10461	ZK402.5	ZK402.5	3.58474
6649	F52D2.4	gei-12	3.58387
19638	F17A2.4	F17A2.4	3.58372
23060	F18C12.1	che-3	3.58162
12665	F09A5.4	F09A5.4	3.57785
21980	Y75B8A.20	grl-15	3.57599
21429	W03D8.7	W03D8.7	3.57566
4432	Y47G6A.22	Y47G6A.22	3.57527
15117	F43E2.7	F43E2.7	3.56685
19381	F45G2.4	F45G2.4	3.56127
17511	B0041.2	B0041.2	3.55926
19254	Y54E10A.18	-	3.55835
5355	F11E6.3	F11E6.3	3.55126
21509	T04B2.4	srv-12	3.55115
15911	Y39A1B.3	dpy-28	3.54679
9462	Y46H3C.5	Y46H3C.5	3.54669
12183	K02D10.1	K02D10.1	3.5459
17718	F52C6.10	bath-7	3.54501
22385	K04C1.2	K04C1.2	3.54431
6158	C35C5.4	mig-2	3.53913
8423	K11H3.4	K11H3.4	3.53749
13437	F20B4.2	F20B4.2	3.5358
17644	Y57G11C.7	Y57G11C.7	3.52948
4287	F57B9.9	pqn-46	3.52908
20858	Y39B6A.5	Y39B6A.5	3.52896
20472	Y69A2AR.13	Y69A2AR.13	3.52832
10486	C05E4.14	srh-2	3.52803
21141	F25E5.4	F25E5.4	3.52757
9898	Y38H8A.5	Y38H8A.5	3.52511
11531	T24E12.5	T24E12.5	3.52104
11685	R07E4.6	kin-2	3.51973
19870	Y40D12A.2	Y40D12A.2	3.5197
8758	Y47D7A.5	grl-5	3.51841
7820	Y53C12B.5	mab-3	3.51527
5874	F49H12.6	acl-4	3.51518
7326	F37C4.4	F37C4.4	3.51453
13144	Y24D9A.1	Y24D9A.1	3.50983
15771	H35N09.2	H35N09.2	3.50802
7771	ZK757.3	tag-76	3.50663
1347	Y105E8A.20	Y105E8A.20	3.5059
21338	K07C11.5	cri-2	3.50571
5572	F59A1.7	fbxa-108	3.50485
8940	C14C6.3	C14C6.3	3.50261
16231	T26H2.1	fbxb-1	3.50253
17325	C32B5.10	fbxc-32	3.50093
19799	F55B11.3	F55B11.3	3.50006
5250	C29E4.4	npp-15	3.49745
17467	T25F10.6	T25F10.6	3.49514
10112	C04C3.5	dyf-3	3.494
13205	Y119D3B.18	fbxa-91	3.48821
22393	T09E8.1	T09E8.1	3.48678
8869	F59A3.6	F59A3.6	3.48633
12417	Y73B6BL.4	Y73B6BL.4	3.48402
10408	F47C10.4	nhr-187	3.48314
18209	Y57G7A.8	Y57G7A.8	3.48124
2618	Y111B2A.5	Y111B2A.5	3.48005
3455	F52H3.7	lec-2	3.47887
8598	M04C3.2	M04C3.2	3.47826
19784	Y39A3CR.6	hlh-33	3.47745
16523	F55G11.4	F55G11.4	3.47582
12010	K09F6.10	K09F6.10	3.47389
14842	C02A12.4	lys-7	3.46912
21502	F02H6.1	F02H6.1	3.46878
5079	F25E5.3	F25E5.3	3.46661
3765	Y53H1B.1	cutl-10	3.46556
6412	H24G06.1	H24G06.1	3.46269
10118	F32B6.3	F32B6.3	3.46202
22191	F09F7.6	F09F7.6	3.46164
9444	F59A1.9	fbxa-193	3.46163
12199	C42D8.8	apl-1	3.46077
4202	F37B4.10	F37B4.10	3.46018
6618	E01B7.1	E01B7.1	3.45891
8811	C39E9.14	dli-1	3.45697
6919	Y65B4A.4	Y65B4A.4	3.45614
14985	W09H1.6	lec-1	3.45526
15889	Y51H7BM.1	math-45	3.45364
11986	K08D10.1	K08D10.1	3.44858
11919	ZC239.15	ZC239.15	3.44523
10074	K09F6.6	K09F6.6	3.44436
13972	T04A8.8	T04A8.8	3.44318
20996	R52.1	sdz-28	3.44181
15119	F48E8.1	lon-1	3.44137
8677	C29F9.3	C29F9.3	3.4401
9086	W04A8.4	W04A8.4	3.44002
12194	C16A3.10	C16A3.10	3.43664
15629	Y57A10A.6	Y57A10A.6	3.43663
10627	T19E7.2	skn-1	3.43642
6699	C07A9.11	ncx-7	3.43617
17223	F54B11.10	F54B11.10	3.43564
1290	C01G10.1	C01G10.1	3.4343
19027	C15C6.3	C15C6.3	3.43182
14863	Y50D4C.3	Y50D4C.3	3.43142
798	Y17G9B.8	Y17G9B.8	3.43137
15431	Y53G8AR.7	Y53G8AR.7	3.42978
5007	B0334.9	B0334.9	3.42967
7375	F48D6.4	F48D6.4	3.42806
19484	M04C9.6	-	3.42685
17811	F10B5.7	rrf-3	3.42461
21354	C30F12.1	C30F12.1	3.42316
17329	F14E5.5	lips-10	3.422
22409	Y74C9A.4	Y74C9A.4	3.42177
6801	T20G5.7	dod-6	3.42051
5470	Y73B6BL.5	seu-1	3.41984
11704	B0222.7	col-145	3.41712
14849	F27E11.3	cfz-2	3.41658
7854	F36G9.6	sru-23	3.41551
16589	T28A11.19	T28A11.19	3.40993
19705	B0198.1	tsp-20	3.40971
11008	H13N06.2	H13N06.2	3.40795
8210	Y39B6A.47	nhr-145	3.4069
10614	C33G3.1	dyc-1	3.40644
10599	C48D1.1	C48D1.1	3.40189
1956	C29E4.1	col-90	3.39942
906	T19C3.2	T19C3.2	3.3994
14860	T22H9.1	T22H9.1	3.39878
7841	C35B1.3	C35B1.3	3.39809
16045	VW06B3R.1	ucr-2.1	3.39697
4954	F44E7.3	F44E7.3	3.39664
7573	F32A7.5	F32A7.5	3.39424
3020	F52A8.6	F52A8.6	3.3942
1102	T28A11.21	fbxa-64	3.3928
13210	Y51A2D.7	Y51A2D.7	3.39114
16576	H11L12.1	H11L12.1	3.39107
9650	F09A5.4	F09A5.4	3.39099
17081	Y50E8A.4	unc-61	3.39045
11648	H06H21.7	-	3.38969
12764	F57C2.2	btb-19	3.3878
3508	F59A7.7	F59A7.7	3.38712
15749	Y116F11A.3	Y116F11A.3	3.38529
15374	K02B7.2	K02B7.2	3.38497
5142	Y40H7A.7	Y40H7A.7	3.37859
150	C04F12.9	rnh-1.3	3.37793
10990	Y37H2A.5	fbxa-210	3.37665
19548	Y49F6A.1	Y49F6A.1	3.37662
3279	Y47D9A.2	scpl-3	3.37662
13356	R09A8.4	col-182	3.37608
10945	Y65A5A.3	Y65A5A.3	3.3756
5930	K08B4.1	lag-1	3.3756
14089	C50F4.13	his-35	3.37544
16150	F45D11.9	fbxc-42	3.37409
14662	Y54E10A.9	vbh-1	3.37306
8304	Y48B6A.13	Y48B6A.13	3.37092
9250	W05H9.1	W05H9.1	3.36921
9929	K09C6.3	K09C6.3	3.36747
17825	Y51H7BR.2	fbxb-43	3.36704
15564	Y54F10AM.2	feh-1	3.36636
16535	C05E4.9	gei-7	3.36364
15894	B0464.4	bre-3	3.3622
4022	C06A5.11	sir-2.4	3.36196
19518	M04C9.4	M04C9.4	3.36077
3573	T11F1.1	srw-60	3.36042
1674	Y67D8A.3	Y67D8A.3	3.3589
21171	F56F10.3	F56F10.3	3.3558
15666	F49E12.2	dod-23	3.35537
18311	ZK20.1	ZK20.1	3.35458
19563	C33H5.16	C33H5.16	3.35356
9774	C17B7.4	C17B7.4	3.35347
15097	C09D4.4	C09D4.4	3.35301
22649	C34F11.8	C34F11.8	3.35136
6341	F40F4.3	lbp-1	3.34806
8907	F55H2.3	-	3.34692
3940	H38K22.2	dcn-1	3.34543
17715	ZK813.2	ZK813.2	3.34419
11216	F52E4.1	pccb-1	3.34398
6258	C36B1.1	cle-1	3.3436
22640	Y47H9C.1	Y47H9C.1	3.34345
5933	R12B2.5	mdt-15	3.34293
10116	D1046.5	D1046.5	3.34227
10146	Y39B6A.47	nhr-145	3.34168
4702	ZK682.5	ZK682.5	3.33975
12185	Y17G7B.10	Y17G7B.10	3.33822
9044	F47B8.10	F47B8.10	3.33396
22633	Y45G12C.9	srd-72	3.33355
22852	F07B7.4	his-52	3.33259
9158	T21D12.3	T21D12.3	3.33106
3445	C07G1.3	pct-1	3.331
11104	F31E3.2	F31E3.2	3.33083
13042	F52G2.1	dcap-2	3.33017
4709	F14B8.7	otpl-3	3.3287
21638	Y43F8C.9	Y43F8C.9	3.32864
19758	T23G7.2	T23G7.2	3.32814
9170	F52E1.13	F52E1.13	3.32762
19084	F13B6.2	F13B6.2	3.32723
10778	T09F5.10	T09F5.10	3.32508
6868	C05E4.9	gei-7	3.32234
15153	ZK637.7	lin-9	3.32214
22380	F52C6.9	bath-6	3.32102
3169	Y47D7A.12	Y47D7A.12	3.31886
6882	F15H10.2	col-13	3.31843
7724	T08E11.4	math-41	3.31826
17688	Y43F8C.17	Y43F8C.17	3.31647
10706	C16A3.10	C16A3.10	3.31529
241	F39G3.5	F39G3.5	3.31494
21405	F36F12.5	clec-207	3.31486
9300	F07A11.6	din-1	3.31426
9162	C27D6.4	C27D6.4	3.31298
4455	C42C1.4	C42C1.4	3.31273
4796	F49F1.7	F49F1.7	3.3105
3590	ZC395.5	ZC395.5	3.30994
5887	C27H6.4	rmd-2	3.30851
6812	Y43C5A.2	Y43C5A.2	3.30826
8824	F39D8.1	pqn-36	3.30746
18496	F09A5.4	F09A5.4	3.30311
10571	C07H6.1	lig-4	3.30093
10106	Y50D7A.5	Y50D7A.5	3.29745
9228	F20D12.5	exc-9	3.2952
15266	W04E12.4	W04E12.4	3.29376
17597	F15D4.6	F15D4.6	3.29363
21869	C01B10.6	C01B10.6	3.29249
14131	C24H12.5	C24H12.5	3.29218
10832	T02H6.8	T02H6.8	3.28783
15856	C25D7.2	C25D7.2	3.28679
1246	F07G6.6	fbxa-52	3.28671
13900	C15C7.7	C15C7.7	3.28667
22401	Y19D10A.7	Y19D10A.7	3.28394
4701	ZC513.4	vrs-1	3.28049
5198	F48E3.6	F48E3.6	3.28022
19503	Y73B3A.10	Y73B3A.10	3.27851
19013	Y119D3B.20	fbxa-92	3.27803
6176	C13B9.1	C13B9.1	3.27685
13470	Y46B2A.1	fbxc-51	3.27327
10288	M01E11.6	klp-15	3.27327
2563	Y69A2AR.1	Y69A2AR.1	3.27269
18819	Y55B1BR.3	Y55B1BR.3	3.27212
7095	Y116A8C.26	Y116A8C.26	3.27017
22310	Y51A2D.14	Y51A2D.14	3.26914
21887	F25G6.3	acr-16	3.26793
5083	F44C4.5	ppt-1	3.26561
10755	F22E5.8	F22E5.8	3.26495
12755	C40A11.5	C40A11.5	3.26456
11595	T07D4.4	ddx-19	3.26352
6026	Y38F2AR.8	-	3.26335
9580	C08F1.10	C08F1.10	3.26169
10305	Y54G11A.6	ctl-1	3.26114
10287	M01B2.7	srsx-37	3.2601
22859	F37C12.13	exos-9	3.25991
6782	F46A9.4	skr-2	3.25469
22190	C36E8.3	pxd-1	3.25388
20973	T28F2.1	T28F2.1	3.25152
10374	F49E11.4	scl-9	3.25071
3629	F32D1.8	F32D1.8	3.25039
18972	C18D4.6	C18D4.6	3.24478
19919	Y45G5AM.8	Y45G5AM.8	3.24367
20850	ZK550.6	ZK550.6	3.24358
15930	K10D11.5	K10D11.5	3.24307
19342	W06F12.1	lit-1	3.24269
19741	C01G12.8	C01G12.8	3.24233
8795	F55A4.8	F55A4.8	3.2412
22245	Y17G7B.10	Y17G7B.10	3.23959
2939	Y38C1AA.4	tcl-2	3.23639
7371	F36H5.2	math-27	3.23598
15391	D2013.6	D2013.6	3.23518
13263	F40G9.5	F40G9.5	3.23428
23159	C48B4.8	C48B4.8	3.23141
22924	F26G1.2	F26G1.2	3.23141
23069	B0213.14	cyp-34A8	3.23111
12969	C34C6.6	prx-5	3.2297
6020	K08D10.9	K08D10.9	3.22707
3256	C46H3.2	C46H3.2	3.22684
6739	C05D11.1	C05D11.1	3.22531
14801	F45E1.4	F45E1.4	3.22476
18497	F14H3.12	F14H3.12	3.2243
18195	T03G11.3	T03G11.3	3.22264
14379	Y59A8A.2	Y59A8A.2	3.22209
10182	Y46G5A.20	Y46G5A.20	3.22102
8118	Y23H5B.6	Y23H5B.6	3.22001
22936	W10G11.12	clec-133	3.21994
19082	C44B12.3	C44B12.3	3.21823
6479	Y27F2A.5	fbxc-55	3.21597
3075	C38C6.4	sre-13	3.2152
7427	B0047.2	btb-3	3.2141
19728	C31C9.6	C31C9.6	3.21341
11478	Y113G7B.14	Y113G7B.14	3.21204
1558	F13H8.10	bpl-1	3.21053
18365	F54D8.3	alh-1	3.20982
11395	Y20C6A.2	fbxb-7	3.20786
4745	F23F1.9	F23F1.9	3.20751
8583	F35H12.5	F35H12.5	3.20734
20469	Y53F4B.29	gst-26	3.20687
17112	C33C12.7	C33C12.7	3.20593
8251	K10G9.3	pad-2	3.20523
19660	T08G5.7	T08G5.7	3.20498
9777	C35C5.3	C35C5.3	3.20346
11854	F21F8.10	str-135	3.20323
17069	T08A9.4	T08A9.4	3.20251
12692	F25B5.3	F25B5.3	3.20139
20289	T23G4.3	T23G4.3	3.20101
3439	F58H12.1	kin-29	3.19892
7382	K02F2.1	dpf-3	3.198
23212	T09E11.7	oac-45	3.1975
22558	C55A6.8	C55A6.8	3.19626
7557	Y26D4A.9	Y26D4A.9	3.19602
7372	F37C4.4	F37C4.4	3.19581
10354	Y57G7A.7	srz-64	3.19534
17965	C18G1.4	pgl-3	3.19512
21876	C25H3.9	C25H3.9	3.19381
4785	ZC155.4	ZC155.4	3.1925
6605	Y7A9C.1	Y7A9C.1	3.19249
15436	ZK688.5	ZK688.5	3.19156
7151	Y47G6A.1	inx-21	3.18581
22471	F17E9.2	F17E9.2	3.18414
21385	C03A7.14	abu-8	3.18304
11522	F15D4.5	F15D4.5	3.18298
16342	T12B5.6	fbxa-55	3.1823
12045	ZK418.2	ZK418.2	3.18192
23131	C08B11.7	ubh-4	3.18178
3042	Y19D10A.9	clec-209	3.17956
7357	C29A12.3	lig-1	3.17949
12066	C36E6.1	C36E6.1	3.17928
8299	T07F8.4	T07F8.4	3.17722
15264	T23B12.10	-	3.177
2953	F20D1.10	tag-299	3.17557
2923	ZK1320.9	ZK1320.9	3.17444
2479	C43E11.2	mus-81	3.1741
9306	F31E9.6	F31E9.6	3.17382
9179	Y48E1B.2	Y48E1B.2	3.17282
4751	R05H10.2	R05H10.2	3.1726
20855	K11D12.7	K11D12.7	3.17009
22680	F54G8.1	F54G8.1	3.16882
22983	F08F3.4	F08F3.4	3.16804
14314	F14B8.2	F14B8.2	3.16778
22758	W09C5.8	W09C5.8	3.16723
18128	Y55F3AM.11	Y55F3AM.11	3.16555
2401	Y37A1B.13	tor-2	3.16513
18723	F55A3.2	F55A3.2	3.16474
8192	C14A4.2	dap-3	3.16436
14450	F40G9.4	btb-1	3.16411
22463	Y54F10BM.12	Y54F10BM.12	3.1639
18618	C05E4.4	sri-4	3.16271
19601	F40D4.13	F40D4.13	3.16206
5881	W06A7.3	ret-1	3.16202
19932	AC3.3	abu-1	3.16003
16779	C24G6.1	syp-2	3.15974
8154	C40H1.4	elo-4	3.15852
7214	F13E9.8	F13E9.8	3.15806
22377	F44E2.2	retr-1	3.1567
18512	H12D21.8	-	3.15305
20927	F48E8.7	skpt-1	3.14942
7730	Y73B3A.2	Y73B3A.2	3.14933
2384	C12D8.1	C12D8.1	3.14817
8445	Y17G9B.7	fbxb-77	3.14764
13795	F47H4.9	fbxa-189	3.14743
8357	T11B7.4	alp-1	3.14479
13564	C34C6.8	ceh-7	3.14417
13766	T05E11.8	T05E11.8	3.14402
18892	F54D5.4	F54D5.4	3.14373
8007	Y40B10B.2	srj-15	3.1421
8367	Y45G5AL.1	Y45G5AL.1	3.14094
20937	M70.5	M70.5	3.14045
4380	M04D8.2	ins-22	3.1393
12009	K07E8.7	K07E8.7	3.13727
13690	Y39A3CL.4	Y39A3CL.4	3.13682
12697	F44D12.4	F44D12.4	3.13484
10053	Y18H1A.3	Y18H1A.3	3.13313
5899	C07D10.2	bath-44	3.13293
8964	M02H5.4	nhr-202	3.13285
13025	H06H21.8	H06H21.8	3.13214
16985	W06D12.3	fat-5	3.13186
3336	ZK1098.2	ZK1098.2	3.13182
9477	F39F10.3	F39F10.3	3.13103
12071	F40B5.2	F40B5.2	3.12988
6915	Y44A6D.3	Y44A6D.3	3.12926
21858	ZK1321.2	ZK1321.2	3.12738
9527	F40G12.11	F40G12.11	3.12695
21044	C47A10.5	C47A10.5	3.12512
997	C09E9.2	-	3.12483
19647	T08A9.8	spp-4	3.12448
5715	F36H5.10	F36H5.10	3.12416
2535	F52C9.8	pqe-1	3.12414
19424	F35C8.7	chtl-1	3.12378
14722	ZK688.7	ZK688.7	3.12359
15337	F57A10.3	haf-3	3.12356
21859	C18A3.5	C18A3.5	3.12203
20182	T08B1.4	T08B1.4	3.12119
21352	C07A9.6	ugt-60	3.12084
7094	Y67H2A.7	Y67H2A.7	3.12054
9467	B0294.2	-	3.12028
16997	C08B11.9	C08B11.9	3.11996
11934	Y94H6A.7	Y94H6A.7	3.11921
974	F40E3.5	F40E3.5	3.11765
22764	F54D10.1	skr-15	3.1166
15101	C29F4.1	col-125	3.11459
23134	C33C12.9	C33C12.9	3.11214
16824	C54C6.2	ben-1	3.11141
5724	T24H10.1	T24H10.1	3.11014
22209	ZC482.6	srw-10	3.11004
10266	D1022.7	aka-1	3.10996
7386	M88.6	pan-1	3.1092
15786	C42C1.6	C42C1.6	3.10911
21393	C35D6.4	C35D6.4	3.1048
7866	K08B4.1	lag-1	3.10424
8695	Y54G11A.13	ctl-3	3.10389
1149	K07D4.4	K07D4.4	3.09936
19935	C06E7.1	C06E7.1	3.09776
17012	T01H8.1	rskn-1	3.09775
10385	Y77E11A.10	clp-6	3.09598
19263	D2013.9	ttll-12	3.09491
12157	C17G10.9	C17G10.9	3.09352
16552	C24A8.4	cst-2	3.09253
8161	M03C11.2	M03C11.2	3.09193
4166	F46F5.7	F46F5.7	3.089
23160	T54X.1	-	3.08839
16210	F20D6.1	F20D6.1	3.08737
8653	Y47D3A.23	gly-9	3.08599
6433	Y54F10AM.7	Y54F10AM.7	3.08589
7940	R151.1	R151.1	3.08454
5106	Y49G5A.1	Y49G5A.1	3.0839
17340	T25D10.4	T25D10.4	3.08285
10791	Y65B4BR.4	wwp-1	3.08058
12817	C56A3.1	grl-17	3.08012
22990	F35E8.8	gst-38	3.07854
20133	T25B2.1	T25B2.1	3.07592
12808	B0238.14	srt-66	3.07393
12857	C15H9.2	C15H9.2	3.07208
17064	K09H9.7	K09H9.7	3.07185
22883	W05H7.4	zfp-3	3.07175
6492	Y71H2AM.3	Y71H2AM.3	3.07118
927	R09E10.2	R09E10.2	3.07029
9064	C49F5.6	C49F5.6	3.06926
10865	Y116A8C.18	nhr-229	3.06793
15955	Y58A7A.4	Y58A7A.4	3.06781
21395	C45G7.3	ilys-3	3.0666
867	C16C8.10	C16C8.10	3.06456
7183	C05D2.1	daf-4	3.064
23070	B0331.2	B0331.2	3.06347
18752	H20J18.1	scd-1	3.0625
20433	F15C11.2	F15C11.2	3.05889
4875	Y38C1AA.11	prdx-6	3.05783
18760	F15H10.1	col-12	3.05759
17068	T01G9.2	T01G9.2	3.05734
6438	Y9C9A.10	str-155	3.05654
13890	T11F9.4	aat-6	3.05642
21785	F53G12.10	rpl-7	3.05485
17746	F47B3.7	F47B3.7	3.05455
18529	Y19D10A.5	Y19D10A.5	3.05241
5284	R05G6.8	plc-4	3.05194
13852	T07E3.1	-	3.05152
17863	F55B11.2	F55B11.2	3.05105
18594	ZK783.3	ZK783.3	3.05089
12984	W02B12.10	W02B12.10	3.04949
13202	T27D12.3	clec-144	3.04915
3655	Y60C6A.1	Y60C6A.1	3.04889
22101	C05C8.5	C05C8.5	3.04744
6401	F33H12.2	sri-39	3.04413
1397	Y92C3A.1	-	3.04233
6372	C23H5.8	C23H5.8	3.04227
21752	F45E10.1	unc-53	3.04224
6848	T05F1.6	hsr-9	3.04126
18475	F56D12.5	vig-1	3.0405
20043	Y71H2AM.18	-	3.04046
4013	Y57A10A.20	sinh-1	3.03641
3123	Y43B11AR.1	Y43B11AR.1	3.03536
7226	C27D6.4	C27D6.4	3.03484
17940	F49F1.5	F49F1.5	3.03472
22941	C23G10.5	C23G10.5	3.03131
16419	C06G4.2	clp-1	3.02814
22794	Y39B6A.20	asp-1	3.02685
18590	W04B5.2	W04B5.2	3.02535
21627	F55A11.4	F55A11.4	3.02264
19010	T27F7.2	shc-2	3.02196
18783	F43C11.7	F43C11.7	3.02103
17843	T02C12.2	T02C12.2	3.02089
12691	F22E5.8	F22E5.8	3.01938
17483	C48E7.10	spp-15	3.01924
22837	B0280.1	B0280.1	3.01918
22635	T10B11.1	pcbd-1	3.01831
9558	K11G12.1	nas-11	3.01625
20932	F59E12.6	F59E12.6	3.01622
11096	C01B9.1	C01B9.1	3.01542
15290	K06G5.3	K06G5.3	3.01411
21653	F53H4.2	F53H4.2	3.01387
19499	Y48E1B.2	Y48E1B.2	3.01194
21447	C54C8.9	nlp-39	3.01119
9817	Y37E11AR.3	Y37E11AR.3	3.0106
2856	C49C3.6	C49C3.6	3.00952
3027	K10E9.2	-	3.0084
9134	T12B5.11	fbxa-67	3.00818
14982	R06B10.2	R06B10.2	3.00795
10279	F52C9.8	pqe-1	3.00746
19744	C27H5.8	glc-4	3.00631
21554	T20B3.8	clec-23	3.00627
3329	Y42G9A.6	wht-7	3.00566
524	F10D2.9	fat-7	3.00469
4328	F42G9.1	F42G9.1	3.00393
20917	F13H10.3	F13H10.3	3.00384
8328	C44B7.8	pmp-1	3.00228
4325	F19B6.2	ufd-1	3.00227
12505	B0285.5	hse-5	3.00175
4965	R03H10.9	-	2.99999
4412	C01G5.2	prg-2	2.99907
2359	Y39A1A.18	Y39A1A.18	2.99735
9942	Y17D7A.1	nhr-230	2.99728
10789	Y53C12B.3	nos-3	2.99694
9825	ZC239.12	sdz-35	2.99673
21673	Y73E7A.8	Y73E7A.8	2.9961
20045	B0496.8	tag-224	2.99598
16749	C35D6.3	C35D6.3	2.99595
14000	C14C6.8	C14C6.8	2.99501
8631	Y110A2AR.2	ubc-15	2.99245
14969	C25G4.10	C25G4.10	2.9922
13735	T08E11.7	fbxa-3	2.99166
9663	Y41D4A.2	col-108	2.98955
19434	Y105E8B.1	lev-11	2.98787
1213	F53F1.6	F53F1.6	2.98784
3528	Y41D4B.19	npp-8	2.98575
1161	C29F9.6	C29F9.6	2.9847
13632	C38C10.5	rgr-1	2.98464
4848	R11A5.3	R11A5.3	2.98326
14274	F20A1.8	F20A1.8	2.98171
4684	F53B6.8	fipr-26	2.98142
4608	R02F11.2	R02F11.2	2.9804
3596	F09D12.1	grd-10	2.98023
8936	B0222.5	B0222.5	2.98001
15543	C05D11.11	mel-32	2.97962
6881	F14F11.1	F14F11.1	2.97803
23167	R05D3.1	R05D3.1	2.97644
11592	H12I13.4	fbf-1	2.97492
8981	ZK105.3	ZK105.3	2.97313
12337	F19B2.6	F19B2.6	2.97303
924	F49E11.11	scl-3	2.9725
22793	W07B8.5	cpr-5	2.97236
6550	T15B7.9	-	2.96926
3051	ZK1025.6	nhr-244	2.96552
20616	T01B6.4	T01B6.4	2.96337
4482	R10E11.3	R10E11.3	2.96286
15816	F25B3.1	ehbp-1	2.96186
14906	C41C4.2	sre-2	2.96176
20228	C18E9.11	ooc-5	2.96089
6197	F32A5.3	F32A5.3	2.95845
1915	T05F1.6	hsr-9	2.95812
19782	T26A5.2	T26A5.2	2.95726
3712	C15C8.4	C15C8.4	2.95646
6489	W06E11.1	W06E11.1	2.95571
21371	Y51H1A.1	Y51H1A.1	2.95548
3142	F16B4.9	nhr-178	2.95538
3346	H20E11.1	H20E11.1	2.95491
2200	Y43F8B.12	Y43F8B.12	2.95437
8458	C36C5.5	C36C5.5	2.95306
21965	T24E12.10	T24E12.10	2.95162
11192	C34C6.2	C34C6.2	2.95069
7542	F41C6.6	F41C6.6	2.9502
9983	Y9D1A.1	Y9D1A.1	2.9501
19655	W07G9.1	-	2.94804
16830	W04C9.3	cutl-13	2.94702
10490	E02A10.1	E02A10.1	2.94593
13869	Y76B12C.2	xpc-1	2.94558
12953	T28H11.1	ssq-4	2.94488
13613	F10E9.6	mig-10	2.94383
12415	Y54G2A.6	clec-85	2.94372
2036	C45G9.10	C45G9.10	2.94346
9941	Y113G7B.7	fbxa-114	2.94185
3478	B0286.4	ntl-2	2.94027
22230	C34F11.9	dsh-1	2.93936
1414	T20D3.7	vps-26	2.93899
18538	Y77E11A.7	Y77E11A.7	2.93894
5391	F53A10.2	F53A10.2	2.93495
21449	F28B3.3	-	2.93151
5434	F31E9.4	sdz-16	2.93144
6220	F14F7.4	F14F7.4	2.93139
20943	T19A6.2	ngp-1	2.93123
5367	K08H10.1	lea-1	2.93104
22349	T26E4.9	T26E4.9	2.93075
20758	ZC84.3	ZC84.3	2.9306
7925	R05F9.11	R05F9.11	2.92988
18510	F56C9.10	F56C9.10	2.92906
19558	Y39A1A.20	Y39A1A.20	2.92843
7117	Y20C6A.1	Y20C6A.1	2.92757
19760	Y38E10A.3	Y38E10A.3	2.92642
7315	C49G7.4	phat-3	2.92612
17891	Y58A7A.5	Y58A7A.5	2.9229
15229	C03G6.1	srx-57	2.92141
22866	F55C9.8	fbxb-62	2.92062
9410	M02B7.4	M02B7.4	2.91963
22588	C26F1.5	grl-10	2.91927
18565	F08G2.5	F08G2.5	2.91751
20588	T25E12.7	clec-39	2.91686
11180	C05G5.4	C05G5.4	2.91549
14917	T07D3.4	T07D3.4	2.91478
10979	F46B6.4	F46B6.4	2.91365
22057	F13B9.8	fis-2	2.91204
12826	F36G9.3	F36G9.3	2.91136
5458	T27C5.5	srh-132	2.90928
19288	C56G2.5	C56G2.5	2.90864
13084	F54C9.8	puf-5	2.90756
4531	F31D5.6	F31D5.6	2.90695
5422	C30A5.4	C30A5.4	2.90483
7398	Y17G7B.18	Y17G7B.18	2.90412
3735	C02B8.6	C02B8.6	2.90285
17790	ZC504.3	ZC504.3	2.90138
18014	F18E9.6	F18E9.6	2.90111
12507	C07H6.3	C07H6.3	2.90048
6968	ZK75.1	ins-4	2.8997
10697	F23A7.1	F23A7.1	2.89657
18901	T07C4.5	ttr-15	2.89633
22515	M02H5.10	srh-34	2.89478
18521	T09A12.4	nhr-66	2.89352
15978	F55H12.4	F55H12.4	2.89325
20816	C50F2.7	C50F2.7	2.89302
1372	Y57A10B.6	Y57A10B.6	2.89293
6906	T09E8.1	T09E8.1	2.8929
9927	K01D12.9	K01D12.9	2.89253
3369	W07G4.3	W07G4.3	2.89243
16261	T24D8.4	nlp-23	2.89131
523	E02C12.5	gpa-3	2.88883
22877	T08A9.6	T08A9.6	2.88741
2623	C27H2.2	C27H2.2	2.8874
10277	F45F2.12	his-8	2.88615
18225	F43G9.2	F43G9.2	2.88575
16140	C06A8.8	C06A8.8	2.88504
8325	C33F10.10	-	2.88484
3503	F48D6.4	F48D6.4	2.88482
5419	C17D12.1	C17D12.1	2.88479
3660	B0344.2	wrt-9	2.8842
21380	R148.5	R148.5	2.88415
2999	C18E9.3	pqn-14	2.88321
6673	B0334.5	B0334.5	2.88299
9666	Y73B6A.5	lin-45	2.88223
6885	F32B5.1	F32B5.1	2.88155
4427	T07D4.4	ddx-19	2.88084
5463	Y40D12A.1	Y40D12A.1	2.87904
12985	Y46G5A.18	Y46G5A.18	2.87869
9978	C37A5.8	fipr-24	2.87613
4158	R03G5.6	R03G5.6	2.87603
1272	K08E7.4	K08E7.4	2.87359
21113	T25C12.2	spp-9	2.87248
1496	K11G9.6	mtl-1	2.87236
11391	T20D4.19	T20D4.19	2.87149
21310	F43E2.6	F43E2.6	2.87119
14398	R07A4.3	R07A4.3	2.87058
12488	F08B1.2	gcy-12	2.86922
1282	W05E7.1	grd-3	2.86777
20958	Y73C8B.1	Y73C8B.1	2.86769
19960	F53C3.6	F53C3.6	2.86717
15116	F38A5.2	F38A5.2	2.86704
20948	W07A8.2	W07A8.2	2.86654
22046	Y58A7A.1	Y58A7A.1	2.86626
9164	C49H3.5	ntl-4	2.86559
22115	R07B7.5	R07B7.5	2.86527
14617	C32B5.9	fbxc-7	2.86524
19086	F38E11.1	hsp-12.3	2.86513
18932	AC7.2	soc-2	2.86403
7826	F40B5.2	F40B5.2	2.8631
7696	C34H4.4	col-107	2.8625
14138	D1022.7	aka-1	2.86236
10711	F20D6.8	F20D6.8	2.8603
19120	F43D2.3	F43D2.3	2.85978
4786	ZK121.2	ZK121.2	2.85929
17310	K05F6.7	fbxb-54	2.85873
16393	T17A3.8	ver-2	2.85865
17523	C45B2.8	C45B2.8	2.858
22614	C30G4.2	C30G4.2	2.85586
6620	F53B6.9	fip-6	2.85547
23018	ZK1037.7	srw-70	2.85449
19404	W02D7.11	W02D7.11	2.85282
10443	F26A10.1	F26A10.1	2.85205
8921	F40F11.4	F40F11.4	2.85184
14697	F42G4.5	F42G4.5	2.85151
22955	F08G5.6	F08G5.6	2.85047
20535	F17E9.11	lys-10	2.85034
4254	C04H5.2	clec-147	2.85007
20547	Y45F10B.14	srd-10	2.84958
3093	Y51H7C.4	Y51H7C.4	2.84834
15410	ZK1240.3	ZK1240.3	2.84831
18294	C50D2.1	C50D2.1	2.8483
7503	F41B5.8	str-253	2.84787
9014	Y43D4A.3	Y43D4A.3	2.84738
9692	C32D5.9	lgg-1	2.84683
5439	F48D6.4	F48D6.4	2.84577
16276	Y49E10.26	Y49E10.26	2.8454
18953	Y57E12AL.1	Y57E12AL.1	2.84525
5193	K05C4.11	K05C4.11	2.84309
18436	T04C12.3	T04C12.3	2.84299
6084	C54H2.4	C54H2.4	2.84168
16948	M01D7.2	scm-1	2.84097
20486	K03E5.1	K03E5.1	2.84021
20132	T06H11.2	T06H11.2	2.83887
10995	C05A9.1	pgp-5	2.836
9974	F48G7.11	nhr-190	2.83574
6668	Y48G1C.4	Y48G1C.4	2.83514
8836	K11E8.1	unc-43	2.83442
22168	F08G2.7	F08G2.7	2.83413
21408	F42G8.3	pmk-2	2.83369
8855	Y65B4BR.4	wwp-1	2.8336
6385	C14A4.4	crn-3	2.8334
10601	F20C5.6	F20C5.6	2.83333
5734	C26E6.4	rpb-2	2.83318
6200	F54C9.9	F54C9.9	2.83281
9123	D2007.1	D2007.1	2.83278
19127	K11D12.11	K11D12.11	2.8327
8130	C56C10.12	C56C10.12	2.83013
10430	Y51A2B.5	Y51A2B.5	2.82876
23146	T06D4.1	T06D4.1	2.82795
12976	F43G6.6	F43G6.6	2.82775
15735	K02E11.4	K02E11.4	2.82752
15745	T19C9.6	T19C9.6	2.82734
3832	M7.9	M7.9	2.82682
1688	F08F3.8	F08F3.8	2.82676
10133	F19H8.4	F19H8.4	2.82406
16956	F54D5.3	F54D5.3	2.823
3813	Y39E4A.1	Y39E4A.1	2.82097
3985	F46F11.9	F46F11.9	2.82076
909	Y47D3A.15	aakb-2	2.8193
11049	Y46G5A.15	Y46G5A.15	2.81922
596	F41B5.3	cyp-33C5	2.81848
12050	C32H11.12	dod-24	2.81692
19890	ZC15.8	pqn-94	2.81621
8498	ZK488.8	srw-110	2.81421
9154	H34C03.1	spd-3	2.8137
4705	C31E10.5	C31E10.5	2.81314
6669	Y71F9AL.4	Y71F9AL.4	2.81297
21802	F40G9.11	mxl-2	2.81289
153	F26A3.5	F26A3.5	2.81281
5904	C27H5.2	C27H5.2	2.8127
12200	C44C1.4	vps-45	2.81098
1950	F38A3.2	ram-2	2.80987
12933	C25G6.2	tsp-9	2.80908
5283	M199.4	clec-190	2.80882
6406	F46A8.7	F46A8.7	2.80749
20340	C04H5.7	C04H5.7	2.80687
20278	C27B7.8	rap-1	2.80591
9119	C05D2.3	C05D2.3	2.80517
4000	T06E6.2	cyb-3	2.80504
1918	W04D2.6	W04D2.6	2.80434
9034	C01G10.9	C01G10.9	2.80429
13477	C24A1.2	C24A1.2	2.80306
6651	H42K12.3	H42K12.3	2.80191
19307	ZK643.2	ZK643.2	2.80189
11206	T23D8.6	his-68	2.80102
10810	W04G5.7	W04G5.7	2.79963
20654	CD4.2	crn-2	2.79908
12399	F49F1.12	F49F1.12	2.79832
13490	T07C4.4	spp-1	2.7972
11909	F31A9.2	F31A9.2	2.79618
16359	F07A11.5	F07A11.5	2.79607
22961	M01H9.1	M01H9.1	2.79554
18917	F31D4.1	exos-7	2.79547
10465	Y55D5A.2	Y55D5A.2	2.79527
3126	Y73B6BL.14	Y73B6BL.14	2.79501
21305	Y71F9B.7	plk-2	2.795
16502	Y51A2D.9	ttr-24	2.79467
4865	T20G5.6	unc-47	2.79439
6517	C06B3.4	stdh-1	2.79432
1821	C36A4.4	C36A4.4	2.79374
15438	C08F11.1	C08F11.1	2.79326
5034	C39B5.10	C39B5.10	2.79201
3774	C32D5.5	set-4	2.79133
22948	Y49E10.9	wht-9	2.79122
22227	C07G1.2	C07G1.2	2.79083
4981	Y51H4A.14	-	2.78993
9274	Y65B4A.5	-	2.78718
7719	F58D5.4	ksr-2	2.78589
3035	T20D4.11	T20D4.11	2.78465
9310	F44A2.1	tag-153	2.78382
21838	C24H12.4	C24H12.4	2.78281
17503	C33H5.12	rsp-6	2.78272
17502	ZK822.3	nhx-9	2.78247
13488	R06B10.3	clec-150	2.78236
20111	Y97E10B.3	srsx-6	2.78216
10256	C06H5.2	fbxa-157	2.78067
18854	R07C12.1	R07C12.1	2.77935
22457	C38C10.1	tkr-1	2.77886
13771	Y55F3BR.5	madf-1	2.77784
6375	H28G03.1	H28G03.1	2.77765
13034	C27D6.4	C27D6.4	2.7768
717	D1065.5	srh-211	2.77659
16643	Y110A2AL.10	Y110A2AL.10	2.77465
5790	W04E12.8	clec-50	2.77395
15182	F40H7.7	srx-104	2.77315
15406	Y46E12BL.2	Y46E12BL.2	2.77168
8696	Y56A3A.12	Y56A3A.12	2.77135
22695	ZK1058.9	ZK1058.9	2.77102
3456	F54D8.3	alh-1	2.77076
8652	Y39A1A.5	rabx-5	2.77052
7205	Y111B2A.3	Y111B2A.3	2.77051
8800	C50H2.10	fipr-11	2.76908
4559	C28C12.1	C28C12.1	2.76784
8857	Y73F8A.31	Y73F8A.31	2.76594
18896	ZK1307.1	ZK1307.1	2.76335
9397	Y82E9BR.6	Y82E9BR.6	2.76228
10872	B0238.1	B0238.1	2.75894
16148	F35C11.6	F35C11.6	2.7578
17820	T01E8.1	T01E8.1	2.75719
2988	F58A3.1	ldb-1	2.75517
17275	K09G1.4	dop-2	2.75274
21674	Y87G2A.13	Y87G2A.13	2.75142
9596	T24H10.7	37043	2.75136
5601	D1025.3	fbxa-141	2.75013
1408	F42G8.4	pmk-3	2.74996
583	C42C1.3	C42C1.3	2.74893
2371	C50F7.5	C50F7.5	2.74845
21868	AC8.1	pme-6	2.74777
11628	C33C12.10	C33C12.10	2.74753
8214	ZK742.1	xpo-1	2.74375
20447	H06H21.7	-	2.74177
4170	C25F9.9	C25F9.9	2.74019
15694	F01D4.7	srb-17	2.7399
8302	W03D2.7	W03D2.7	2.73963
16139	C03H5.5	C03H5.5	2.7396
11694	ZK688.6	pcp-5	2.73814
16685	C31B8.2	C31B8.2	2.73702
10069	F32A11.6	moe-3	2.73678
5292	C49D10.1	-	2.73674
1757	F33D11.1	F33D11.1	2.7365
1063	C18E3.7	ppw-1	2.73509
14242	C53B4.6	C53B4.6	2.73498
22713	C26C6.5	dcp-66	2.73434
19999	F46F11.10	F46F11.10	2.73392
7087	F21C3.2	tyr-3	2.73351
4578	Y94H6A.4	Y94H6A.4	2.73332
5599	C33E10.2	fbxa-120	2.73119
1392	W09D10.4	W09D10.4	2.73049
22217	F21D5.2	F21D5.2	2.73019
17864	F56B3.4	F56B3.4	2.73009
21982	C01G5.9	C01G5.9	2.72977
16831	Y47G6A.7	Y47G6A.7	2.72886
23090	Y6G8.3	ztf-25	2.72857
5875	H17B01.1	H17B01.1	2.72839
13318	K04F1.14	K04F1.14	2.72831
16281	D1037.1	D1037.1	2.72788
16804	C06G1.4	ain-1	2.72685
2767	H27M09.3	H27M09.3	2.72613
19523	Y53F4B.37	gst-32	2.72566
726	F38B7.2	F38B7.2	2.72515
11965	C34F6.4	hst-2	2.72485
14107	T08E11.4	math-41	2.72248
21147	K09H11.3	rga-3	2.72116
20530	AC7.3	AC7.3	2.72115
22599	M02H5.7	nhr-123	2.72018
15782	F49H6.10	srz-93	2.72016
19635	C54D2.1	C54D2.1	2.71986
19422	F13H8.10	bpl-1	2.71985
5702	Y54E10A.2	cogc-1	2.71955
17671	K02E11.6	K02E11.6	2.71854
9823	Y71H10B.1	Y71H10B.1	2.71753
19227	C41G11.3	rgs-6	2.71711
12719	W09C3.1	W09C3.1	2.71708
19204	F14H8.1	obr-2	2.71528
17376	C39E9.5	scl-7	2.71486
2042	F20E11.4	str-200	2.71377
17984	Y48E1B.2	Y48E1B.2	2.71255
1522	K07D4.7	tag-218	2.71192
11666	F54F7.5	mes-1	2.71133
6439	ZK180.5	ZK180.5	2.71099
15462	F47G4.2	F47G4.2	2.71068
132	T24H7.5	tat-4	2.70974
10316	C48B6.9	C48B6.9	2.70846
22041	Y102A5C.4	Y102A5C.4	2.70764
18268	K03C7.1	-	2.7075
18915	C47E8.5	daf-21	2.70646
19323	B0280.8	nhr-10	2.7051
2556	Y102A5C.31	srh-131	2.7049
23085	T01G6.4	nhr-106	2.70419
19803	T05A12.2	tre-2	2.70363
15876	F12A10.4	F12A10.4	2.70335
3268	T07F12.4	T07F12.4	2.70235
4428	T10F2.1	grs-1	2.7023
22689	Y45F3A.2	rab-30	2.70191
18633	F36F12.3	F36F12.3	2.70158
17983	Y45G12B.2	Y45G12B.2	2.70001
19421	F11A6.1	kpc-1	2.69891
22686	T16G12.1	T16G12.1	2.69831
8153	C38D4.4	C38D4.4	2.69805
1330	M01G12.14	M01G12.14	2.69745
11083	C42D4.1	C42D4.1	2.69675
15142	Y17G9B.3	cyp-31A3	2.69674
19153	D2021.8	D2021.8	2.69521
3089	T16A1.7	pqn-66	2.69354
10091	F10F2.3	lips-3	2.69352
13147	ZK909.2	kin-1	2.69289
17274	F58B4.5	F58B4.5	2.69263
6821	Y40B10A.8	nhr-86	2.69254
18568	F29C12.6	F29C12.6	2.69176
18160	R03H4.6	R03H4.6	2.6897
22841	C09E7.7	C09E7.7	2.68962
20415	ZK909.2	kin-1	2.68917
14155	H15N14.1	adr-1	2.68888
13868	Y57G11C.31	Y57G11C.31	2.68839
21655	K07E3.8	vem-1	2.68803
20700	T19B4.1	T19B4.1	2.68793
10682	M7.5	atg-7	2.684
10295	T22H2.5	scrm-1	2.68388
7083	C18E3.2	C18E3.2	2.68366
6747	F33H1.1	daf-19	2.68303
4773	K06H7.6	apc-2	2.68278
17994	Y41E3.2	dpy-4	2.68223
15817	F36D3.4	F36D3.4	2.68185
11502	H04D03.1	H04D03.1	2.68145
13162	C09F9.4	C09F9.4	2.68057
22290	W06E11.5	tag-266	2.68016
10218	F57B1.4	col-160	2.67989
23182	C08F11.11	C08F11.11	2.67987
3511	K08F11.4	yrs-1	2.67961
13038	F13H8.10	bpl-1	2.67815
8516	T04F8.4	cutl-11	2.6772
3524	W06A7.3	ret-1	2.67707
17369	Y75B8A.32	Y75B8A.32	2.67658
3614	C03G6.15	cyp-35A2	2.67586
14019	Y58A7A.4	Y58A7A.4	2.67506
22185	B0303.7	B0303.7	2.67382
18052	Y71G12B.1	Y71G12B.1	2.67363
5224	C15F1.2	C15F1.2	2.67293
16046	W04D2.1	atn-1	2.67157
10463	F49D11.5	-	2.67041
6524	C50H11.13	C50H11.13	2.66943
3404	F53C3.4	F53C3.4	2.66904
15813	F08H9.7	clec-56	2.66686
22207	Y66D12A.20	spe-6	2.66686
15376	T05F1.5	T05F1.5	2.66647
7162	C40A11.4	C40A11.4	2.66604
10393	C35A5.4	C35A5.4	2.6642
2693	C18B2.1	C18B2.1	2.66417
3748	F57C7.1	F57C7.1	2.66338
21351	C06A5.7	unc-94	2.66329
21643	C14F11.5	hsp-43	2.66303
13238	C16A11.5	C16A11.5	2.66283
14620	C41G7.1	smn-1	2.66221
6719	Y66D12A.4	-	2.66093
9124	E03A3.4	his-70	2.66045
23178	Y82E9BR.20	Y82E9BR.20	2.66033
22397	T28A11.20	T28A11.20	2.65897
2537	F56D1.4	clr-1	2.65832
9644	B0348.4	egl-8	2.65739
14812	Y81B9A.2	Y81B9A.2	2.65703
19271	K12H6.11	set-13	2.65683
18942	F39H2.2	sig-7	2.65622
16736	F22H10.2	F22H10.2	2.65551
22687	W09D10.2	tat-3	2.65524
12925	Y32B12B.4	Y32B12B.4	2.65451
17026	T17H7.4	gei-16	2.65447
1061	C09H5.2	C09H5.2	2.65333
20848	Y37E11B.7	Y37E11B.7	2.65304
3918	ZK856.8	ZK856.8	2.65131
16627	C40A11.8	C40A11.8	2.65103
1917	W01G7.5	lem-2	2.6507
152	C54G4.3	C54G4.3	2.64938
19018	Y51H1A.1	Y51H1A.1	2.64887
3026	K04C2.3	K04C2.3	2.64799
14542	F20H11.1	F20H11.1	2.64787
7822	ZK662.3	nhr-48	2.64757
11582	C18H2.1	C18H2.1	2.64623
19847	F10G8.9	F10G8.9	2.64572
7704	M18.1	col-129	2.64501
7988	F48G7.3	nhr-83	2.64376
21468	E04F6.7	dhs-7	2.64099
3947	Y49C4A.8	ugt-29	2.64087
17571	ZK484.4	ZK484.4	2.64045
22779	F13H10.6	F13H10.6	2.63968
4998	H31G24.4	cyb-2.2	2.6394
19684	C44H9.6	C44H9.6	2.63933
4136	Y43F8B.14	Y43F8B.14	2.63929
23061	F32H2.3	spd-2	2.6387
22373	F32D8.5	F32D8.5	2.63837
11583	C41H7.6	C41H7.6	2.63759
20118	C26B9.2	C26B9.2	2.63747
5358	K08B4.6	cpi-1	2.63725
8408	F58G1.7	F58G1.7	2.63514
12760	F29A7.7	clec-120	2.63218
21979	Y71H2AM.19	Y71H2AM.19	2.63041
18960	F53A2.8	mtm-6	2.63021
2672	R02D5.6	R02D5.6	2.62995
3464	Y17G7B.15	cnt-1	2.62954
586	C56C10.7	C56C10.7	2.6293
10960	F23C8.9	F23C8.9	2.62873
18491	C40D2.2	math-20	2.62826
10927	F21E9.2	F21E9.2	2.62822
6931	F35E2.4	-	2.62787
22406	Y54E5B.3	let-49	2.62741
16483	Y79H2A.1	brp-1	2.62721
12469	F11G11.9	F11G11.9	2.6269
23163	F45H7.2	gei-1	2.62671
14114	ZK1086.1	obr-3	2.62654
13054	Y9D1A.1	Y9D1A.1	2.62599
2315	ZC247.1	ZC247.1	2.62567
22982	C55A1.5	str-23	2.62565
6580	T04F8.3	T04F8.3	2.62481
8603	Y47H9C.11	fbxa-217	2.62454
2387	E01G4.5	E01G4.5	2.62443
15336	F44E7.2	F44E7.2	2.62427
10210	Y113G7A.4	ncx-1	2.62377
5791	Y41C4A.4	crh-1	2.62374
12497	T10D4.6	T10D4.6	2.62238
14646	R07H5.11	R07H5.11	2.62109
17193	R08F11.7	R08F11.7	2.6209
17961	C50F4.7	his-37	2.6201
11073	Y43F4B.3	set-25	2.61971
22312	C24H10.5	uvt-2	2.61952
8546	Y73B6BL.27	Y73B6BL.27	2.61928
7404	Y62E10A.13	Y62E10A.13	2.6192
11343	F57H12.3	ora-1	2.61829
9754	W10G6.1	W10G6.1	2.61601
21664	C35E7.8	C35E7.8	2.61581
13670	F58B3.1	lys-4	2.61538
21308	C47D12.7	kel-1	2.61508
6245	F28D1.3	thn-1	2.61502
15398	F57C2.6	spat-1	2.61473
16066	C16A3.1	C16A3.1	2.61394
19495	Y108F1.3	set-33	2.61392
16538	F15G9.4	him-4	2.61343
17566	Y59A8B.9	ebp-3	2.61325
10254	C01F6.3	cyp-31A1	2.61296
21969	Y57A10C.5	sre-25	2.61239
14424	F08D12.1	F08D12.1	2.61223
19068	ZK250.5	math-47	2.61198
19712	F02E8.6	ncr-1	2.61083
5981	F15A4.1	sre-38	2.61005
19182	K07F5.7	K07F5.7	2.61002
4494	Y25C1A.8	Y25C1A.8	2.60975
16016	T19B10.2	T19B10.2	2.60842
18726	H12C20.3	nhr-68	2.60779
1202	CD4.8	CD4.8	2.60741
14628	F25B5.3	F25B5.3	2.60617
11300	B0281.4	B0281.4	2.60594
6174	ZC373.5	ZC373.5	2.60514
4219	C11H1.3	C11H1.3	2.60501
21814	T09A12.2	T09A12.2	2.60468
22818	K09E3.4	K09E3.4	2.60422
17884	K11H3.1	gpdh-2	2.60218
16867	D2045.2	D2045.2	2.60137
13930	Y87G2A.4	aex-6	2.60116
13519	C43E11.6	nab-1	2.60107
16521	F41H10.7	elo-5	2.60022
11675	C48B4.4	ced-7	2.60019
17481	C27A12.7	C27A12.7	2.59973
12487	F07A11.3	npp-5	2.59969
9734	C27C7.1	C27C7.1	2.59903
9427	C44H9.1	ugt-15	2.59876
22775	Y56A3A.3	mif-1	2.59853
22193	F37A8.5	F37A8.5	2.5974
17565	Y57A10A.6	Y57A10A.6	2.59695
9986	C01H6.9	C01H6.9	2.59632
19666	C06A5.6	C06A5.6	2.59483
8327	C42C1.4	C42C1.4	2.59316
3481	C08F1.4	math-3	2.59226
12164	F28C6.7	rpl-26	2.59168
16889	C10C5.3	C10C5.3	2.59167
14065	C35B1.5	C35B1.5	2.59123
4235	T19D2.1	T19D2.1	2.59104
12690	F16B4.6	F16B4.6	2.59079
15536	F08G12.10	inx-2	2.59072
2357	T20G5.12	T20G5.12	2.58974
19966	K07A1.9	K07A1.9	2.58951
19401	F59B1.2	F59B1.2	2.58946
14696	F29A7.8	F29A7.8	2.58849
11745	T16A9.5	T16A9.5	2.5878
16249	F11D5.5	F11D5.5	2.58777
15127	K09B11.4	K09B11.4	2.58659
8676	C08F11.14	C08F11.14	2.58614
7413	D1007.3	D1007.3	2.5858
3676	R07E4.2	-	2.58558
11819	C33D9.8	C33D9.8	2.58542
5843	Y67D8C.8	cpg-9	2.58507
871	F01D5.7	F01D5.7	2.58484
13106	ZK180.3	ZK180.3	2.58396
9202	F33H2.3	F33H2.3	2.58392
16728	C03F11.2	C03F11.2	2.58368
1820	ZK455.8	oct-2	2.58225
19957	F46A8.3	F46A8.3	2.58162
16072	C44C10.1	col-180	2.58124
5474	ZK666.4	ZK666.4	2.58107
9508	F16A11.3	ppfr-1	2.58062
5776	C44E4.1	C44E4.1	2.57934
18058	B0511.5	cutl-14	2.57895
19313	F01G10.7	F01G10.7	2.57805
10211	C33D12.3	twk-26	2.57772
19040	Y40B1A.4	sptf-3	2.57562
7912	C08F1.1	math-2	2.57509
19209	F57A10.5	nhr-60	2.57332
7437	F40E12.2	F40E12.2	2.57164
10696	C18A11.7	dim-1	2.57103
15866	Y87G2A.5	vrs-2	2.57041
21794	F33A8.1	let-858	2.56844
17291	C41G11.1	C41G11.1	2.56825
12607	H10E21.4	H10E21.4	2.56823
21008	F53A2.5	dro-1	2.56735
8726	F13D12.4	alh-8	2.5645
7902	M01G12.7	M01G12.7	2.56309
13401	F57A10.2	F57A10.2	2.56147
22235	F35E2.6	oac-19	2.56146
10526	R04E5.10	ifd-1	2.56102
6334	F54D11.1	pmt-2	2.56084
4935	C18E9.3	pqn-14	2.55896
21335	F23H12.2	F23H12.2	2.55849
14097	F07C6.4	F07C6.4	2.55823
20814	B0379.1	B0379.1	2.55804
20797	Y87G2A.7	Y87G2A.7	2.55751
10255	C06E7.1	C06E7.1	2.55485
18788	R03D7.6	gst-5	2.55397
21219	C02D5.2	C02D5.2	2.55275
9843	Y53F4B.31	gst-28	2.55259
15845	F53B3.5	F53B3.5	2.55228
8896	T02H6.6	T02H6.6	2.55192
12005	F33A8.4	F33A8.4	2.55186
18310	Y49F6B.10	col-71	2.55151
21366	R144.6	R144.6	2.55119
10437	C23H4.2	C23H4.2	2.55064
13561	Y71F9AM.3	-	2.54998
3108	C23H5.1	C23H5.1	2.54985
10596	B0212.3	B0212.3	2.5498
827	F58D5.5	F58D5.5	2.54953
262	Y116F11B.13	Y116F11B.13	2.54786
9395	Y39A3CL.3	Y39A3CL.3	2.54778
11769	F26H9.7	uev-3	2.54763
19045	C09G5.7	C09G5.7	2.5475
19443	R06B10.4	trp-2	2.54632
11025	Y54E10BR.6	rpb-7	2.54609
780	T15B7.4	col-142	2.54487
16351	Y110A7A.5	mtm-1	2.54468
2303	W03D8.9	W03D8.9	2.54444
16585	T09A12.4	nhr-66	2.54404
15549	F10G7.10	F10G7.10	2.54367
16690	D1054.8	D1054.8	2.54344
15316	F16D3.4	F16D3.4	2.54256
22329	F42A9.1	dgk-4	2.54101
946	R10F2.6	R10F2.6	2.54071
21834	T06E4.4	col-147	2.54043
1068	C40H5.6	C40H5.6	2.53845
13350	F41E7.6	F41E7.6	2.53829
19703	Y75B7AR.1	Y75B7AR.1	2.53822
16840	C16A11.3	C16A11.3	2.53734
13466	T05C12.10	qua-1	2.53703
15934	B0025.1	vps-34	2.536
22643	Y105E8B.9	Y105E8B.9	2.53573
15670	R07C3.11	fbxc-24	2.5355
6263	F38B2.1	ifa-1	2.53379
21541	F57G8.7	F57G8.7	2.53335
13998	B0024.6	gcy-6	2.53257
20967	F32B5.3	F32B5.3	2.53241
19544	T10D4.8	sri-54	2.5324
3033	T08E11.2	math-39	2.53129
5310	Y92H12A.3	Y92H12A.3	2.5309
12412	F27C1.8	dpy-5	2.53027
13241	EGAP2.2	EGAP2.2	2.52982
18493	C52E2.3	C52E2.3	2.52851
21840	C46H11.4	lfe-2	2.5285
15764	C56E10.1	nhr-173	2.52836
21217	ZK1127.1	nos-2	2.52761
6407	F52C9.8	pqe-1	2.52759
886	Y48E1B.8	Y48E1B.8	2.52738
12904	ZC416.6	ZC416.6	2.52705
18974	C31C9.5	-	2.52677
20842	C08G9.1	C08G9.1	2.52671
23075	F13H6.1	F13H6.1	2.52517
12490	F28C6.4	F28C6.4	2.5248
5201	M6.1	ifc-2	2.52381
16564	F25B5.3	F25B5.3	2.52274
12636	M03A8.1	dhs-28	2.52245
16768	F25F1.2	-	2.52209
12345	F55C9.1	fbxb-117	2.52124
16952	ZK256.1	pmr-1	2.51987
6381	B0513.2	B0513.2	2.51844
4165	F26A1.10	nspd-9	2.51624
10575	F02A9.4	F02A9.4	2.5159
9424	C13D9.1	srr-6	2.51557
342	Y40B10A.9	Y40B10A.9	2.51547
12265	ZC581.6	try-7	2.51544
10314	B0414.1	srz-4	2.51361
12193	C14B9.6	gei-8	2.51322
15324	Y116A8C.15	Y116A8C.15	2.51304
5200	H08J11.2	H08J11.2	2.51245
3426	Y116A8C.42	snr-1	2.51218
11890	C31E10.4	C31E10.4	2.51212
8403	F31E8.3	tab-1	2.51202
17620	T04A8.1	srg-10	2.5118
19659	M01G12.1	sri-14	2.51164
515	F38A5.7	F38A5.7	2.51082
15456	C45E5.6	nhr-46	2.51076
2922	W02B12.6	ars-1	2.51055
3998	R13H8.1	daf-16	2.51027
13647	C26E6.9	set-2	2.51011
20895	F48E3.8	F48E3.8	2.51006
3790	Y43F11A.5	set-24	2.50915
9209	D1022.4	D1022.4	2.50705
10202	C14C10.3	ril-2	2.50681
13679	T05H4.13	alh-4	2.5067
1300	F46F3.1	ceh-27	2.50662
7418	F56H6.5	gmd-2	2.5061
7096	ZC410.5	ZC410.5	2.50583
20502	F10C1.1	F10C1.1	2.50534
16876	R12B2.2	R12B2.2	2.5048
4201	F35E12.6	F35E12.6	2.50445
4971	T20D4.11	T20D4.11	2.50424
9803	M02A10.3	sli-1	2.50393
10419	T06A1.4	glb-25	2.50322
5025	T16A1.8	fbxb-37	2.50311
12251	C46H11.7	C46H11.7	2.50164
5173	F58G4.1	myo-5	2.50142
19909	F45E4.2	plp-1	2.4992
4826	ZK1127.7	cin-4	2.49902
368	ZC204.7	fbxb-15	2.4986
8474	F57A10.1	str-9	2.49842
18179	C05D9.8	-	2.49756
4638	F48B9.8	F48B9.8	2.49685
9045	F58G11.3	F58G11.3	2.49679
11559	Y53G8AR.5	Y53G8AR.5	2.49586
15900	F17C8.5	twk-6	2.49585
15382	Y54E10A.15	cdt-1	2.49558
4333	T01A4.3	T01A4.3	2.49513
6300	T08B2.10	rps-17	2.49444
3507	F58D5.4	ksr-2	2.4926
8838	R07G3.3	npp-21	2.49192
13493	Y39E4B.4	tsp-3	2.49156
13078	W06H12.1	ztf-6	2.49103
13871	ZK822.2	ZK822.2	2.48983
19920	Y48E1C.1	Y48E1C.1	2.48722
12517	K08E3.1	tyr-2	2.48694
2822	Y48E1B.9	clec-146	2.48647
14222	T24H10.5	T24H10.5	2.4857
880	R06B9.5	R06B9.5	2.48538
18351	R11A8.2	R11A8.2	2.48438
1199	C47E8.1	C47E8.1	2.48295
12476	Y48G1C.8	Y48G1C.8	2.48202
6893	F55G1.10	his-61	2.48173
12439	T25E12.4	dkf-2	2.48165
6758	Y18H1A.1	Y18H1A.1	2.48051
3700	F14B6.6	F14B6.6	2.47992
13661	F36D4.3	hum-2	2.47854
17740	Y57G11C.33	Y57G11C.33	2.47687
20832	ZK1307.5	sqv-8	2.47678
23074	C51F7.1	frm-7	2.47672
829	H05L14.2	H05L14.2	2.4763
8402	F13H8.5	F13H8.5	2.47514
3960	B0213.3	nlp-28	2.47504
17945	C08B6.9	aos-1	2.4749
5852	T28B11.1	T28B11.1	2.47489
4056	T10B9.7	cyp-13A2	2.47458
17273	F57A10.4	F57A10.4	2.47434
11263	T18H9.7	tag-232	2.47339
5082	F36G9.11	clec-232	2.47278
18243	R07B7.2	R07B7.2	2.47106
8943	C49G7.1	C49G7.1	2.47086
8052	C36B1.11	C36B1.11	2.47057
11529	T02G5.13	mmaa-1	2.47051
12525	Y47D3A.26	smc-3	2.46998
9320	K09H11.7	K09H11.7	2.46937
17344	Y54G11A.10	lin-7	2.46913
21911	T23D8.5	his-67	2.46896
14890	C03G6.19	srp-6	2.46754
20147	Y11D7A.2	-	2.46744
6259	E02H9.5	E02H9.5	2.46718
6237	ZK370.7	ugtp-1	2.46613
13357	T14G11.1	T14G11.1	2.46412
21977	Y111B2A.24	Y111B2A.24	2.46382
10289	R102.1	R102.1	2.46348
14555	Y41D4B.7	nhr-87	2.4634
10123	T04B2.6	dhs-31	2.46295
5557	C54D10.8	C54D10.8	2.46248
13984	C05B10.1	lip-1	2.4604
12466	Y62H9A.3	Y62H9A.3	2.46013
22789	F32D1.2	F32D1.2	2.45979
11385	R08F11.4	R08F11.4	2.45944
19643	H39E20.1	H39E20.1	2.45899
22095	Y54G2A.14	clec-83	2.45842
9623	Y53G8AR.3	ral-1	2.45835
11726	F36H1.4	lin-3	2.45807
3950	ZK546.2	ZK546.2	2.4576
1787	K08B12.1	K08B12.1	2.45709
17348	C03C10.6	NM_065416	2.45697
13776	C02H6.1	C02H6.1	2.45681
23142	F58G1.5	lips-9	2.45645
15050	Y22F5A.5	lys-2	2.45564
12906	C01G10.14	C01G10.14	2.45546
11022	W04A8.5	W04A8.5	2.45539
19736	Y53H1A.1	Y53H1A.1	2.45514
7381	K01G5.3	K01G5.3	2.45418
19733	Y20F4.4	Y20F4.4	2.45412
17804	ZK39.2	clec-95	2.45366
12182	F29C4.7	F29C4.7	2.45328
22618	F14B8.3	pes-23	2.45249
19402	K07C11.3	K07C11.3	2.45197
7461	Y82E9BR.4	Y82E9BR.4	2.45156
703	Y4C6A.1	Y4C6A.1	2.45125
8202	F56D6.1	clec-68	2.45048
15230	C03G6.6	C03G6.6	2.44999
9181	Y75B8A.2	nob-1	2.44918
14644	K11H12.8	K11H12.8	2.44907
20934	K03D3.10	rac-2	2.44731
3444	C33H5.4	klp-10	2.44669
2571	C41D11.9	C41D11.9	2.44641
20220	Y48G8AL.7	Y48G8AL.7	2.44538
9869	ZC204.11	btb-13	2.44358
6367	Y43F8B.2	Y43F8B.2	2.44338
14156	H25K10.4	H25K10.4	2.44316
8671	R09E10.8	R09E10.8	2.44287
21350	Y48G8AL.12	Y48G8AL.12	2.44248
20643	Y45F10B.10	qui-1	2.44235
4616	T26H2.8	srr-2	2.44017
18129	Y77E11A.9	clec-171	2.43976
5708	C08F1.5	math-4	2.43967
8331	F09E5.10	F09E5.10	2.43943
4390	T04A11.6	him-6	2.4394
950	Y17G7B.10	Y17G7B.10	2.43933
14088	R12H7.5	skr-20	2.43847
16416	T01B11.2	T01B11.2	2.43847
14714	C39B5.8	fbxa-8	2.43844
14886	W05H9.2	W05H9.2	2.43821
4779	Y32H12A.8	Y32H12A.8	2.43708
7661	Y38E10A.23	Y38E10A.23	2.43657
6035	C18D4.4	C18D4.4	2.43576
16353	B0432.13	B0432.13	2.43512
16656	Y55D5A.6	cutl-25	2.43468
17308	ZK721.2	unc-27	2.43428
10753	F14F11.1	F14F11.1	2.43426
16518	F01F1.10	eng-1	2.43376
1629	F40B1.1	bath-13	2.43374
22634	C17F3.3	C17F3.3	2.43366
11034	C40A11.10	C40A11.10	2.43359
10086	B0412.5	-	2.43328
22821	T21F2.1	lgc-53	2.43315
16300	F53F10.1	F53F10.1	2.43257
7579	Y105C5A.16	-	2.43231
5577	R08F11.1	R08F11.1	2.43196
1566	F43G6.1	dna-2	2.43188
11184	K03A1.5	sur-5	2.43174
19418	C30A5.7	unc-86	2.43132
17008	F55A12.9	pqn-44	2.43026
8200	F42G9.5	alh-11	2.43017
12563	T19E7.2	skn-1	2.42931
3267	T04G9.3	ile-2	2.42785
9286	B0304.1	hlh-1	2.42766
17057	F55C10.2	col-154	2.4259
10464	H05C05.3	H05C05.3	2.42516
7085	C47B2.1	fbxa-140	2.4249
13653	D2062.8	sri-38	2.42433
12236	Y102A5C.8	fbxa-110	2.42429
22317	Y71H9A.3	sto-4	2.424
9878	Y37B11A.2	Y37B11A.2	2.42391
14503	Y55F3AM.3	Y55F3AM.3	2.42375
2569	Y48G1BL.6	Y48G1BL.6	2.42274
12938	F13D11.4	F13D11.4	2.42194
20448	H12D21.8	-	2.42159
22510	F55A11.5	acl-10	2.4213
9542	Y113G7B.11	Y113G7B.11	2.42123
7560	F20B10.2	F20B10.2	2.41973
17394	F09F7.4	F09F7.4	2.419
13211	Y60A3A.18	skr-4	2.41891
6435	Y69A2AR.30	mdf-2	2.4189
16954	F07F6.6	nmr-1	2.41888
2866	T25B9.7	ugt-54	2.41837
11310	F40H7.4	srx-101	2.41762
6414	K06C4.14	-	2.41703
9772	C08B11.5	sap-49	2.41561
21235	T28A8.4	T28A8.4	2.41418
8520	ZK377.1	wrt-6	2.41395
10759	F39B2.4	sur-2	2.41382
15325	B0024.4	B0024.4	2.41308
18467	Y38C1AB.4	Y38C1AB.4	2.41308
13867	Y57G11A.1	tag-273	2.41217
20499	C40D2.4	C40D2.4	2.41216
4700	Y60A3A.8	Y60A3A.8	2.41186
14198	Y119C1B.10	Y119C1B.10	2.4118
17870	B0035.2	dnj-2	2.41178
6477	T22C8.5	sptf-2	2.41139
2650	C36C5.14	C36C5.14	2.40945
8978	Y50D4B.2	Y50D4B.2	2.40928
14324	T05A10.2	clc-4	2.40847
9040	F17A9.2	F17A9.2	2.40746
12160	C46C2.1	wnk-1	2.40674
22928	F54C9.11	F54C9.11	2.40667
11573	F56D5.4	F56D5.4	2.40662
16236	Y39H10A.4	Y39H10A.4	2.40653
6104	Y105C5A.10	Y105C5A.10	2.40651
9297	C47B2.7	selb-1	2.40634
6310	Y46G5A.17	cpt-1	2.40631
19432	T19E7.2	skn-1	2.40594
18812	R12B2.4	him-10	2.40579
16195	B0391.11	fbxa-152	2.40528
2063	T05G5.12	dao-6	2.40389
1335	ZK813.5	ZK813.5	2.40387
21364	K03B8.5	nas-19	2.40367
3154	K06B4.4	K06B4.4	2.40333
2780	K02G10.3	K02G10.3	2.40252
22102	C06C6.7	C06C6.7	2.4023
18803	D2045.7	D2045.7	2.4016
18428	Y51H4A.4	Y51H4A.4	2.40123
22305	F44C4.3	cpr-4	2.40071
4633	F10D7.1	F10D7.1	2.39965
6541	K07B1.1	try-5	2.39942
13560	T28F2.2	T28F2.2	2.39902
3424	Y5F2A.1	ttr-16	2.3989
9977	C14A6.2	C14A6.2	2.39874
5668	Y45G5AM.5	Y45G5AM.5	2.39856
20965	D1081.6	D1081.6	2.39746
7651	F37B1.1	gst-24	2.39558
11057	C28H8.1	C28H8.1	2.39528
2814	K02E7.4	K02E7.4	2.39404
13087	ZK673.11	ZK673.11	2.39388
22172	F52H3.2	F52H3.2	2.39385
14395	K02E10.4	K02E10.4	2.39355
13648	C28D4.5	C28D4.5	2.39343
20495	B0454.2	sri-31	2.39174
3111	F13E9.5	F13E9.5	2.39019
16254	F48F7.3	F48F7.3	2.39007
19476	F54H12.3	-	2.38988
2204	ZC266.2	ZC266.2	2.38804
1703	K10C9.1	K10C9.1	2.38779
8446	Y37E11AM.1	smgl-2	2.38775
12391	ZC53.1	ZC53.1	2.38746
15656	C08G5.2	fbxc-48	2.38724
5118	F08C6.5	F08C6.5	2.38656
16600	Y69A2AR.12	Y69A2AR.12	2.38648
10713	F41E6.9	F41E6.9	2.38607
466	Y39A1A.15	cnt-2	2.38589
20876	F19B6.2	ufd-1	2.38445
15259	T02B5.4	srd-26	2.38384
19469	F36F12.5	clec-207	2.38347
7209	C09B9.4	C09B9.4	2.38279
9082	Y75D11A.3	Y75D11A.3	2.38258
9583	D2013.2	wdfy-2	2.38253
11282	ZK678.3	ZK678.3	2.381
14774	R11D1.7	R11D1.7	2.38057
12701	F55G1.3	his-62	2.37934
16461	F39H2.1	flp-22	2.37928
20079	F11A5.3	F11A5.3	2.37642
3535	ZC412.9	ZC412.9	2.37615
14458	T20B12.1	T20B12.1	2.37593
9006	C46F9.3	math-24	2.37437
20745	K03H1.4	ttr-2	2.37366
3554	Y71A12B.10	Y71A12B.10	2.37349
15590	E03H12.7	E03H12.7	2.37303
23155	C02F5.1	knl-1	2.3729
8377	B0041.1	B0041.1	2.37252
13469	Y38F1A.2	Y38F1A.2	2.37193
3322	K03H1.9	K03H1.9	2.37166
11225	C09B8.7	pak-1	2.37138
653	C17F4.2	C17F4.2	2.36998
9590	F57C2.3	F57C2.3	2.36975
14814	C47A4.1	C47A4.1	2.36974
7834	C03A7.4	pqn-5	2.36965
21857	ZC455.9	srbc-44	2.36909
15598	F36H12.11	rmd-4	2.36891
19985	Y54G2A.21	Y54G2A.21	2.36872
4911	T03D8.1	num-1	2.36864
5866	C28C12.9	acdh-13	2.36858
21320	T03F6.1	qdpr-1	2.36856
2030	C17B7.2	C17B7.2	2.36738
5446	K02E7.9	btb-10	2.36666
1157	Y51H7C.2	scl-17	2.36598
21712	F59B2.12	F59B2.12	2.36338
7950	E04A4.2	fbxb-80	2.36285
8435	F21D5.9	F21D5.9	2.36269
13406	T02E9.2	grl-7	2.36235
22182	Y49F6C.4	bath-10	2.36229
22979	C45H4.12	str-52	2.36165
14046	Y54E10BL.6	mek-2	2.36152
8586	F52E10.5	ifa-3	2.36122
13301	C54E10.3	C54E10.3	2.36111
23040	Y62H9A.2	Y62H9A.2	2.36077
14563	R11G11.2	nhr-58	2.36003
8479	M162.1	clec-259	2.35933
11507	Y37E3.15	npp-13	2.35827
21435	Y48E1B.2	Y48E1B.2	2.3582
7309	F11C1.6	nhr-25	2.35813
10936	T01B10.2	grd-14	2.35744
8730	W03C9.4	lin-29	2.35698
5771	B0222.9	B0222.9	2.35659
11479	C02F12.5	C02F12.5	2.35652
18552	T09B4.3	T09B4.3	2.35573
11706	C03A7.8	abu-7	2.35569
18183	C46H3.1	C46H3.1	2.35532
15982	Y54E10BR.4	Y54E10BR.4	2.35378
5134	C45H4.8	srbc-22	2.35328
21824	T19C4.6	gpa-1	2.35307
20470	Y54E5A.8	Y54E5A.8	2.35293
22249	ZK1098.10	unc-16	2.35258
19976	T24A11.1	mtm-3	2.35253
5729	ZK970.1	ZK970.1	2.35236
6383	C06E1.2	-	2.35234
438	F29C4.6	F29C4.6	2.35221
21547	R05D8.7	R05D8.7	2.35158
15548	C50E10.4	sop-2	2.35095
18535	Y67A6A.1	Y67A6A.1	2.35087
16476	B0523.5	fli-1	2.35044
13796	F48G7.9	F48G7.9	2.35035
14626	F16B4.6	F16B4.6	2.35031
18259	C54D1.4	alh-10	2.35021
7613	F08C6.2	F08C6.2	2.34809
13354	K06G5.2	cyp-13B2	2.3477
14211	F32A5.8	F32A5.8	2.34741
5090	K06B4.4	K06B4.4	2.34666
4160	T09B9.5	T09B9.5	2.34664
11638	F53A3.3	rps-22	2.34568
3607	Y40H7A.1	str-78	2.34495
15577	C02F5.6	C02F5.6	2.34477
22874	R02D5.7	R02D5.7	2.34472
15419	F45G2.3	F45G2.3	2.34399
5658	F57F4.4	F57F4.4	2.34375
13385	Y62E10A.6	Y62E10A.6	2.34352
21877	C33H5.3	-	2.34331
4956	F52A8.6	F52A8.6	2.34326
2347	F10E9.8	sas-4	2.34306
13917	ZC13.2	ZC13.2	2.34305
14825	Y25C1A.10	srg-22	2.34299
21623	F22B8.7	F22B8.7	2.34219
6042	F07C4.12	F07C4.12	2.34137
5693	C50F4.10	C50F4.10	2.34107
13326	T09H2.1	cyp-34A4	2.34097
22009	C36C5.12	C36C5.12	2.33959
16607	C30F12.3	C30F12.3	2.33868
8346	F56H11.1	fbl-1	2.33853
9827	ZK402.1	ZK402.1	2.33752
18184	C52B11.5	C52B11.5	2.33702
8319	C06E1.5	fip-3	2.33673
3747	F55D10.3	glit-1	2.33585
18442	F39C12.3	tsp-14	2.33577
6847	T03D8.1	num-1	2.3355
[truncated: 891 more rows]
