# Supplementary material for: Aging Uncouples Heritability and Expression-QTL in Caenorhabditis elegans
Source: G3 (Bethesda). 2012 May 1;2(5):597–605. doi: 10.1534/g3.112.002212 (PMC3362942; doi:10.1534/g3.112.002212)
Supplement: Supporting Information [file supp_2.5.597_TableS2.xls]

## Sheet: Developing (marker)
Array ID	CDS name	Gene name	p-value
15610	K08D10.8	scrm-5	9.84708
12812	C14C6.6	C14C6.6	9.80365
2496	Y47D3A.17	obr-1	9.79566
1110	Y53F4B.30	gst-27	9.74421
5898	C03A7.4	pqn-5	9.73123
20856	R08E5.2	R08E5.2	9.41499
21157	F59C6.6	nlp-4	9.21198
12469	F11G11.9	F11G11.9	9.18736
17112	C33C12.7	C33C12.7	9.18354
487	D2092.8	D2092.8	9.13095
4966	R07E5.15	R07E5.15	8.94691
10876	C14C6.4	nhr-155	8.92088
17996	AC3.3	abu-1	8.86821
9043	F46B3.5	grd-2	8.83196
14373	T06E4.8	T06E4.8	8.78325
18276	T06E4.9	T06E4.9	8.76795
4680	C29F3.7	C29F3.7	8.75492
22049	ZK384.2	scl-20	8.68644
2650	C36C5.14	C36C5.14	8.63735
19456	C28D4.8	C28D4.8	8.54956
16203	C50E3.9	C50E3.9	8.54087
2117	R03H10.6	R03H10.6	8.48116
9589	F54D10.7	F54D10.7	8.46561
10194	C47E12.1	srs-2	8.45636
5206	W04G3.3	lpr-4	8.31771
15737	K09C6.9	K09C6.9	8.31569
5106	Y49G5A.1	Y49G5A.1	8.21188
18073	ZK1025.9	nhr-113	8.13715
13401	F57A10.2	F57A10.2	8.0658
14201	ZK1025.3	ZK1025.3	8.00253
7991	K01D12.8	K01D12.8	7.95446
2745	D1014.5	D1014.5	7.88542
17345	ZK1067.6	sym-2	7.86174
4971	T20D4.11	T20D4.11	7.82029
4249	Y71G12B.18	Y71G12B.18	7.81784
8189	W02A2.3	pqn-74	7.81779
799	Y51H4A.9	col-137	7.81269
6910	T28A11.3	T28A11.3	7.81181
13941	F33A8.7	F33A8.7	7.66547
21901	K06A9.1	K06A9.1	7.65583
12058	K09B11.10	K09B11.10	7.6468
727	F46B3.3	ttr-11	7.58873
5417	C08F1.4	math-3	7.58457
16589	T28A11.19	T28A11.19	7.56992
9477	F39F10.3	F39F10.3	7.56655
4902	E03H4.2	E03H4.2	7.529
21526	C43D7.5	sdz-6	7.51014
8988	C43H6.2	-	7.50019
545	F01G12.2	sur-7	7.49754
650	ZK1053.3	ZK1053.3	7.44676
15173	C09F9.2	C09F9.2	7.39698
8984	C03B1.5	C03B1.5	7.38881
10740	C05E7.1	C05E7.1	7.3651
1363	M28.9	M28.9	7.30855
15185	K03H9.3	K03H9.3	7.29129
367	T21E8.1	pgp-6	7.29014
16772	Y46C8AR.1	clec-76	7.28788
14902	B0281.5	B0281.5	7.23892
18104	R06B10.1	R06B10.1	7.21588
1228	T24A6.15	grl-28	7.21068
21438	Y59E1A.2	rgs-8.2	7.20808
7931	Y46D2A.1	Y46D2A.1	7.19963
15217	K11H12.4	K11H12.4	7.19452
1617	Y65B4BL.6	Y65B4BL.6	7.16043
14757	F15H10.7	F15H10.7	7.15992
12819	F10A3.1	F10A3.1	7.1515
17925	Y38E10A.15	Y38E10A.15	7.13884
4523	C01F1.5	C01F1.5	7.10214
4080	F35G2.5	F35G2.5	7.09016
22766	T25E4.1	T25E4.1	7.07612
18275	F48G7.5	F48G7.5	7.06495
17808	C27H5.5	col-36	7.0329
15746	T20B3.5	srh-216	7.00227
10698	F38B6.5	col-172	6.97453
7875	T24A6.16	T24A6.16	6.97264
4134	Y116F11B.7	Y116F11B.7	6.96554
20005	Y106G6D.2	Y106G6D.2	6.94304
15335	F41E6.11	F41E6.11	6.92806
12947	T05A10.5	scl-22	6.89475
10179	K10H10.2	K10H10.2	6.86746
8578	C33G3.3	lgc-21	6.82667
12311	H32C10.3	H32C10.3	6.80559
1115	ZK1025.5	ZK1025.5	6.79418
21151	T18H9.1	grd-6	6.79088
9573	Y53H1C.2	ego-2	6.78617
11878	Y17D7A.2	-	6.757
7967	C01G10.4	C01G10.4	6.74646
11761	ZC239.12	sdz-35	6.73182
5505	K02F6.4	K02F6.4	6.72846
16171	Y71H2AM.14	Y71H2AM.14	6.72035
6202	K09F6.3	K09F6.3	6.71429
23084	K11D12.9	K11D12.9	6.65913
4702	ZK682.5	ZK682.5	6.62623
4969	T08E11.2	math-39	6.59835
6364	T11B7.4	alp-1	6.59407
23110	M03B6.3	M03B6.3	6.58401
22985	F14H3.10	cyp-35D1	6.57851
8850	Y19D10B.6	Y19D10B.6	6.57672
9813	W03D2.1	pqn-75	6.56327
15399	K12D12.3	col-84	6.5572
20889	Y57G11C.24	eps-8	6.55264
11669	Y43C5A.1	nspd-7	6.54595
16766	C54C8.4	C54C8.4	6.5434
11108	K02B7.2	K02B7.2	6.5378
12427	F19B2.5	F19B2.5	6.52855
14700	F57G9.1	sre-31	6.52681
22070	T26C11.3	T26C11.3	6.50885
12759	F28A10.5	F28A10.5	6.49881
14695	F28A10.7	F28A10.7	6.47727
13205	Y119D3B.18	fbxa-91	6.47714
8979	Y73C8C.2	clec-210	6.47544
6389	C33F10.10	-	6.47383
15172	B0281.8	B0281.8	6.45134
18996	F59E12.6	F59E12.6	6.4368
18706	W09G12.7	W09G12.7	6.41261
4410	F30F8.7	-	6.40873
13670	F58B3.1	lys-4	6.38388
6842	F42G2.4	fbxa-182	6.37428
18367	K06H6.4	K06H6.4	6.35924
15590	E03H12.7	E03H12.7	6.35015
9770	C03A7.7	abu-6	6.33792
22280	K07E8.3	sdz-24	6.32715
16923	Y49C4A.8	ugt-29	6.27528
10976	F17A9.3	F17A9.3	6.24494
14323	T01H10.7	lgc-18	6.24406
5992	T10D4.1	T10D4.1	6.23251
8730	W03C9.4	lin-29	6.22513
7018	F36G9.12	oac-20	6.22172
9307	F36H5.2	math-27	6.22155
6628	R08A2.1	R08A2.1	6.19594
10653	F39B2.6	rps-26	6.19371
8931	Y43C5B.2	Y43C5B.2	6.18745
997	C09E9.2	-	6.17629
4503	ZK180.5	ZK180.5	6.17597
22955	F08G5.6	F08G5.6	6.16214
3270	W04G3.1	W04G3.1	6.15527
21742	B0205.4	B0205.4	6.13179
8034	W06B11.4	hog-1	6.12704
10270	F18E3.7	F18E3.7	6.12269
15844	F45B8.1	rgs-11	6.09167
14338	Y69A2AR.24	Y69A2AR.24	6.08883
18608	T23F6.5	T23F6.5	6.08138
7724	T08E11.4	math-41	6.05743
8946	D1014.6	D1014.6	6.0511
5127	R106.1	R106.1	6.0489
10726	Y73B6BL.24	Y73B6BL.24	6.0473
15817	F36D3.4	F36D3.4	6.00669
16576	H11L12.1	H11L12.1	6.00471
16306	K02E2.8	K02E2.8	5.99742
3316	E02H9.8	nhr-121	5.99445
15362	K10D3.3	taf-11.2	5.9943
12064	C14C6.8	C14C6.8	5.99338
22073	F09F7.8	nspb-12	5.98359
3962	C03A7.4	pqn-5	5.9835
3711	C14C6.5	C14C6.5	5.97401
23169	T05G5.7	rmd-1	5.96799
368	ZC204.7	fbxb-15	5.96635
18011	F10C1.8	F10C1.8	5.94064
18644	M03E7.3	M03E7.3	5.94064
19870	Y40D12A.2	Y40D12A.2	5.9317
10820	C46E10.1	C46E10.1	5.93118
15727	F31F4.1	F31F4.1	5.91569
5635	F12B6.1	abt-2	5.90943
16783	F15H10.8	F15H10.8	5.89108
14093	C17G1.3	ugt-23	5.88571
3169	Y47D7A.12	Y47D7A.12	5.8798
4567	H25K10.5	H25K10.5	5.87801
20939	R52.10	sdz-29	5.87369
1144	F28C6.5	F28C6.5	5.84312
3033	T08E11.2	math-39	5.83741
16989	F13C5.5	F13C5.5	5.80161
12699	F49E2.5	F49E2.5	5.79003
5823	R10H1.4	isl-1	5.78856
13925	Y18H1A.8	Y18H1A.8	5.7807
13621	R07E5.12	-	5.77357
6160	F01E11.1	ugt-57	5.76891
23148	T26C5.2	T26C5.2	5.76561
13597	ZC513.8	col-43	5.76406
15887	Y6D1A.2	Y6D1A.2	5.74319
1218	K06B4.3	K06B4.3	5.74032
10995	C05A9.1	pgp-5	5.7368
12607	H10E21.4	H10E21.4	5.7359
2690	ZK488.4	nhr-251	5.72248
10177	F19B10.2	F19B10.2	5.72139
14132	C25F9.4	C25F9.4	5.71718
22951	C09B9.2	C09B9.2	5.71118
10346	M195.4	M195.4	5.70371
10127	C09F9.2	C09F9.2	5.69249
1105	Y18D10A.19	fkb-2	5.6849
2638	Y37E11AL.4	Y37E11AL.4	5.6849
16431	K06H6.4	K06H6.4	5.67794
10472	C32E12.3	osr-1	5.6678
11706	C03A7.8	abu-7	5.65051
3535	ZC412.9	ZC412.9	5.64883
20257	F37A8.1	F37A8.1	5.6411
20697	Y39G10AR.16	Y39G10AR.16	5.63997
3149	F53F1.7	srv-8	5.6356
21862	F32A5.5	aqp-1	5.60564
18095	Y38E10A.18	nhr-234	5.59995
17632	F36A4.2	F36A4.2	5.59667
14587	F55D10.2	rpl-25.1	5.5919
85	Y47D9A.1	Y47D9A.1	5.58331
17202	W04E12.5	W04E12.5	5.57723
17518	C17B7.9	C17B7.9	5.55691
5331	K07A1.2	dut-1	5.55201
5237	T06D8.3	T06D8.3	5.5513
2693	C18B2.1	C18B2.1	5.54684
13355	R07B1.7	R07B1.7	5.54558
9153	H04M03.3	H04M03.3	5.5359
15617	T16G1.7	T16G1.7	5.5339
12267	C03H5.1	clec-10	5.53145
15203	Y41C4A.11	Y41C4A.11	5.51856
18459	F55G11.5	dod-22	5.51563
12832	F59E11.6	F59E11.6	5.50993
12465	R11A5.7	R11A5.7	5.49962
11977	M04F3.1	rpa-2	5.49486
2134	Y22D7AR.7	Y22D7AR.7	5.49475
16632	F29C12.4	F29C12.4	5.48712
11206	T23D8.6	his-68	5.48637
19152	C37E2.2	C37E2.2	5.48474
15288	F54F7.2	F54F7.2	5.47664
8861	ZK892.1	lec-3	5.46797
15300	K08D10.7	scrm-8	5.45655
11712	C28D4.5	C28D4.5	5.45631
22390	R08C7.8	R08C7.8	5.45276
8484	T06E4.11	pqn-63	5.45136
4672	Y54G2A.24	Y54G2A.24	5.44979
7172	M195.3	amt-3	5.44706
20754	Y47D3A.11	wht-8	5.43321
15099	C17G10.9	C17G10.9	5.42988
4851	ZK909.3	ZK909.3	5.41696
3300	M195.1	col-77	5.40329
9734	C27C7.1	C27C7.1	5.38863
17916	T19B4.3	T19B4.3	5.37417
18710	Y69A2AR.19	Y69A2AR.19	5.3722
256	T07H8.6	ptr-15	5.36088
10765	F55G1.2	his-59	5.35557
90	C03A7.14	abu-8	5.35303
2846	Y47D3B.6	Y47D3B.6	5.34923
3499	F36H2.3	F36H2.3	5.33335
6177	Y55H10B.1	-	5.32974
10839	ZK546.15	try-1	5.32537
22631	C06A1.6	C06A1.6	5.31757
16960	ZK1290.12	wrt-1	5.29463
22860	F38C2.1	F38C2.1	5.2884
20399	T04C9.4	mlp-1	5.28813
12161	F07A11.6	din-1	5.28305
14259	B0365.5	clec-225	5.28151
17745	C08B6.4	C08B6.4	5.27631
4756	W08F4.6	mlt-8	5.27372
18503	F39C12.2	add-1	5.27273
7936	C06E1.8	C06E1.8	5.26214
7416	F33D11.3	col-54	5.26146
14156	H25K10.4	H25K10.4	5.25133
22514	K06H6.3	K06H6.3	5.2496
17554	T17H7.4	gei-16	5.22023
13703	C54C8.2	C54C8.2	5.21879
7041	Y47D7A.15	Y47D7A.15	5.21247
9078	W04G3.8	lpr-3	5.20619
14337	Y56A3A.9	-	5.20466
4439	H28G03.1	H28G03.1	5.20405
21757	T02H6.3	T02H6.3	5.1979
8950	F16H6.6	F16H6.6	5.19024
10191	ZK370.2	sma-2	5.19015
8185	K08E4.2	K08E4.2	5.1798
12900	Y46C8AL.1	clec-73	5.17763
21199	D2062.1	D2062.1	5.17578
14167	T22H6.2	T22H6.2	5.1706
12003	F10B5.3	F10B5.3	5.16896
3824	C34H4.1	C34H4.1	5.16759
8154	C40H1.4	elo-4	5.16307
21563	ZC250.3	ZC250.3	5.16121
13268	Y48G9A.2	-	5.15444
3035	T20D4.11	T20D4.11	5.14631
10679	F29B9.11	F29B9.11	5.14245
18491	C40D2.2	math-20	5.14032
11905	VZC374L.1	VZC374L.1	5.12881
6582	T25D1.1	T25D1.1	5.12533
6640	C09G1.4	C09G1.4	5.12331
21380	R148.5	R148.5	5.12218
19454	C17C3.12	acdh-2	5.11668
13656	F12A10.2	F12A10.2	5.10992
17239	F10G8.2	F10G8.2	5.10438
12976	F43G6.6	F43G6.6	5.07206
2751	F52F10.2	F52F10.2	5.07044
8138	K09F6.4	K09F6.4	5.06704
12894	C53D5.5	C53D5.5	5.06416
800	Y54G2A.15	Y54G2A.15	5.05431
22394	T10C6.11	his-4	5.05193
22399	W09D6.1	W09D6.1	5.04991
16368	R07C3.2	fbxc-36	5.04807
17323	C07E3.10	C07E3.10	5.04346
5840	F59B8.2	F59B8.2	5.02856
20648	F44F1.7	vet-6	5.02545
11115	Y48E1B.4	Y48E1B.4	5.00887
20337	Y18H1A.2	Y18H1A.2	5.00551
15374	K02B7.2	K02B7.2	5.0047
7245	Y73F8A.8	pqn-90	4.99688
3481	C08F1.4	math-3	4.99388
3006	C53B4.7	bre-1	4.98232
21388	C08F1.4	math-3	4.98123
11728	F42F12.7	nspc-14	4.97876
7841	C35B1.3	C35B1.3	4.97472
335	R10D12.8	R10D12.8	4.96813
11791	F35D2.2	F35D2.2	4.96528
12620	Y45F10A.5	nlp-17	4.94452
21247	C34D4.9	nas-8	4.94434
8325	C33F10.10	-	4.94369
17330	F18A1.7	F18A1.7	4.94346
19266	F18A11.2	F18A11.2	4.9408
19486	R144.9	mdt-11	4.93071
12822	F17A9.1	fbxa-178	4.92759
21272	H19M22.2	let-805	4.91078
7897	F26E4.12	F26E4.12	4.90745
22457	C38C10.1	tkr-1	4.90699
15542	F56A4.3	F56A4.3	4.90539
14077	F53F1.3	F53F1.3	4.89966
20432	F09B12.1	mlt-9	4.8971
18745	F11C7.7	F11C7.7	4.89687
2949	Y39B6A.42	Y39B6A.42	4.89599
21534	F21F8.9	str-136	4.89422
12526	Y48A6B.2	-	4.89129
6857	F07A11.6	din-1	4.88841
8383	F43G9.8	F43G9.8	4.88758
5418	C09E8.1	C09E8.1	4.88291
19043	B0228.7	B0228.7	4.88172
10686	B0250.5	B0250.5	4.87837
10712	F22B3.1	his-64	4.87708
13664	F42F12.9	nspc-10	4.87633
7997	R90.3	ttr-28	4.87629
19477	F57H12.5	F57H12.5	4.87041
8804	C05E7.1	C05E7.1	4.86638
10400	F11D11.3	F11D11.3	4.86327
9379	R07G3.6	R07G3.6	4.859
11113	W09C2.3	mca-1	4.84876
6905	T08E11.3	math-40	4.84859
22784	Y37E11B.10	Y37E11B.10	4.84602
3052	ZK1240.9	ZK1240.9	4.84598
3503	F48D6.4	F48D6.4	4.84045
7557	Y26D4A.9	Y26D4A.9	4.83958
20596	Y94A7B.3	srh-291	4.83661
21975	M01G5.5	snf-6	4.83155
1956	C29E4.1	col-90	4.83071
6112	C27F2.6	C27F2.6	4.81995
6562	ZK488.6	ZK488.6	4.81907
20118	C26B9.2	C26B9.2	4.81558
8692	T21E8.2	pgp-7	4.8074
12916	F47G9.3	cutl-18	4.80539
21106	C24A11.6	C24A11.6	4.80519
20089	F55C9.7	fbxb-60	4.80198
11840	C02G6.2	C02G6.2	4.79945
12714	T09F5.10	T09F5.10	4.78869
3269	T27A10.6	T27A10.6	4.78701
16475	B0280.5	cpg-2	4.78465
10247	K01A2.11	cbn-1	4.78333
4413	C17D12.2	unc-75	4.77872
5338	E04F6.9	E04F6.9	4.77587
14769	K05D4.6	srh-277	4.76682
17077	Y119D3B.19	fbxa-78	4.75748
3549	T27A3.5	T27A3.5	4.75504
8468	F28G4.3	F28G4.3	4.75498
2318	C04G6.10	C04G6.10	4.74468
14421	C44B7.12	C44B7.12	4.74126
10284	H24G06.1	H24G06.1	4.74118
23185	F02H6.5	sqrd-1	4.73875
17700	D1005.3	D1005.3	4.73123
21190	Y54E10BL.2	col-48	4.72794
7515	T02B11.4	T02B11.4	4.72566
20430	C55B7.10	C55B7.10	4.71432
6577	K10C2.5	grl-6	4.71397
2133	Y22D7AL.14	Y22D7AL.14	4.71334
8360	T23E7.2	T23E7.2	4.71172
5065	C04E6.2	srsx-18	4.70574
3111	F13E9.5	F13E9.5	4.68535
8836	K11E8.1	unc-43	4.67576
11685	R07E4.6	kin-2	4.67441
10402	F20A1.3	srsx-32	4.67202
22868	F59E12.6	F59E12.6	4.66797
22313	F35A5.3	abu-10	4.66665
15988	R05H10.1	R05H10.1	4.65785
4254	C04H5.2	clec-147	4.656
22132	D1005.2	D1005.2	4.65407
14861	Y32F6A.1	set-22	4.64774
14647	T02G5.11	T02G5.11	4.64738
14767	F59D6.7	F59D6.7	4.64617
12489	F26G1.5	F26G1.5	4.64606
18398	F47G4.7	smd-1	4.6383
13637	Y49E10.23	Y49E10.23	4.63711
18270	R07B1.3	R07B1.3	4.63658
11041	F59B10.1	pqn-47	4.63617
23180	ZK783.1	fbn-1	4.62971
13104	Y37A1B.5	Y37A1B.5	4.62859
3028	K11D12.10	mlk-1	4.62813
8005	Y113G7B.6	fbxa-113	4.62399
4668	F26H9.5	F26H9.5	4.61236
7820	Y53C12B.5	mab-3	4.61234
3010	F15E11.1	F15E11.1	4.60713
15405	Y38F1A.3	ptr-18	4.60643
15598	F36H12.11	rmd-4	4.60252
10459	T07C12.5	srj-34	4.59973
22758	W09C5.8	W09C5.8	4.5988
3053	ZK867.1	syd-9	4.59734
19550	ZK1240.2	ZK1240.2	4.59158
6834	C15C6.2	C15C6.2	4.5838
22801	T28B4.3	ttr-6	4.57914
10305	Y54G11A.6	ctl-1	4.57845
3040	W09D6.4	W09D6.4	4.57823
12413	Y11D7A.4	rab-28	4.57755
7642	ZK858.3	clec-91	4.57713
12546	T27E7.1	T27E7.1	4.57424
19375	T01D1.6	abu-11	4.55512
18810	K04H4.2	K04H4.2	4.55061
16884	Y56A3A.22	Y56A3A.22	4.5497
18671	F21G4.3	F21G4.3	4.54655
6172	T21E8.3	pgp-8	4.5455
4921	F01G12.5	let-2	4.54344
3596	F09D12.1	grd-10	4.54186
8105	R08B4.1	grd-1	4.54157
2034	C35E7.10	C35E7.10	4.53615
5174	F59A7.8	F59A7.8	4.53402
7350	B0303.5	-	4.52804
18571	F54D12.8	F54D12.8	4.52712
6648	K08C9.4	col-65	4.52161
1757	F33D11.1	F33D11.1	4.5163
7702	F58D2.2	F58D2.2	4.51395
16045	VW06B3R.1	ucr-2.1	4.50391
22113	F55D12.6	F55D12.6	4.4989
22473	F42A9.4	cyp-33E3	4.49694
1264	R09B5.5	pqn-54	4.49635
16168	R05H11.2	R05H11.2	4.49342
4333	T01A4.3	T01A4.3	4.4898
21394	C37A5.2	fipr-22	4.48817
7832	B0222.6	col-144	4.48555
2651	C50E3.12	C50E3.12	4.48249
6275	Y57G11C.23	Y57G11C.23	4.47963
19934	C01G12.6	nspb-10	4.47271
19772	F20H11.4	F20H11.4	4.46337
21013	ZC21.8	ZC21.8	4.45907
15120	F49E10.2	F49E10.2	4.45765
10301	Y23H5B.9	nspd-8	4.45138
8037	F28C12.3	sra-19	4.44265
22481	Y116A8C.3	Y116A8C.3	4.43146
12013	T19D12.1	T19D12.1	4.43124
5623	C52E2.8	C52E2.8	4.429
1272	K08E7.4	K08E7.4	4.42573
4059	Y39G8B.7	Y39G8B.7	4.42514
10530	R12E2.6	R12E2.6	4.4225
19566	F01G10.6	F01G10.6	4.41722
1184	T22B11.2	T22B11.2	4.41647
19574	T06C10.6	kin-26	4.41349
22803	ZC412.6	nspa-5	4.40804
14365	F32D1.6	F32D1.6	4.40336
11441	C41D11.5	C41D11.5	4.39055
3766	Y54E10A.1	-	4.38274
15659	D1022.6	sro-1	4.37835
5825	Y51H7C.3	Y51H7C.3	4.37588
2711	ZC374.2	ZC374.2	4.37257
13496	Y54F10AM.6	Y54F10AM.6	4.36068
17884	K11H3.1	gpdh-2	4.3561
10294	T13C5.3	T13C5.3	4.35563
11017	T16G12.3	T16G12.3	4.35559
5439	F48D6.4	F48D6.4	4.35093
6902	R07E5.15	R07E5.15	4.34832
14836	Y46C8AL.5	clec-72	4.34308
11982	ZC449.2	ZC449.2	4.34279
12242	Y55F3C.6	Y55F3C.6	4.33636
9994	Y39C12A.8	dnj-26	4.33586
20441	F44E2.2	retr-1	4.33063
8588	K02G10.7	aqp-8	4.3265
17246	K07F5.7	K07F5.7	4.32252
15853	ZC13.3	ZC13.3	4.32193
8623	R05H10.6	cdh-7	4.31527
13648	C28D4.5	C28D4.5	4.31229
10745	C32B5.1	fbxc-40	4.31199
5708	C08F1.5	math-4	4.31133
21114	Y102A5C.17	clec-238	4.30783
16184	K03D3.2	K03D3.2	4.30252
17498	Y105E8A.13	Y105E8A.13	4.30173
18590	W04B5.2	W04B5.2	4.29656
23113	T25B6.2	T25B6.2	4.29211
1893	F56B3.8	F56B3.8	4.28984
2980	Y39E4A.2	ttm-1	4.28921
21882	D1054.9	D1054.9	4.28752
7858	F47D12.7	F47D12.7	4.28332
11683	H19M22.2	let-805	4.28294
14678	K02B12.6	K02B12.6	4.28206
16068	C25G4.6	C25G4.6	4.28012
4207	R10E8.1	R10E8.1	4.27804
22595	F46E10.11	F46E10.11	4.27715
9055	Y49G5B.1	Y49G5B.1	4.27386
10174	Y54E10A.14	rom-5	4.27185
22175	R06B9.4	R06B9.4	4.2696
7177	Y46G5A.11	-	4.26952
10823	F28A10.4	F28A10.4	4.26443
21917	Y25C1A.7	Y25C1A.7	4.26348
8321	C14A6.1	clec-48	4.25929
4689	H14N18.4	H14N18.4	4.24802
17650	C12D5.9	C12D5.9	4.23792
22109	F32D8.7	F32D8.7	4.23763
19005	T08A9.5	T08A9.5	4.23123
20302	F55C7.7	unc-73	4.22582
3235	F45D3.2	F45D3.2	4.2253
1715	Y17D7C.2	Y17D7C.2	4.22106
15685	Y22D7AR.12	Y22D7AR.12	4.21995
15554	F52C9.8	pqe-1	4.21758
3782	F56D1.5	dhs-5	4.21703
173	F14D2.7	F14D2.7	4.21555
19800	F56B3.5	ech-5	4.21512
19336	H17B01.2	col-70	4.21375
8520	ZK377.1	wrt-6	4.21136
13176	F22D6.7	-	4.20968
21217	ZK1127.1	nos-2	4.20788
15151	ZC455.6	ugt-5	4.20762
3241	T03E6.8	T03E6.8	4.2074
19163	R07E3.2	R07E3.2	4.20711
15147	Y60A9.2	Y60A9.2	4.2051
13494	Y41C4A.7	Y41C4A.7	4.19861
16022	F46C8.6	dpy-7	4.19288
2303	W03D8.9	W03D8.9	4.18789
5395	R153.1	pde-4	4.18653
18184	C52B11.5	C52B11.5	4.18296
3089	T16A1.7	pqn-66	4.17983
12306	C53B4.2	C53B4.2	4.17858
12703	H02I12.8	cyp-31A2	4.17635
13326	T09H2.1	cyp-34A4	4.17235
2726	B0261.1	B0261.1	4.1681
7222	T21D12.2	dpy-9	4.16756
22124	Y69H2.6	ubc-19	4.16602
14630	F33D11.9	F33D11.9	4.16261
22645	ZK1225.4	ZK1225.4	4.15911
5652	F13H6.5	F13H6.5	4.1574
2533	F45E10.1	unc-53	4.15189
20932	F59E12.6	F59E12.6	4.15178
4670	Y24D9A.6	Y24D9A.6	4.15067
18343	C49C3.1	snf-9	4.1452
7422	W01A8.3	cutl-6	4.14143
18323	F56C9.5	acbp-4	4.13559
14853	F58H1.2	F58H1.2	4.13291
5226	C38C6.6	tag-297	4.13212
10379	T26C12.2	T26C12.2	4.13155
12611	Y76A2B.1	pod-1	4.13062
19033	F56H1.3	F56H1.3	4.13005
15182	F40H7.7	srx-104	4.12942
658	F12E12.6	F12E12.6	4.12796
11770	F28H1.5	F28H1.5	4.11918
7374	F43H9.2	sptl-2	4.11746
6865	B0350.2	unc-44	4.11415
7803	C47F8.4	C47F8.4	4.10987
3725	R90.1	R90.1	4.10735
10133	F19H8.4	F19H8.4	4.10339
12915	F46B6.6	F46B6.6	4.10031
737	R11G11.12	nhr-210	4.09929
926	K07F5.8	K07F5.8	4.09841
1545	C08F1.4	math-3	4.09313
12435	R04F11.4	twk-13	4.09008
2348	F14F7.2	cyp-13A11	4.08611
17638	T06C10.3	T06C10.3	4.08498
19978	W02A2.4	W02A2.4	4.08441
21972	B0524.4	B0524.4	4.08091
6741	C29F9.3	C29F9.3	4.08045
7857	F46F5.6	F46F5.6	4.08025
14298	Y113G7A.13	Y113G7A.13	4.07954
5146	Y51H7C.1	Y51H7C.1	4.07911
21598	C17A2.8	nhr-72	4.0753
12547	C06A8.1	C06A8.1	4.07346
4569	R08C7.6	clec-175	4.07227
847	T10B10.1	col-41	4.07223
3514	M88.3	M88.3	4.07152
13918	ZC449.5	ZC449.5	4.06068
21583	T08D10.3	T08D10.3	4.06038
22828	C01B10.6	C01B10.6	4.0577
2393	F55G11.7	F55G11.7	4.05644
8598	M04C3.2	M04C3.2	4.05606
18227	ZK550.3	ZK550.3	4.0543
7104	F16H6.10	F16H6.10	4.05329
17386	T12G3.1	T12G3.1	4.04907
4864	K02F3.4	zip-2	4.04886
14891	T09B4.1	T09B4.1	4.04551
15637	C04F1.1	C04F1.1	4.04467
2769	C30G4.4	C30G4.4	4.04274
14269	DC2.1	srh-80	4.04214
9820	Y48G1BL.4	Y48G1BL.4	4.04187
4502	Y9C2UA.1	Y9C2UA.1	4.04138
6754	R13A5.1	cup-5	4.04019
18578	T21B4.7	srh-69	4.03945
10607	R09H10.4	ptr-14	4.03937
5438	F43H9.2	sptl-2	4.03635
12711	T02G5.10	-	4.0359
13019	C42D4.3	C42D4.3	4.03562
16857	Y46G5A.25	snf-4	4.03188
1675	ZK354.8	ZK354.8	4.03156
13813	Y113G7B.9	srbc-34	4.02852
4186	Y38F2AL.1	nsy-4	4.02102
10235	T07H6.1	T07H6.1	4.02049
13943	F54A3.3	cct-3	4.01882
21907	T05A10.1	sma-9	4.01748
17739	Y57G11A.3	-	4.01301
11029	ZK1025.7	ZK1025.7	4.00928
17064	K09H9.7	K09H9.7	4.00792
20877	F36D4.5	F36D4.5	4.00646
1059	C04G2.5	C04G2.5	4.00306
12024	C16C10.12	wht-3	4.0014
7375	F48D6.4	F48D6.4	3.99795
22142	R07B1.9	R07B1.9	3.99441
10898	K06B4.8	nhr-198	3.99419
4284	F14F7.3	cyp-13A12	3.99117
13768	W08E12.8	W08E12.8	3.98389
14820	F42E8.2	F42E8.2	3.98331
19312	C39E9.10	C39E9.10	3.97919
12499	W06B4.1	W06B4.1	3.97755
11373	F32D8.3	F32D8.3	3.97727
15552	F35C5.10	nspb-11	3.97636
4888	C16E9.4	inx-1	3.97281
18777	C34F11.3	C34F11.3	3.97169
21223	C48B4.7	C48B4.7	3.9697
18762	C06H5.1	fbxa-156	3.96921
13525	F46F5.7	F46F5.7	3.96898
10421	T15B7.11	T15B7.11	3.96885
7870	R13H8.1	daf-16	3.96675
11671	C05D10.4	C05D10.4	3.96408
5178	T05C3.6	T05C3.6	3.96219
18361	F15D3.1	dys-1	3.96108
7765	F42G9.9	ptl-1	3.95968
2842	T19C3.3	T19C3.3	3.95712
1728	C35C5.5	lev-8	3.95547
15410	ZK1240.3	ZK1240.3	3.95516
16029	C18B2.5	C18B2.5	3.95083
15748	T28H10.2	T28H10.2	3.95053
12535	C49A9.3	C49A9.3	3.94943
15822	K07C6.5	cyp-35A5	3.94916
15599	F41H8.3	srx-30	3.94715
8531	Y102A5C.12	fbxa-205	3.94602
2629	F45E4.5	F45E4.5	3.94237
6122	Y38F2AR.10	Y38F2AR.10	3.94201
21232	R07E5.4	R07E5.4	3.94147
10460	T17A3.3	fbxb-81	3.93429
8081	T09F5.9	clec-47	3.93147
3947	Y49C4A.8	ugt-29	3.92979
20081	F19F10.3	F19F10.3	3.92922
4977	Y18D10A.6	nhx-8	3.92722
17096	F33E2.4	F33E2.4	3.92709
3991	H27D07.3	srw-143	3.92692
14712	ZK84.5	ZK84.5	3.9266
1619	B0034.4	B0034.4	3.92561
23069	B0213.14	cyp-34A8	3.92524
417	M01F1.7	M01F1.7	3.92395
16375	ZC204.12	ZC204.12	3.92359
9321	M110.6	-	3.9231
5034	C39B5.10	C39B5.10	3.92117
22934	T16A1.3	fbxc-49	3.9192
2623	C27H2.2	C27H2.2	3.91763
22525	W06G6.8	srw-77	3.91562
6564	C05E7.4	C05E7.4	3.91452
11640	R151.4	R151.4	3.91326
6696	ZK84.1	ZK84.1	3.91326
10373	F47C12.2	clec-78	3.91115
15461	F46H5.7	F46H5.7	3.91115
9655	F59A3.8	F59A3.8	3.91029
10786	Y19D2B.1	Y19D2B.1	3.90641
15852	T22B7.3	T22B7.3	3.905
22820	T02E1.3	gla-3	3.89848
6915	Y44A6D.3	Y44A6D.3	3.89798
16276	Y49E10.26	Y49E10.26	3.89755
22146	Y102A11A.2	Y102A11A.2	3.89693
15866	Y87G2A.5	vrs-2	3.89334
1811	F55D10.1	aman-1	3.8894
19810	C38D9.9	fbxa-176	3.88878
7464	C09G12.3	srz-78	3.88322
22935	W07G1.6	sre-43	3.88313
21191	Y95B8A.7	Y95B8A.7	3.88179
7923	F59H6.1	bath-19	3.87877
8196	F07A11.6	din-1	3.87862
9869	ZC204.11	btb-13	3.87808
13805	T01C3.5	T01C3.5	3.87404
20531	C18H7.6	C18H7.6	3.87294
11618	C32F10.2	lin-35	3.87263
14728	F19C7.2	F19C7.2	3.87088
8478	K07C6.6	srx-63	3.86882
7411	C10H11.5	ugt-27	3.86763
7908	Y54E10A.13	Y54E10A.13	3.86756
8241	F19B10.1	F19B10.1	3.86752
14634	F44F4.11	tba-4	3.86608
9984	C28D4.4	C28D4.4	3.86378
17479	C05D11.1	C05D11.1	3.8622
21144	F44G3.7	F44G3.7	3.85984
4718	R04E5.2	R04E5.2	3.85615
20859	C03G5.7	flp-5	3.85561
18089	M02G9.3	M02G9.3	3.85289
5694	F41G4.7	F41G4.7	3.85161
19279	Y54E2A.6	Y54E2A.6	3.84945
10662	F13D12.6	F13D12.6	3.84728
15533	ZC513.12	sth-1	3.84649
9108	R03C1.1	R03C1.1	3.84375
619	W10G11.4	W10G11.4	3.84239
8573	ZC513.6	oma-2	3.84088
20789	PAR2.4	mig-22	3.83929
19397	C25E10.8	C25E10.8	3.83887
15622	W04E12.6	clec-49	3.83203
9605	C18H2.5	C18H2.5	3.83015
17519	C27A7.5	C27A7.5	3.82917
17576	C55C2.4	C55C2.4	3.82833
15692	C36H8.1	C36H8.1	3.82685
16739	F55E10.2	F55E10.2	3.82345
12544	R13A1.4	unc-8	3.82276
284	H42K12.2	H42K12.2	3.8149
17552	T07C5.1	ugt-50	3.81377
23153	ZK1127.2	ZK1127.2	3.81291
3769	ZK265.5	sre-23	3.80898
20714	C41C4.5	unc-105	3.80536
3211	C17H1.7	C17H1.7	3.80093
433	C27D8.2	C27D8.2	3.79911
9705	Y43F4B.10	Y43F4B.10	3.79879
19086	F38E11.1	hsp-12.3	3.79848
7442	K05F6.5	fbxb-44	3.79816
4504	ZK337.1	ZK337.1	3.79779
14409	W09C3.6	gsp-3	3.79092
8719	R05D7.1	R05D7.1	3.78988
7371	F36H5.2	math-27	3.78467
1462	W03G9.6	paf-1	3.78282
11719	F11D11.2	-	3.78173
11828	K08D12.6	K08D12.6	3.77841
999	F26D10.10	gln-5	3.77621
8058	Y38H8A.1	Y38H8A.1	3.77554
11106	F52E1.13	F52E1.13	3.77137
19811	F01G12.5	let-2	3.77097
14479	R10H10.2	spe-26	3.76644
15129	M70.2	M70.2	3.76584
5360	Y5F2A.2	ttr-17	3.76171
15132	T01D3.6	T01D3.6	3.76124
1037	K09F6.5	K09F6.5	3.75965
7093	Y67D8B.5	Y67D8B.5	3.75888
17973	F45E10.1	unc-53	3.75833
951	Y53G8AR.9	Y53G8AR.9	3.75826
5675	C39D10.7	C39D10.7	3.75751
21473	F47F6.3	oac-30	3.75729
14221	T23F4.3	T23F4.3	3.75712
21638	Y43F8C.9	Y43F8C.9	3.75401
886	Y48E1B.8	Y48E1B.8	3.74734
11879	Y40H4A.2	Y40H4A.2	3.7456
22458	C45G9.1	C45G9.1	3.74554
10307	Y69A2AR.8	Y69A2AR.8	3.74307
209	F49F1.6	F49F1.6	3.74113
12456	F39D8.2	psa-3	3.74104
21682	D1022.8	cah-2	3.73993
8969	T10H4.11	cyp-34A2	3.73735
17060	F59E12.4	npl-4.1	3.73476
14040	F18C12.2	rme-8	3.73397
4298	Y50D7A.2	Y50D7A.2	3.73277
3281	Y54E10BR.1	Y54E10BR.1	3.73069
17679	T07H8.1	srx-16	3.72351
1289	B0365.1	B0365.1	3.72319
13260	ZK177.10	tbx-35	3.72309
9495	EGAP798.1	EGAP798.1	3.71313
19311	C34D4.2	C34D4.2	3.71101
13671	H27D07.4	srw-137	3.70797
8523	T06G6.2	sra-24	3.70471
16801	ZC302.2	ZC302.2	3.70029
20988	F23F1.4	F23F1.4	3.70022
7490	C26F1.6	C26F1.6	3.6991
22680	F54G8.1	F54G8.1	3.69848
15647	T21G5.1	T21G5.1	3.69814
4049	F46F5.10	F46F5.10	3.6952
6814	B0213.6	nlp-31	3.69493
20780	C52E12.2	unc-104	3.69432
13030	T21D12.7	T21D12.7	3.69122
12415	Y54G2A.6	clec-85	3.68942
18267	K02E10.7	K02E10.7	3.68818
16114	Y55H10A.2	Y55H10A.2	3.6871
22899	C17E4.1	C17E4.1	3.68307
1341	W02D9.10	W02D9.10	3.68183
22702	F19C7.7	col-110	3.68168
5713	F13H8.1	F13H8.1	3.67972
13533	W03F8.2	W03F8.2	3.67839
13433	T24C12.3	T24C12.3	3.67785
12342	F38E1.8	srsx-22	3.67063
16913	F49E10.4	F49E10.4	3.66993
4131	T27C4.2	T27C4.2	3.66801
6781	F37F2.3	gst-25	3.6618
2263	F21C10.7	F21C10.7	3.6585
4460	F10D7.5	F10D7.5	3.65768
19307	ZK643.2	ZK643.2	3.65581
122	K08A2.6	-	3.65432
14362	E02C12.8	E02C12.8	3.65396
14354	Y73F4A.1	Y73F4A.1	3.65372
20300	F36H5.2	math-27	3.6534
8997	K09A11.3	cyp-14A2	3.64981
13202	T27D12.3	clec-144	3.64488
13286	Y105C5B.27	-	3.64222
20056	K03D3.4	srz-61	3.64158
19426	F52E1.10	vha-18	3.63442
7929	T27A1.5	T27A1.5	3.63411
13040	F31E3.2	F31E3.2	3.63163
5374	F14H12.6	F14H12.6	3.62873
20476	ZK1307.4	ZK1307.4	3.62853
8374	Y9C9A.10	str-155	3.6238
17699	C54D1.2	clec-86	3.62236
19281	ZK1067.7	pqn-95	3.62217
4083	K03H6.4	K03H6.4	3.62206
12880	T01B7.2	srg-18	3.62158
600	F52F12.1	oct-1	3.61622
4713	F52D1.3	pqn-40	3.61223
10581	K07E12.2	K07E12.2	3.61223
357	F53A9.4	F53A9.4	3.61138
8980	Y75B7B.1	Y75B7B.1	3.60987
139	Y47H9A.1	Y47H9A.1	3.60781
8899	W10G11.3	W10G11.3	3.60729
9034	C01G10.9	C01G10.9	3.60492
4805	C29F9.10	fbxa-57	3.60389
14405	F15E11.14	F15E11.14	3.60262
1102	T28A11.21	fbxa-64	3.6014
5633	C41D11.2	eif-3.H	3.59733
2168	C53A3.2	C53A3.2	3.59658
16028	C02F5.7	C02F5.7	3.59441
393	K05F1.9	K05F1.9	3.59383
20424	C24B5.2	spas-1	3.59377
18548	F41D3.1	nhr-82	3.59364
19798	F33D4.6	F33D4.6	3.59267
3268	T07F12.4	T07F12.4	3.59024
22479	T22B11.1	T22B11.1	3.58908
11924	C36F7.1	irx-1	3.58613
10605	K02D7.4	dsc-4	3.58533
16239	Y97E10B.10	srt-53	3.5853
6852	Y39F10A.3	Y39F10A.3	3.5839
3496	F22B8.6	F22B8.6	3.58313
28	AC7.2	soc-2	3.58239
21487	C03C10.2	C03C10.2	3.582
22723	H39E23.1	par-1	3.58052
8322	C15C6.2	C15C6.2	3.57938
4203	F54E2.1	F54E2.1	3.57648
10201	C06B3.8	gcy-32	3.57615
779	T05B4.12	T05B4.12	3.57532
14668	ZK1307.3	ZK1307.3	3.57372
15810	C13C4.5	C13C4.5	3.57356
21590	F52F10.6	-	3.57115
4535	F58A6.4	nas-29	3.56729
10766	F56B3.2	F56B3.2	3.5671
698	R10H10.4	R10H10.4	3.56591
16637	K08A2.2	K08A2.2	3.56515
2459	F07B10.1	cln-3.1	3.56283
19013	Y119D3B.20	fbxa-92	3.56246
8064	F45H11.4	mgl-2	3.55885
11071	W05G11.3	col-88	3.55742
19799	F55B11.3	F55B11.3	3.55534
19443	R06B10.4	trp-2	3.54809
19560	Y82E9BR.15	elc-1	3.54597
1309	Y17D7A.3	nhr-65	3.54593
14968	C01G8.5	erm-1	3.54574
9059	C04F6.5	dhs-27	3.54302
3741	F08B12.2	prx-12	3.54282
6374	F25H8.5	dur-1	3.54171
18068	T15D6.11	T15D6.11	3.53637
17051	F37B1.3	gst-14	3.5342
4706	C33D12.6	tag-312	3.53389
12682	C32H11.6	C32H11.6	3.53152
9799	H27D07.4	srw-137	3.53051
21545	K09D9.11	K09D9.11	3.52966
16579	K10G4.6	srh-117	3.52596
17301	K09F5.3	spp-14	3.52515
4286	F43C1.5	F43C1.5	3.52423
1793	W05E10.1	W05E10.1	3.52258
337	T08G5.3	T08G5.3	3.52097
18973	C29F9.11	fbxa-58	3.52023
3825	E04A4.4	hoe-1	3.52011
10065	C52E2.5	C52E2.5	3.51611
23168	R07E5.6	R07E5.6	3.51605
8111	Y116A8A.4	Y116A8A.4	3.5146
17639	W03D2.9	W03D2.9	3.51341
4748	F47F6.5	clec-119	3.51269
22178	T14B4.7	dpy-10	3.51246
2163	C18C4.7	C18C4.7	3.51129
20167	C29A12.6	C29A12.6	3.50947
20491	Y47H9C.10	fbxa-216	3.50927
18686	C50H11.17	C50H11.17	3.50836
13878	F09G2.8	F09G2.8	3.50792
3614	C03G6.15	cyp-35A2	3.50785
255	T06E6.5	fbxa-135	3.50731
17223	F54B11.10	F54B11.10	3.50652
20983	C32B5.3	fbxc-16	3.50632
11035	E01G4.5	E01G4.5	3.50602
7675	F44E2.4	F44E2.4	3.50366
9745	F48E3.8	F48E3.8	3.50287
14837	F39H2.4	syp-3	3.5026
19460	C46F9.2	math-23	3.50199
14220	T06D4.3	T06D4.3	3.5009
22667	Y57A10B.5	sre-41	3.49797
11344	F58F9.4	F58F9.4	3.49767
14089	C50F4.13	his-35	3.49598
19222	Y116F11A.1	Y116F11A.1	3.49579
20571	F44G3.10	F44G3.10	3.49265
20490	W06D4.2	W06D4.2	3.49257
16261	T24D8.4	nlp-23	3.49188
15266	W04E12.4	W04E12.4	3.49067
9035	F47G4.5	F47G4.5	3.48922
8636	C14B1.2	C14B1.2	3.48723
12348	H24K24.4	H24K24.4	3.48611
15955	Y58A7A.4	Y58A7A.4	3.4861
10478	Y37A1A.2	Y37A1A.2	3.48447
16054	F31B12.1	plc-1	3.4836
9880	Y82E9BR.1	Y82E9BR.1	3.48162
96	C27C7.4	nhr-73	3.481
2266	F37B4.7	folt-2	3.48072
15012	K12C11.2	smo-1	3.47821
3760	T04D3.5	T04D3.5	3.47674
6498	C52D10.13	col-138	3.47362
6831	B0213.17	nlp-34	3.47291
14579	C36F7.4	rig-5	3.47105
16582	R07H5.6	-	3.47068
11844	C24B9.4	srt-28	3.47049
21941	Y106G6D.3	Y106G6D.3	3.46704
20504	F31D5.1	F31D5.1	3.46354
8621	K01A2.11	cbn-1	3.46085
13217	ZK637.15	ZK637.15	3.46032
11742	R13H9.5	R13H9.5	3.45814
6459	C01G12.2	nspb-7	3.4577
9161	C25A8.5	C25A8.5	3.45684
6328	Y57G11C.11	coq-3	3.45663
17994	Y41E3.2	dpy-4	3.45626
13096	Y66D12A.9	Y66D12A.9	3.45509
1330	M01G12.14	M01G12.14	3.45106
12143	T05H4.13	alh-4	3.44919
15525	C24G6.8	C24G6.8	3.44879
14069	R10H10.5	gpa-7	3.44344
3453	F35F10.14	F35F10.14	3.44133
8487	T26E4.5	T26E4.5	3.44044
21496	Y82E9BR.17	Y82E9BR.17	3.43669
6735	R09E10.7	pqn-55	3.436
8458	C36C5.5	C36C5.5	3.43398
12667	F55G11.3	F55G11.3	3.43207
17949	F53F1.5	F53F1.5	3.43165
7207	ZK1010.3	ZK1010.3	3.43037
11792	F37B1.6	gst-17	3.42878
11135	C37A2.4	cye-1	3.42776
15378	W02D9.1	pri-2	3.42261
12023	C15H7.4	C15H7.4	3.41489
7912	C08F1.1	math-2	3.41322
20998	T16A1.2	T16A1.2	3.41021
7315	C49G7.4	phat-3	3.40816
19848	F21F3.1	F21F3.1	3.40715
13227	R06C7.2	R06C7.2	3.40134
18727	M02H5.1	nhr-99	3.40126
9157	T14A8.2	T14A8.2	3.40041
1774	B0213.15	cyp-34A9	3.39779
4165	F26A1.10	nspd-9	3.39726
11803	Y46E12BL.1	tig-3	3.39631
6061	R186.5	shw-3	3.39575
21990	F49E8.4	cdd-2	3.39518
14582	F01D4.5	F01D4.5	3.39334
2036	C45G9.10	C45G9.10	3.39219
10439	C45B2.3	C45B2.3	3.39206
2883	T19C9.7	-	3.38565
18594	ZK783.3	ZK783.3	3.38483
16786	F29G9.4	fos-1	3.38365
5236	M195.2	M195.2	3.38194
17149	F37C4.1	oac-21	3.38102
4200	F23B12.3	-	3.37974
17526	E03H12.7	E03H12.7	3.37831
12540	F52C12.1	F52C12.1	3.37795
13498	Y82E9BL.10	fbxa-14	3.37606
8026	F52G3.4	F52G3.4	3.37466
2171	F13A2.3	F13A2.3	3.37114
22141	R04D3.2	R04D3.2	3.37089
10787	Y44E3A.6	Y44E3A.6	3.3707
2040	F11G11.2	gst-7	3.3706
33	T09A12.5	T09A12.5	3.37002
14783	Y37H2A.11	Y37H2A.11	3.36922
11596	T08G3.7	T08G3.7	3.36897
22989	F32G8.5	col-152	3.36885
5294	F12E12.7	sdz-11	3.36344
23160	T54X.1	-	3.36012
14676	F39B2.5	F39B2.5	3.35959
17204	Y32B12C.1	Y32B12C.1	3.35886
11487	F22F4.1	F22F4.1	3.3568
18114	C53D6.5	C53D6.5	3.35388
1674	Y67D8A.3	Y67D8A.3	3.35192
15376	T05F1.5	T05F1.5	3.35125
17372	ZK688.9	ZK688.9	3.35082
23063	Y41D4B.26	Y41D4B.26	3.35
6023	W03B1.6	W03B1.6	3.34836
4421	F44C8.1	cyp-33C4	3.34633
19093	Y105C5B.11	Y105C5B.11	3.34588
11880	Y43F8C.1	nlp-25	3.34586
9719	F23B12.4	F23B12.4	3.34238
17984	Y48E1B.2	Y48E1B.2	3.34236
3344	F42G8.5	F42G8.5	3.3377
22243	T20D4.6	T20D4.6	3.33669
6034	C12D5.10	C12D5.10	3.33577
19816	F44F4.6	gly-1	3.33562
22395	T20D4.7	T20D4.7	3.33552
7713	F08A8.3	F08A8.3	3.33418
7757	F34D6.3	sup-9	3.33388
1576	K09C6.7	K09C6.7	3.33384
16339	F43G6.7	F43G6.7	3.33327
12539	F49C12.14	F49C12.14	3.33149
10716	F56B6.4	uvt-5	3.33015
1553	C46G7.4	pqn-22	3.32509
15753	Y59A8B.23	gck-3	3.32465
6883	F22E5.6	F22E5.6	3.32289
12165	F44G3.2	F44G3.2	3.32283
3140	F10A3.7	F10A3.7	3.31771
4958	F56A6.1	sago-2	3.31504
3933	F10A3.6	str-99	3.31417
13276	F11E6.6	F11E6.6	3.3128
22686	T16G12.1	T16G12.1	3.3119
2723	T20D4.9	T20D4.9	3.30988
9854	F16G10.5	F16G10.5	3.30951
19232	F28B4.2	rgl-1	3.30951
13891	W01F3.3	mlt-11	3.3079
22104	C35A5.2	ugt-33	3.30306
10173	Y47H9C.4	ced-1	3.30102
8559	F53C11.1	F53C11.1	3.2962
19183	C10H11.10	kca-1	3.29473
18926	F20B4.6	cgt-2	3.29401
11475	Y43F8C.16	Y43F8C.16	3.29188
6730	F23B2.12	pcp-2	3.28851
14165	T11F9.9	col-157	3.28776
12470	R12E2.14	R12E2.14	3.28579
12604	B0464.3	nlp-36	3.28489
2017	F32A7.3	eva-1	3.28184
17593	C27D9.2	C27D9.2	3.27961
22661	T07F8.3	gld-3	3.27938
1876	T28D6.2	tba-7	3.27428
7486	C03G6.17	C03G6.17	3.27367
3129	C04E6.12	C04E6.12	3.27296
9281	T01D3.6	T01D3.6	3.26968
17	Y48E1B.10	gst-20	3.26773
17272	F44E7.5	F44E7.5	3.26713
11412	F19G12.5	srh-19	3.26656
6388	C25A8.2	C25A8.2	3.26644
21112	F22E5.3	gcy-21	3.26447
18447	B0240.2	spe-42	3.26213
19502	Y59E1A.2	rgs-8.2	3.26011
4085	T02D1.3	sru-15	3.25593
6598	B0261.4	B0261.4	3.2541
7876	T25F10.1	T25F10.1	3.25338
9559	R193.2	R193.2	3.25276
5410	T12A2.16	hot-4	3.25272
10106	Y50D7A.5	Y50D7A.5	3.25237
9074	R02E12.2	mop-25.1	3.25216
19514	F30A10.4	F30A10.4	3.25186
3575	W06A11.3	fbxb-118	3.25171
17935	ZK520.5	cyn-2	3.25169
8194	C36B1.1	cle-1	3.25165
19418	C30A5.7	unc-86	3.25062
15155	C15A11.2	C15A11.2	3.24944
13180	F38A5.10	nspb-4	3.24681
7117	Y20C6A.1	Y20C6A.1	3.24627
13686	W04E12.2	W04E12.2	3.24456
16408	C49H3.1	gcy-8	3.24282
12974	F22E5.1	F22E5.1	3.23879
7764	C29F9.2	C29F9.2	3.23877
22241	R10E8.3	R10E8.3	3.23824
11513	ZK337.2	ZK337.2	3.23694
19265	F14E5.6	F14E5.6	3.23512
6220	F14F7.4	F14F7.4	3.23473
9718	C29G2.6	C29G2.6	3.2333
20216	T23G11.1	T23G11.1	3.23298
5273	C09B9.3	C09B9.3	3.2325
22961	M01H9.1	M01H9.1	3.2324
22707	R05A10.6	R05A10.6	3.23054
15473	Y69H2.2	Y69H2.2	3.2281
17663	F31F4.11	F31F4.11	3.2255
8841	T08E11.3	math-40	3.22413
20078	E03D2.4	srt-12	3.22369
18399	R06A10.2	gsa-1	3.22117
12230	T13C5.5	bca-1	3.22073
8079	R10E8.4	R10E8.4	3.22025
8178	C31H1.8	C31H1.8	3.21965
13747	R12B2.3	R12B2.3	3.21759
16542	W05G11.6	W05G11.6	3.21738
20566	F18E3.10	F18E3.10	3.21575
12889	W04G5.1	-	3.21486
20933	K02A2.1	K02A2.1	3.2143
19226	K02F2.1	dpf-3	3.21194
19744	C27H5.8	glc-4	3.21171
22982	C55A1.5	str-23	3.21107
667	T05A7.3	T05A7.3	3.20992
22297	K11H12.8	K11H12.8	3.20926
12162	F09A5.4	F09A5.4	3.20549
19283	C02D5.1	acdh-6	3.2054
237	F20D6.6	F20D6.6	3.20536
15306	W08F4.1	W08F4.1	3.20308
8030	R03G8.4	R03G8.4	3.20208
22238	F55G11.6	F55G11.6	3.20159
20434	F16G10.13	F16G10.13	3.20151
15195	ZK1290.1	ZK1290.1	3.19915
12735	C27C7.5	C27C7.5	3.19855
12566	Y24D9A.8	Y24D9A.8	3.19806
14982	R06B10.2	R06B10.2	3.197
9031	Y116A8C.30	Y116A8C.30	3.19572
21589	F40C5.3	grl-27	3.1957
22629	W03G11.1	col-181	3.19445
7300	C50C10.7	str-2	3.19368
21461	AH6.10	sra-6	3.19095
8094	C35C5.6	C35C5.6	3.18882
21701	B0393.4	B0393.4	3.1858
12780	K02D10.3	K02D10.3	3.185
16076	F10E7.3	F10E7.3	3.18493
15110	F14D2.1	bath-27	3.18321
7103	F15B9.6	F15B9.6	3.18275
14690	C17C3.5	C17C3.5	3.18207
19542	R07C3.13	R07C3.13	3.18148
10936	T01B10.2	grd-14	3.1767
15531	T23F1.6	pqn-71	3.17571
23004	T03F7.6	T03F7.6	3.17567
19654	F52C6.2	F52C6.2	3.17523
1582	T08A9.6	T08A9.6	3.17399
14499	T19E7.2	skn-1	3.17377
22371	F23C8.7	F23C8.7	3.17287
15902	F44B9.3	cit-1.2	3.17236
13112	R04F11.2	R04F11.2	3.17209
10793	Y73F8A.31	Y73F8A.31	3.1714
11310	F40H7.4	srx-101	3.17126
1772	Y116A8A.8	clec-194	3.17093
18105	Y111B2A.19	Y111B2A.19	3.16939
12777	C35D10.13	C35D10.13	3.16448
16217	F55C9.4	fbxb-57	3.16433
10539	Y47H10A.1	clp-3	3.16416
3360	F29G9.4	fos-1	3.16346
16802	ZC455.1	ZC455.1	3.16283
3055	C26C6.7	glb-8	3.16072
19135	T21H3.4	cutl-22	3.16047
12666	F15A4.8	F15A4.8	3.15967
10095	F58A4.3	hcp-3	3.15878
16071	C43D7.6	srh-208	3.15794
13123	T05F1.8	T05F1.8	3.15738
1148	F54H5.5	F54H5.5	3.15474
17680	T08G3.4	T08G3.4	3.15474
22800	K06G5.1	K06G5.1	3.15135
10763	F49E2.5	F49E2.5	3.15051
16860	Y110A2AL.1	Y110A2AL.1	3.14908
13937	C52E12.1	C52E12.1	3.14793
8201	F56A8.3	F56A8.3	3.14651
3022	F56A4.12	F56A4.12	3.14577
7556	H27D07.5	srw-122	3.14359
2739	ZK180.6	ZK180.6	3.14278
6550	T15B7.9	-	3.13956
16019	C35C5.1	sdc-2	3.13622
19665	C01G8.1	C01G8.1	3.13587
1187	Y43B11AL.3	srw-64	3.13571
7362	C49D10.9	nhr-261	3.13535
16565	F32B6.7	ssp-32	3.13439
14744	B0238.5	srt-67	3.13436
6470	F45C12.4	btb-9	3.1337
13014	Y119D3B.17	pes-4	3.13112
15602	F47F2.1	F47F2.1	3.13104
9907	C18G1.1	C18G1.1	3.12997
18605	R02D3.5	R02D3.5	3.12628
102	E01H11.1	pkc-2	3.12476
2082	ZC262.1	ZC262.1	3.12468
11836	Y57G11C.34	Y57G11C.34	3.1238
4034	Y26D4A.10	Y26D4A.10	3.12329
13802	K09H11.4	K09H11.4	3.12275
6603	F25H5.5	F25H5.5	3.11938
18827	C43F9.8	efn-2	3.11782
20547	Y45F10B.14	srd-10	3.1168
11434	W03G1.2	W03G1.2	3.1164
6513	Y73F8A.33	Y73F8A.33	3.11538
2001	F47F2.1	F47F2.1	3.11222
2692	C05E7.2	C05E7.2	3.11118
16725	ZK1055.2	ZK1055.2	3.11071
6931	F35E2.4	-	3.1097
9347	C10H11.6	ugt-26	3.1095
3911	F21H7.5	F21H7.5	3.10877
4501	Y87G2A.8	gpi-1	3.1073
5250	C29E4.4	npp-15	3.10598
10651	C55B7.2	gly-2	3.10444
12280	F59A6.2	F59A6.2	3.10373
18807	F54C8.2	cpar-1	3.10283
17800	Y53C10A.9	abt-5	3.10106
17620	T04A8.1	srg-10	3.09921
17359	R02F2.6	R02F2.6	3.09887
12712	T03E6.4	str-150	3.09882
22994	F53F1.10	srd-18	3.09806
6087	F33C8.2	F33C8.2	3.09477
3108	C23H5.1	C23H5.1	3.09437
19692	F55C10.4	F55C10.4	3.09359
20935	K09C6.7	K09C6.7	3.09128
21796	R07C3.9	fbxc-31	3.09099
9070	F48F7.1	alg-1	3.08862
13046	R05H10.6	cdh-7	3.08538
1252	F55E10.7	F55E10.7	3.0853
5141	Y106G6E.2	Y106G6E.2	3.08499
19946	D1044.2	D1044.2	3.0835
9702	F53A3.1	F53A3.1	3.08346
21215	Y54E2A.7	Y54E2A.7	3.08336
8548	ZK616.9	spp-7	3.08048
13777	C10B5.1	C10B5.1	3.08027
15578	C03C11.1	C03C11.1	3.07984
19725	ZC53.7	rgs-9	3.07984
15899	F11F1.1	F11F1.1	3.07723
15081	Y57A10A.16	Y57A10A.16	3.07703
4901	D1054.9	D1054.9	3.07702
5746	T07A5.2	unc-50	3.07428
11516	C08H9.3	C08H9.3	3.07377
19159	F54B11.11	F54B11.11	3.07344
4076	C34D4.10	C34D4.10	3.07272
10801	F08A8.6	tag-138	3.06966
13972	T04A8.8	T04A8.8	3.06864
12240	Y47D7A.7	Y47D7A.7	3.06741
7230	F12F3.3	-	3.06669
13866	Y40C5A.2	ocr-4	3.0663
12658	T28B4.1	T28B4.1	3.0635
22051	C05E11.6	C05E11.6	3.06287
7405	Y73B3A.6	-	3.06254
7130	F13D2.1	F13D2.1	3.06197
2749	F31F7.1	F31F7.1	3.06125
5795	ZK909.2	kin-1	3.06096
19293	H14E04.1	H14E04.1	3.05961
22957	F37C4.8	F37C4.8	3.05938
5865	C25H3.13	-	3.05936
21430	W04G5.3	W04G5.3	3.05865
9687	T22E7.1	T22E7.1	3.05823
13099	F13B12.1	F13B12.1	3.05803
2804	C18A3.1	C18A3.1	3.05663
8035	ZK662.5	ZK662.5	3.05551
21391	C27C7.2	C27C7.2	3.05425
11839	C02A12.2	srbc-29	3.04907
13196	T01D3.6	T01D3.6	3.04714
15798	F10D11.6	F10D11.6	3.04686
22851	F02H6.3	F02H6.3	3.0465
20732	Y110A2AL.3	Y110A2AL.3	3.04645
16433	R09E10.4	R09E10.4	3.04613
10002	C10G8.6	ceh-34	3.0456
22648	C16C8.2	C16C8.2	3.04551
19391	F57H12.1	arf-3	3.04429
1500	C05C9.2	C05C9.2	3.04315
15157	D1081.3	D1081.3	3.04238
22433	C17A2.3	C17A2.3	3.04183
22839	C04E12.1	srbc-4	3.0406
13021	F11E6.8	F11E6.8	3.04046
19023	ZC477.9	deb-1	3.03914
20388	C41H7.7	clec-3	3.03821
5049	F38H4.5	F38H4.5	3.03801
19414	Y38E10A.14	Y38E10A.14	3.03758
15108	F07B7.12	F07B7.12	3.03577
3694	F53A9.1	F53A9.1	3.0348
11574	F58F6.1	col-104	3.03431
8437	F47C12.10	srh-222	3.03427
2944	CD4.6	pas-6	3.03295
12491	F45E12.5	F45E12.5	3.03267
22323	C37C3.2	C37C3.2	3.03226
20412	H19M22.2	let-805	3.03193
11581	C17B7.8	C17B7.8	3.03126
3184	F22A3.5	ceh-60	3.03029
13835	H28G03.4	H28G03.4	3.0293
10044	R06C7.8	bub-1	3.02798
17781	F53B3.6	F53B3.6	3.02777
423	Y39A1A.16	Y39A1A.16	3.0276
8044	T03E6.1	str-151	3.02701
22510	F55A11.5	acl-10	3.02601
15115	F37B1.2	gst-12	3.02502
2995	C05C10.2	C05C10.2	3.02476
13927	Y50C1A.1	Y50C1A.1	3.02374
15230	C03G6.6	C03G6.6	3.02234
10606	K07H8.10	K07H8.10	3.02201
18707	Y45F10A.8	-	3.02193
8433	C49H3.4	C49H3.4	3.02164
22247	Y55F3AM.3	Y55F3AM.3	3.01952
11703	B0035.1	B0035.1	3.01847
7969	C09H5.6	str-131	3.01653
14594	T28B4.1	T28B4.1	3.0159
15260	T03F7.2	srh-45	3.01306
22829	C50F2.6	fkb-5	3.0128
15665	F46F5.16	F46F5.16	3.01276
7524	Y32B12A.4	Y32B12A.4	3.01253
9020	C25A1.9	rsa-1	3.00936
4986	Y74E4A.1	lgc-27	3.00809
7216	F42G8.8	F42G8.8	3.00649
9000	T01B10.1	grd-4	3.00632
6397	F16H6.8	F16H6.8	3.00587
7972	C24B9.12	srg-62	3.00583
14376	T27E4.6	oac-50	3.00576
6798	F11H8.3	col-8	3.00393
22928	F54C9.11	F54C9.11	3.00363
3068	Y47H9C.9	Y47H9C.9	3.00359
20007	Y53C10A.1	Y53C10A.1	3.00285
19037	T28B8.3	T28B8.3	3.00283
22305	F44C4.3	cpr-4	3.00235
19662	C17A2.1	nhr-257	3.00219
12981	T06D8.10	T06D8.10	3.00037
6708	F56D2.5	F56D2.5	3.00024
9901	Y9C9A.7	str-153	3.00006
17208	Y70C5C.2	clec-9	2.99893
16817	M01G12.12	rrf-2	2.99887
13949	T19D12.4	T19D12.4	2.99881
8129	C52E2.4	C52E2.4	2.99868
14447	F08F8.4	F08F8.4	2.99832
3813	Y39E4A.1	Y39E4A.1	2.998
18939	F16H6.3	F16H6.3	2.99624
1119	C26C6.6	C26C6.6	2.99621
8362	W01B11.4	-	2.99454
8009	Y59A8B.12	Y59A8B.12	2.99297
14225	Y57A10B.7	Y57A10B.7	2.99274
6572	F28H6.7	F28H6.7	2.99137
945	R07E4.6	kin-2	2.99098
19551	C03B8.1	C03B8.1	2.98969
20796	Y53C10A.9	abt-5	2.98939
3903	F54D1.4	nhr-7	2.98938
16597	Y53F4A.2	Y53F4A.2	2.98925
12179	C17C3.1	C17C3.1	2.98908
842	F52E4.6	wrt-2	2.98902
6709	K06H7.7	K06H7.7	2.98872
9740	C49H3.5	ntl-4	2.98789
3051	ZK1025.6	nhr-244	2.98551
3634	F52F10.4	oac-32	2.98474
14140	F10E7.2	F10E7.2	2.98183
15236	C45H4.6	srbc-18	2.98075
15604	F54H12.1	aco-2	2.98052
10092	F17C8.1	acy-1	2.97839
12204	F10E7.2	F10E7.2	2.97808
4648	ZK1193.3	ZK1193.3	2.97761
10819	C40A11.3	C40A11.3	2.97717
17460	Y73F8A.6	ccg-1	2.97657
20676	C06G1.5	C06G1.5	2.97598
18460	F56D1.4	clr-1	2.97497
13907	F41D9.5	sulp-3	2.9741
17587	Y53F4B.36	Y53F4B.36	2.97338
22527	Y37H2A.7	Y37H2A.7	2.97247
7973	C38C3.7	C38C3.7	2.97219
20577	K06A4.4	K06A4.4	2.97119
19081	C42D4.11	clec-179	2.9707
4430	W02C12.3	hlh-30	2.97055
436	C54E4.4	C54E4.4	2.97046
8041	C13B7.3	srd-60	2.96949
12669	T22H2.6	T22H2.6	2.96842
9426	C29F3.3	C29F3.3	2.96792
12163	F25H5.3	F25H5.3	2.9671
1158	Y54E2A.8	Y54E2A.8	2.96657
2172	F13A7.8	sri-65	2.96647
19687	F21H7.4	clec-233	2.96646
12171	T08B2.7	T08B2.7	2.96438
10889	F36D4.2	F36D4.2	2.96294
9119	C05D2.3	C05D2.3	2.96245
6591	F46F5.2	F46F5.2	2.96225
14164	T05B4.9	T05B4.9	2.96156
5941	W03B1.9	W03B1.9	2.96018
10830	K10G6.2	dos-2	2.95968
14954	C17H12.8	C17H12.8	2.95835
15240	F09C6.8	nhr-262	2.95604
19539	H12I13.1	H12I13.1	2.95594
15090	T17H7.4	gei-16	2.95305
11010	R02E12.6	hrg-1	2.95241
5915	F26F4.2	F26F4.2	2.95061
14020	Y67D8C.2	Y67D8C.2	2.94988
18546	F15H9.1	F15H9.1	2.94935
12463	T10B10.7	ocr-3	2.9491
21160	C04B4.2	C04B4.2	2.94867
4328	F42G9.1	F42G9.1	2.94774
8515	T01H10.3	lgc-15	2.94714
8052	C36B1.11	C36B1.11	2.94461
12764	F57C2.2	btb-19	2.94301
14493	F54B8.3	fbxa-69	2.94294
11467	K08F9.4	K08F9.4	2.94247
22401	Y19D10A.7	Y19D10A.7	2.94015
12404	Y43D4A.4	Y43D4A.4	2.93969
15582	C17B7.7	C17B7.7	2.9379
2952	C16B8.3	C16B8.3	2.93726
5267	Y55B1AL.1	Y55B1AL.1	2.93537
16394	T20B12.3	T20B12.3	2.93532
19451	C07E3.4	C07E3.4	2.93493
20790	R07C3.7	fbxc-29	2.93285
9873	F10F2.5	clec-154	2.93219
19703	Y75B7AR.1	Y75B7AR.1	2.93203
1511	C30F8.4	kin-32	2.93176
16262	T25G12.8	-	2.93114
2797	Y71A12B.13	Y71A12B.13	2.931
1126	H27M09.5	H27M09.5	2.92934
17778	K07A1.11	rba-1	2.92917
14374	T07H8.2	srx-138	2.92838
17181	F32G8.1	srd-34	2.9272
16984	R07B7.1	clh-6	2.92668
10025	AC8.5	AC8.5	2.92449
2818	T13C2.3	T13C2.3	2.92422
17690	Y60A3A.3	srh-183	2.92057
1331	T04G9.2	nas-15	2.92004
20916	F07B7.14	F07B7.14	2.91953
13720	C08G5.1	C08G5.1	2.91868
7437	F40E12.2	F40E12.2	2.91859
6412	H24G06.1	H24G06.1	2.91842
1034	F42C5.7	grl-4	2.91838
18559	B0454.10	sri-30	2.91766
10500	R08E5.4	R08E5.4	2.9173
6845	K09G1.1	K09G1.1	2.91662
13476	C03C10.3	rnr-2	2.91585
14017	Y38B5A.1	-	2.91562
19493	W03D8.10	W03D8.10	2.9133
19052	F23F1.2	F23F1.2	2.91328
21241	Y75B8A.35	zip-1	2.91283
15889	Y51H7BM.1	math-45	2.91129
16570	F44G3.6	skr-3	2.91116
3768	Y105E8A.3	Y105E8A.3	2.91107
8545	Y73B6BL.1	Y73B6BL.1	2.91073
13723	D1022.5	D1022.5	2.91018
1524	T01C4.2	odr-2	2.91007
317	Y73F8A.15	Y73F8A.15	2.90986
20586	T11F9.6	nas-22	2.90942
23135	D2062.4	D2062.4	2.90869
12811	C14A6.7	C14A6.7	2.90565
19388	B0273.1	B0273.1	2.9055
6900	K11E8.1	unc-43	2.90507
11331	Y39A3CR.8	Y39A3CR.8	2.90375
5050	F42A9.7	F42A9.7	2.9031
6609	Y73B6A.1	Y73B6A.1	2.90132
21040	C13D9.7	ncx-8	2.90068
9850	C29F5.4	mps-1	2.89903
10666	W03C9.5	W03C9.5	2.89516
13613	F10E9.6	mig-10	2.89453
11556	W02B3.2	grk-2	2.89427
7145	R13A5.11	R13A5.11	2.89303
12232	T23F1.7	dpf-1	2.89264
5196	F31F6.6	nac-1	2.89242
9725	ZC487.1	ZC487.1	2.89129
2806	C47D12.4	C47D12.4	2.89067
8309	F19B6.2	ufd-1	2.89061
15017	D2089.1	rsp-7	2.89059
8698	ZK1248.7	ZK1248.7	2.89028
7497	F14F8.8	F14F8.8	2.88927
2762	Y39B6A.18	Y39B6A.18	2.8882
17143	C08F8.6	C08F8.6	2.88602
11003	F29G6.3	F29G6.3	2.8818
15505	Y53F4B.14	Y53F4B.14	2.881
12473	W08E3.4	W08E3.4	2.88009
22366	C55B7.3	C55B7.3	2.88001
15706	Y39C12A.3	sre-18	2.87982
12053	F28E10.1	F28E10.1	2.87894
16595	Y45F10A.2	puf-3	2.8784
9701	F43D9.4	sip-1	2.87622
3437	F09E10.6	F09E10.6	2.8762
1291	C18C4.3	ugt-48	2.87589
7042	Y50D4B.1	Y50D4B.1	2.87513
16653	T24C4.4	T24C4.4	2.87439
5937	T14E8.1	T14E8.1	2.87337
17082	Y51F10.8	-	2.87258
6839	F20B6.8	hpk-1	2.87194
15188	R12C12.7	R12C12.7	2.87149
8819	F22E5.6	F22E5.6	2.87125
16745	T22B2.6	T22B2.6	2.87027
19050	F07F6.9	srx-114	2.86936
12483	C17C3.15	C17C3.15	2.86564
10663	F59E10.2	cyn-4	2.86525
23106	F47B7.7	F47B7.7	2.86437
22718	F14D2.13	bath-28	2.86434
812	F53B6.4	F53B6.4	2.86403
712	C17E7.2	srh-190	2.86337
11630	F41C3.8	F41C3.8	2.86325
17945	C08B6.9	aos-1	2.8628
11826	F56D5.2	F56D5.2	2.86088
885	Y48C3A.7	mac-1	2.85994
14344	C32E12.5	sem-2	2.85875
3604	T11F8.4	T11F8.4	2.85846
9776	C27H5.7	dyf-13	2.85754
17712	T13G4.3	T13G4.3	2.85733
5997	ZC204.1	ZC204.1	2.85669
20654	CD4.2	crn-2	2.85388
7573	F32A7.5	F32A7.5	2.85227
16555	C40D2.1	math-19	2.852
4745	F23F1.9	F23F1.9	2.85083
17252	F17B5.1	F17B5.1	2.85075
22424	T09B4.6	T09B4.6	2.85071
22064	H03G16.5	H03G16.5	2.85033
8678	C33F10.5	rig-6	2.84982
22520	T05H4.2	fbxa-196	2.8498
7266	F33D11.8	F33D11.8	2.84886
19256	Y105E8A.14	Y105E8A.14	2.84865
11653	C24B9.9	dod-3	2.84815
13092	F56F3.6	ins-17	2.84735
20198	F17A2.13	F17A2.13	2.84696
19949	F17E9.12	his-31	2.84674
14960	F44D12.8	F44D12.8	2.84653
8457	C35A5.1	aqp-5	2.84601
3734	Y113G7A.8	fre-1	2.8451
16254	F48F7.3	F48F7.3	2.84423
15760	C10E2.1	C10E2.1	2.84084
5552	C13C4.3	nhr-136	2.84044
4326	F21A10.2	F21A10.2	2.8401
21952	C52E2.6	fbxb-97	2.83973
22968	Y42H9B.3	Y42H9B.3	2.83928
15697	F55G1.7	F55G1.7	2.83842
6361	M02E1.1	M02E1.1	2.83824
2058	K08A2.7	-	2.83775
12289	Y57A10B.4	sre-42	2.83628
19217	W07B8.1	W07B8.1	2.83517
16164	B0464.9	B0464.9	2.83504
6863	ZK546.2	ZK546.2	2.83483
1107	Y43F8B.7	Y43F8B.7	2.83482
15394	F18A1.5	rpa-1	2.83482
14357	C05C8.1	C05C8.1	2.83273
3167	Y32G9A.11	Y32G9A.11	2.8324
21838	C24H12.4	C24H12.4	2.83185
20706	Y67A6A.2	nhr-62	2.83179
11919	ZC239.15	ZC239.15	2.8316
10063	C23H3.7	tre-5	2.83125
16983	K11D12.1	cwp-4	2.83101
20661	F59A1.10	F59A1.10	2.82737
5045	C45E5.3	C45E5.3	2.82637
6321	C33H5.19	tag-321	2.82622
540	C01F6.6	tag-60	2.82617
19979	Y102A5C.26	srz-52	2.8248
22724	K04F10.4	bli-4	2.82448
16021	F41E7.8	cnc-8	2.82414
6828	M02D8.6	M02D8.6	2.82392
5253	F26F4.1	cee-1	2.82342
22646	B0304.2	B0304.2	2.82266
1853	Y38E10A.6	Y38E10A.6	2.82146
5484	T02E1.1	spe-12	2.82135
18056	ZK355.2	ZK355.2	2.82125
9828	ZK524.2	unc-13	2.82055
3680	Y49A10A.1	Y49A10A.1	2.81871
18337	ZC482.1	gab-1	2.8183
11359	C13A2.3	C13A2.3	2.81821
9753	W06B3.2	sma-5	2.8182
3714	C50E3.5	C50E3.5	2.81708
11208	Y19D10B.1	Y19D10B.1	2.81672
65	F47F2.1	F47F2.1	2.81658
5216	Y47G6A.18	Y47G6A.18	2.81614
10222	C23H5.8	C23H5.8	2.81539
3737	C16H3.3	C16H3.3	2.81497
11382	K04F1.13	K04F1.13	2.8148
4464	F25H8.5	dur-1	2.81284
20778	C28A5.6	C28A5.6	2.81257
4539	T05A7.8	sre-40	2.81176
9823	Y71H10B.1	Y71H10B.1	2.81067
19568	F36A4.3	F36A4.3	2.80984
11093	T14G10.1	pps-1	2.80952
9838	M01G12.9	M01G12.9	2.80908
12493	K01C8.3	tdc-1	2.80754
21959	F58E1.5	fbxb-17	2.80656
7807	F31F4.7	ugt-42	2.8059
568	K04H4.6	crn-6	2.80404
7396	W06B3.2	sma-5	2.80287
10658	Y37E3.9	phb-1	2.80096
5638	F32H2.7	F32H2.7	2.79949
8805	C10C5.6	daf-15	2.79902
6151	Y69H2.14	Y69H2.14	2.79883
6332	F15B9.8	F15B9.8	2.79822
20942	T08D2.6	T08D2.6	2.79805
18523	T20D4.4	T20D4.4	2.79759
6604	F26H9.8	F26H9.8	2.79743
879	R05G9R.1	R05G9R.1	2.79667
15238	C55A1.1	C55A1.1	2.79607
21462	B0034.2	B0034.2	2.79537
19704	Y97E10AR.2	Y97E10AR.2	2.79536
14597	Y71F9B.13	Y71F9B.13	2.79533
1033	F40G12.10	F40G12.10	2.79432
20914	C50F2.6	fkb-5	2.79431
17881	F56B6.2	rgs-7	2.79145
4170	C25F9.9	C25F9.9	2.79109
13722	C29F5.7	glb-10	2.79087
18593	ZK512.9	grl-11	2.79065
19042	Y71F9AL.12	Y71F9AL.12	2.78941
14264	C18B10.4	srbc-7	2.78853
6964	Y14H12B.2	Y14H12B.2	2.78822
22806	C11D2.6	nca-1	2.78583
10750	C54C6.1	rpl-37	2.78565
14134	C34F11.3	C34F11.3	2.78539
270	ZK856.3	-	2.78502
14415	Y110A7A.4	Y110A7A.4	2.78341
7298	ZC168.5	grl-21	2.78183
7094	Y67H2A.7	Y67H2A.7	2.78118
17569	ZC239.7	gcy-15	2.7804
9528	F44C8.4	nhr-103	2.7801
3749	K09C8.5	pxn-2	2.77982
4724	H02I12.5	H02I12.5	2.77874
18452	C39D10.8	C39D10.8	2.77798
5910	E02D9.1	E02D9.1	2.77796
21260	B0416.5	B0416.5	2.77731
19431	T16H12.6	kel-10	2.77693
10285	K06A4.6	K06A4.6	2.77638
8465	F18E3.9	srw-78	2.77439
13987	C53B4.4	C53B4.4	2.77384
11988	T26E3.2	ndx-1	2.77301
19922	ZK131.11	ZK131.11	2.77224
7834	C03A7.4	pqn-5	2.77224
6135	F21C10.9	F21C10.9	2.77218
18445	Y62H9A.6	Y62H9A.6	2.77053
11290	F56H6.7	F56H6.7	2.77047
23108	F59D12.2	F59D12.2	2.77042
2969	F40G12.9	F40G12.9	2.77006
20018	F14D2.5	F14D2.5	2.76912
21026	M116.3	-	2.76884
16999	C32E8.10	unc-11	2.76881
1160	ZK666.8	ZK666.8	2.76863
5978	C29F5.2	sdz-3	2.76798
15409	ZK1067.4	ZK1067.4	2.76715
2931	Y71H2AR.1	Y71H2AR.1	2.76612
12594	Y39G10AL.1	Y39G10AL.1	2.76463
15063	C32C4.3	C32C4.3	2.76409
4331	K08F11.4	yrs-1	2.76326
3050	Y74E4A.1	lgc-27	2.76295
4965	R03H10.9	-	2.76224
11025	Y54E10BR.6	rpb-7	2.76219
13143	Y116F11B.12	gly-4	2.76094
37	C16D9.9	C16D9.9	2.75933
5663	T15B7.3	col-143	2.75834
21396	C46G7.4	pqn-22	2.75814
15227	ZK596.3	ZK596.3	2.75489
19858	F32A11.3	F32A11.3	2.75276
6167	K04G11.5	irk-3	2.75256
17762	T11F9.11	dhs-19	2.75112
11399	Y68A4A.5	Y68A4A.5	2.74828
13015	ZK1010.9	snf-7	2.7479
2536	F52H3.6	F52H3.6	2.74741
11579	B0238.13	B0238.13	2.74705
22544	F22H10.6	F22H10.6	2.74691
14375	T25E12.5	T25E12.5	2.74568
4398	F53H10.2	F53H10.2	2.74497
23142	F58G1.5	lips-9	2.74204
5680	K07A3.2	ptr-12	2.74086
8086	Y43F8B.3	Y43F8B.3	2.74024
17316	Y40B1B.5	eif-3.J	2.74003
13962	C44B9.3	C44B9.3	2.73958
8960	F59E11.2	F59E11.2	2.73787
188	Y47G7B.2	Y47G7B.2	2.73762
3676	R07E4.2	-	2.73723
17140	Y48G9A.6	Y48G9A.6	2.73643
11679	F32A5.4	F32A5.4	2.73628
1741	T13G4.6	T13G4.6	2.73621
2611	ZK930.3	ZK930.3	2.73567
1078	F32D8.5	F32D8.5	2.7348
16316	Y61A9LA.10	Y61A9LA.10	2.73434
9580	C08F1.10	C08F1.10	2.73386
8287	C44B7.2	C44B7.2	2.73319
10490	E02A10.1	E02A10.1	2.73304
4580	B0507.10	B0507.10	2.73195
8540	F27C1.3	F27C1.3	2.73152
13226	F56H6.8	clec-18	2.73067
8682	F17C8.3	F17C8.3	2.72928
21406	F36H12.8	F36H12.8	2.72818
4631	C44C10.7	C44C10.7	2.72806
13484	F48E8.4	F48E8.4	2.72759
14272	F11D11.5	clec-254	2.72729
5612	R07E4.3	R07E4.3	2.72688
20349	F09F7.2	mlc-3	2.72675
4156	K01A12.3	K01A12.3	2.72458
14078	F55C5.5	tsfm-1	2.72432
1732	F19D8.1	twk-23	2.72283
16393	T17A3.8	ver-2	2.72232
1692	F23B12.1	F23B12.1	2.72201
14809	T22B2.5	T22B2.5	2.7219
6977	ZK353.4	ZK353.4	2.72152
18515	K10G4.6	srh-117	2.72131
10944	R52.8	math-36	2.71965
9793	F46F5.9	F46F5.9	2.719
10622	F55A12.9	pqn-44	2.71859
9422	C03G6.2	srx-56	2.71785
2906	B0414.6	glh-3	2.71784
5184	Y51A2D.5	hmit-1.2	2.71773
21066	R09B5.2	cnc-1	2.71771
3979	F26F4.2	F26F4.2	2.71768
9023	F21C3.4	rde-2	2.71753
10856	F18F11.4	F18F11.4	2.71705
16903	B0511.13	B0511.13	2.71639
16070	C34F11.3	C34F11.3	2.71609
7294	K08C7.3	epi-1	2.71551
20099	T06C12.2	str-57	2.71405
905	T16G12.4	T16G12.4	2.71396
10370	C52D10.3	C52D10.3	2.71395
10755	F22E5.8	F22E5.8	2.71105
22375	F39C12.3	tsp-14	2.71006
9891	K07F5.4	kin-24	2.71006
7511	K10C9.7	K10C9.7	2.70691
8358	T13C2.6	T13C2.6	2.70452
19101	C03G6.11	srh-231	2.70434
19618	T20B3.7	phy-3	2.70424
2987	F54B11.3	unc-84	2.70324
17495	T16G12.8	T16G12.8	2.70175
1204	F10A3.5	str-109	2.7006
18772	Y106G6G.1	Y106G6G.1	2.69987
6861	T21D12.9	T21D12.9	2.69966
8418	Y57G7A.4	srw-66	2.69911
7487	C13A2.1	C13A2.1	2.69832
16953	E01G4.3	E01G4.3	2.69799
10339	F31E8.5	F31E8.5	2.69791
15291	R07B1.8	R07B1.8	2.69782
18131	B0391.3	B0391.3	2.69752
17613	ZC204.4	srg-20	2.6969
20248	ZK430.7	ZK430.7	2.6968
19668	C37A5.1	C37A5.1	2.69663
1657	C39E9.7	C39E9.7	2.69634
13746	F28F5.1	-	2.69595
4660	Y27F2A.4	sri-33	2.69554
418	M88.6	pan-1	2.69547
22715	C48D5.2	ptp-1	2.69546
14593	T26A5.7	set-1	2.69526
9272	Y18D10A.19	fkb-2	2.6948
731	H10D18.5	H10D18.5	2.69433
13993	K08E7.5	K08E7.5	2.69391
23214	W06F12.2	W06F12.2	2.69339
21098	K08B5.2	K08B5.2	2.69292
20746	K04H4.5	K04H4.5	2.69236
5827	C16C10.4	C16C10.4	2.69183
13689	Y37E3.12	-	2.69099
6424	T23E7.2	T23E7.2	2.6907
11280	ZC513.9	str-139	2.69058
9617	T05D4.2	T05D4.2	2.69042
13903	E01G6.1	E01G6.1	2.68959
19792	C05C12.5	C05C12.5	2.68784
18928	K04E7.2	opt-2	2.68719
9690	Y71G12B.21	pqn-88	2.68678
19157	F40B5.3	F40B5.3	2.68664
16788	F47H4.1	F47H4.1	2.68573
7209	C09B9.4	C09B9.4	2.68501
15243	F22F7.2	F22F7.2	2.68395
4484	T05B4.10	T05B4.10	2.68391
7425	Y67A10A.1	oac-56	2.68386
22836	ZK353.1	ZK353.1	2.68301
22950	ZK112.6	ZK112.6	2.68213
15567	C33F10.5	rig-6	2.68189
412	F11H8.2	lgc-38	2.67957
6864	R11E3.5	nhr-104	2.679
20959	ZC477.9	deb-1	2.67786
23071	C14C11.8	pqn-13	2.67774
20950	Y17G9B.9	Y17G9B.9	2.67559
5875	H17B01.1	H17B01.1	2.67542
19029	D1081.5	D1081.5	2.67525
14544	K03H1.12	K03H1.12	2.675
11968	F01G12.5	let-2	2.67466
455	F37A4.7	rbf-1	2.67399
10447	F57G12.2	F57G12.2	2.67215
3902	F01D4.2	ugt-44	2.67141
16612	F40E3.2	F40E3.2	2.67084
15208	C09G9.3	C09G9.3	2.66954
8363	Y102A11A.4	-	2.6693
20474	Y81G3A.1	Y81G3A.1	2.66904
4001	T14E8.1	T14E8.1	2.66845
16293	C05C8.2	C05C8.2	2.668
14341	B0205.4	B0205.4	2.66747
854	F37A8.2	F37A8.2	2.66727
15412	C03C10.4	C03C10.4	2.66723
9041	F26F12.4	F26F12.4	2.66628
21743	C12D5.8	nhr-94	2.6646
12244	Y71F9B.5	lin-17	2.66391
5379	C33F10.11	C33F10.11	2.66361
4062	ZC239.2	ZC239.2	2.66298
5656	F44C8.2	nhr-134	2.66249
12438	T07F10.6	T07F10.6	2.66098
10873	C04E6.6	grd-9	2.66078
2923	ZK1320.9	ZK1320.9	2.66074
9206	W05H12.1	W05H12.1	2.66063
19796	D2096.6	D2096.6	2.66061
9946	Y5H2B.4	srbc-42	2.66034
12627	R11D1.8	rpl-28	2.66007
13274	C43F9.7	C43F9.7	2.66002
15273	ZC455.3	ugt-3	2.65829
18015	F25E2.5	daf-3	2.65819
13924	T26E3.4	T26E3.4	2.65811
14866	ZC443.5	ugt-18	2.65803
5782	F47D12.4	hmg-1.2	2.658
3669	F39D8.3	F39D8.3	2.65744
2975	T02H6.1	T02H6.1	2.65677
14868	C06G1.1	C06G1.1	2.65665
931	C04E12.10	C04E12.10	2.65641
13369	T21E8.2	pgp-7	2.65572
11062	F34D10.3	F34D10.3	2.65553
5082	F36G9.11	clec-232	2.65402
13075	K07A3.1	fbp-1	2.6535
5994	W02B8.4	W02B8.4	2.653
8494	Y51A2B.4	Y51A2B.4	2.65187
14751	C49G7.5	C49G7.5	2.6512
16039	F58A3.1	ldb-1	2.64988
4496	Y47D7A.1	skr-7	2.64898
22201	T17H7.7	T17H7.7	2.64884
7270	W05F2.3	W05F2.3	2.64841
15781	F37B4.11	srj-54	2.64775
13970	R01H2.2	R01H2.2	2.64639
19952	F26E4.7	F26E4.7	2.64527
280	F35B3.4	F35B3.4	2.64403
3798	C26E6.3	C26E6.3	2.6434
6155	C11H1.8	C11H1.8	2.6429
17028	ZK180.5	ZK180.5	2.6418
6107	K08F4.5	K08F4.5	2.63986
19470	F36H12.3	F36H12.3	2.63941
9973	F28C12.6	F28C12.6	2.63894
15937	C36A4.4	C36A4.4	2.63836
1838	C32D5.4	C32D5.4	2.63785
20245	Y48E1B.4	Y48E1B.4	2.63746
3513	M05D6.3	M05D6.3	2.63713
12302	C01B10.4	C01B10.4	2.63678
10831	T01B7.8	T01B7.8	2.6366
400	Y17G7B.3	Y17G7B.3	2.63649
19450	C03C11.1	C03C11.1	2.63531
10231	F57F10.1	abts-3	2.63374
19453	C16E9.6	-	2.63373
1026	C14F5.3	tnt-3	2.6337
2018	F38B2.1	ifa-1	2.63277
3436	C05D9.5	ife-4	2.6324
14733	M7.7	M7.7	2.62983
18623	C49G7.7	C49G7.7	2.6284
19210	F55C7.7	unc-73	2.62827
13182	F44A2.5	F44A2.5	2.62777
22308	T04H1.4	rad-50	2.62639
19065	Y49F6C.5	bath-23	2.62635
3660	B0344.2	wrt-9	2.62602
16238	Y57E12AL.2	Y57E12AL.2	2.62595
3564	F21D12.5	F21D12.5	2.62561
5838	F01D4.4	egl-21	2.62482
22101	C05C8.5	C05C8.5	2.62411
17048	F22E5.12	F22E5.12	2.62374
16926	ZC196.9	ZC196.9	2.62281
781	ZC239.16	ZC239.16	2.6227
214	T05A1.4	-	2.62268
19947	F10D2.2	ugt-39	2.62224
9846	AH6.3	AH6.3	2.62133
22937	Y49F6C.7	Y49F6C.7	2.62128
19648	T13G4.4	T13G4.4	2.61971
10927	F21E9.2	F21E9.2	2.61832
15166	W01B11.5	pqn-72	2.61813
20144	K03D7.6	srh-118	2.61638
14019	Y58A7A.4	Y58A7A.4	2.61476
17792	C30A5.5	snb-5	2.61329
16638	K10H10.7	K10H10.7	2.61212
5019	F54D10.8	F54D10.8	2.61143
5962	F28C12.4	sra-20	2.60997
8512	H02F09.2	H02F09.2	2.60901
14915	M176.2	M176.2	2.60884
20971	R12E2.12	R12E2.12	2.60807
10677	C10C6.7	C10C6.7	2.60734
13861	F07A5.2	F07A5.2	2.60575
19346	Y73C8C.3	Y73C8C.3	2.60416
4847	M05B5.2	M05B5.2	2.60398
21850	R05D8.10	dhs-15	2.60354
7942	Y37B11A.1	cutl-23	2.60281
8162	M142.5	M142.5	2.60203
19068	ZK250.5	math-47	2.60172
7701	F56C4.1	F56C4.1	2.6007
21593	C24A1.4	-	2.60021
18321	F37A4.9	bath-41	2.60007
19273	T04B8.2	T04B8.2	2.59947
13762	F56D5.3	F56D5.3	2.59837
1117	ZK867.1	syd-9	2.59818
17767	Y75B7AL.1	glb-33	2.5966
3023	F59F5.2	F59F5.2	2.59642
21700	ZK945.5	-	2.59616
20960	ZC64.3	ceh-18	2.5955
6499	F21D5.8	F21D5.8	2.59511
15235	C45B11.4	srh-74	2.59476
11343	F57H12.3	ora-1	2.59368
16641	T19D12.7	T19D12.7	2.59319
16552	C24A8.4	cst-2	2.59295
11087	F41H10.4	F41H10.4	2.59262
7239	T10B9.8	cyp-13A1	2.59243
13929	Y71G12B.27	Y71G12B.27	2.59242
22443	F54H5.4	mua-1	2.58842
9396	Y48G9A.11	Y48G9A.11	2.58676
19201	C50B6.3	C50B6.3	2.58644
6539	H12C20.5	srx-90	2.58511
17752	F25B3.3	rgef-1	2.58506
20024	F59E12.12	bli-2	2.58498
20929	F55C12.1	F55C12.1	2.58287
21421	R13D11.9	srx-32	2.58236
14533	F10C1.8	F10C1.8	2.58175
11405	C11H1.5	C11H1.5	2.58175
18898	C50C3.12	C50C3.12	2.58171
18076	C06C3.3	C06C3.3	2.58052
11678	F13B10.1	tir-1	2.58016
14492	F36F2.6	fcp-1	2.57989
16085	F46A8.2	F46A8.2	2.57986
18283	Y48G1A.3	Y48G1A.3	2.57703
14730	F42C5.5	F42C5.5	2.57699
17747	F49B2.1	fbxb-8	2.57453
19156	F19H6.6	F19H6.6	2.57395
9988	C36B1.12	imp-1	2.57238
16207	F11A5.13	F11A5.13	2.57216
3144	F26D11.9	clec-217	2.5719
21633	T10G3.2	T10G3.2	2.57054
8102	F54E4.3	F54E4.3	2.57044
7826	F40B5.2	F40B5.2	2.56968
11034	C40A11.10	C40A11.10	2.56936
14400	T14C1.1	T14C1.1	2.56888
18808	F54F12.1	F54F12.1	2.56766
13124	W06A7.5	nspa-8	2.56686
12742	K02B12.2	K02B12.2	2.56627
8328	C44B7.8	pmp-1	2.5653
13691	Y48B6A.6	Y48B6A.6	2.56517
21855	Y46C8AR.2	-	2.56502
1632	F53C3.2	fbxb-103	2.56474
17600	F39E9.11	btb-17	2.56425
11501	F15E6.1	set-9	2.56424
4261	F32A5.1	ada-2	2.56394
17008	F55A12.9	pqn-44	2.56363
21181	F23A7.4	F23A7.4	2.56361
15332	F14F9.4	F14F9.4	2.56158
21049	F14H3.1	srj-10	2.56043
8828	F52B11.4	col-133	2.5601
8252	M142.4	vab-7	2.55952
7860	F54E2.6	srt-34	2.55888
22897	ZK666.10	sri-8	2.55859
18302	K05F1.3	acdh-8	2.55699
2206	ZK856.4	ZK856.4	2.55684
8616	F07H5.9	F07H5.9	2.55648
327	F21C10.3	F21C10.3	2.55631
8158	F43D9.2	rab-33	2.55421
15014	W08E3.1	snr-2	2.55404
6269	T01A4.3	T01A4.3	2.55327
4793	F20B10.3	F20B10.3	2.55169
13687	Y106G6E.3	Y106G6E.3	2.55119
6699	C07A9.11	ncx-7	2.54971
13158	B0334.10	B0334.10	2.54793
20992	F54B3.2	F54B3.2	2.54455
8169	Y49E10.10	Y49E10.10	2.54387
20737	C28H8.7	C28H8.7	2.54384
9065	F11C7.2	F11C7.2	2.54304
20105	Y102A5C.33	srz-95	2.54241
13377	C41D11.7	C41D11.7	2.54221
14990	ZC155.4	ZC155.4	2.53835
14086	F46C3.1	pek-1	2.53815
333	K04A8.3	K04A8.3	2.53608
13141	T20B3.2	tni-3	2.53522
12065	C35E7.1	C35E7.1	2.53463
16181	F47C12.6	F47C12.6	2.53461
13270	ZK1058.6	nit-1	2.53391
6442	B0261.5	B0261.5	2.53349
1695	F41B5.10	nhr-183	2.53269
22041	Y102A5C.4	Y102A5C.4	2.53145
7108	F46F3.4	ape-1	2.53054
19242	R10A10.2	rbx-2	2.52955
2467	C26B9.3	C26B9.3	2.52945
16520	F22D6.11	gly-18	2.52802
12793	F41H10.5	F41H10.5	2.52767
10672	K03H1.2	mog-1	2.52733
21107	H04M03.9	srv-22	2.52716
22990	F35E8.8	gst-38	2.5264
19540	K01C8.8	clec-142	2.52631
18253	ZK287.1	ZK287.1	2.5242
16556	C41G7.6	C41G7.6	2.5239
9976	Y105E8A.15	Y105E8A.15	2.5233
23037	T14G8.4	T14G8.4	2.52323
9249	T24C2.1	ram-5	2.52313
10103	Y39A1A.23	hpr-9	2.52215
12888	R07C12.1	R07C12.1	2.52094
16541	T23E7.2	T23E7.2	2.51959
9496	F20B6.1	F20B6.1	2.51902
4903	F20B6.8	hpk-1	2.5189
6041	F02D8.1	F02D8.1	2.51735
16998	C09H6.2	lin-10	2.51709
9296	C38C3.1	sru-28	2.51652
2971	F55A8.2	egl-4	2.51521
16687	C49G7.6	C49G7.6	2.5143
17875	F01G10.5	F01G10.5	2.51428
9552	F25E2.4	ifd-2	2.51363
4010	Y38E10A.16	Y38E10A.16	2.51338
21565	ZK742.3	ZK742.3	2.51311
5435	F36H5.1	math-26	2.51286
3791	Y53F4B.22	Y53F4B.22	2.51238
17615	C02F5.2	C02F5.2	2.50945
12641	C12D8.1	C12D8.1	2.50889
1106	Y19D10A.8	Y19D10A.8	2.50873
4486	T13A10.11	tag-32	2.50823
20132	T06H11.2	T06H11.2	2.50799
14879	F59F5.3	F59F5.3	2.50795
23200	C45G9.10	C45G9.10	2.50787
15892	ZK930.7	ZK930.7	2.50635
22524	T26E4.1	T26E4.1	2.50619
2455	Y54G2A.11	Y54G2A.11	2.50575
11167	W03D2.4	pcn-1	2.50561
7700	F38A5.6	F38A5.6	2.50556
22519	T05B4.7	srw-134	2.50523
694	F49C12.2	F49C12.2	2.50499
14782	W07G4.1	W07G4.1	2.50462
15656	C08G5.2	fbxc-48	2.50432
7496	F08H9.8	clec-54	2.50274
12265	ZC581.6	try-7	2.50263
17750	F10C2.3	F10C2.3	2.5018
14015	T27C5.1	srh-120	2.50168
8767	B0213.5	nlp-30	2.50055
6012	C34D4.11	grsp-3	2.50021
12862	F08G12.5	F08G12.5	2.49965
11509	Y53H1C.2	ego-2	2.49901
13189	K01G5.8	K01G5.8	2.49877
20787	H39E23.1	par-1	2.49869
15226	Y69A2AR.10	-	2.49696
14372	R09A1.2	R09A1.2	2.49692
18988	F38A5.9	nspb-5	2.49649
11456	C16D9.2	rol-3	2.49612
8160	F59B2.3	F59B2.3	2.49534
13606	F20B6.9	F20B6.9	2.49511
599	F52C9.1	F52C9.1	2.49392
5982	F16G10.3	F16G10.3	2.49324
5437	F42G9.9	ptl-1	2.49255
5705	ZK265.7	ZK265.7	2.49165
18801	C28H8.6	pxl-1	2.49158
6181	Y18D10A.23	Y18D10A.23	2.49146
8306	ZC518.3	ccr-4	2.49046
14737	Y116A8C.23	Y116A8C.23	2.49033
4160	T09B9.5	T09B9.5	2.48973
22218	F27C8.2	F27C8.2	2.48953
10797	ZK892.1	lec-3	2.48838
12159	C44C1.5	C44C1.5	2.4876
12724	Y45F10C.5	-	2.48708
254	T01C4.6	srx-36	2.48704
10412	H24K24.2	H24K24.2	2.48581
1177	F38H4.1	-	2.48532
1752	F15E6.8	dct-7	2.48467
3114	F42A9.6	F42A9.6	2.48459
15699	K07H8.7	K07H8.7	2.48386
16419	C06G4.2	clp-1	2.48106
5871	F31E3.2	F31E3.2	2.48002
5115	C39B10.4	C39B10.4	2.47983
3305	Y46G5A.8	Y46G5A.8	2.47919
[truncated: 1,047 more rows]

## Sheet: Developing (marker-age)
Array ID	CDS name	Gene name	p-value
10177	F19B10.2	F19B10.2	9.81297
15610	K08D10.8	scrm-5	9.68925
4503	ZK180.5	ZK180.5	9.686
22718	F14D2.13	bath-28	9.66946
8185	K08E4.2	K08E4.2	9.63356
10882	D1014.7	D1014.7	9.62039
650	ZK1053.3	ZK1053.3	9.57672
18276	T06E4.9	T06E4.9	9.41156
8189	W02A2.3	pqn-74	9.34472
12469	F11G11.9	F11G11.9	9.31854
15844	F45B8.1	rgs-11	9.31485
19456	C28D4.8	C28D4.8	9.26915
1617	Y65B4BL.6	Y65B4BL.6	9.20835
2496	Y47D3A.17	obr-1	9.18572
15288	F54F7.2	F54F7.2	9.14372
9043	F46B3.5	grd-2	9.1156
18442	F39C12.3	tsp-14	9.1035
368	ZC204.7	fbxb-15	9.03405
14373	T06E4.8	T06E4.8	9.02684
4254	C04H5.2	clec-147	8.95789
4966	R07E5.15	R07E5.15	8.93745
9770	C03A7.7	abu-6	8.93074
12465	R11A5.7	R11A5.7	8.91679
12819	F10A3.1	F10A3.1	8.87572
3300	M195.1	col-77	8.8307
11761	ZC239.12	sdz-35	8.81651
23123	Y39G10AR.6	ugt-31	8.74372
12311	H32C10.3	H32C10.3	8.73102
17112	C33C12.7	C33C12.7	8.63844
8940	C14C6.3	C14C6.3	8.62863
6172	T21E8.3	pgp-8	8.6283
13180	F38A5.10	nspb-4	8.54154
15110	F14D2.1	bath-27	8.51939
10745	C32B5.1	fbxc-40	8.43297
10740	C05E7.1	C05E7.1	8.39262
12607	H10E21.4	H10E21.4	8.36554
11706	C03A7.8	abu-7	8.35296
20939	R52.10	sdz-29	8.34724
22270	F48C1.9	F48C1.9	8.33995
2846	Y47D3B.6	Y47D3B.6	8.31851
90	C03A7.14	abu-8	8.3147
13670	F58B3.1	lys-4	8.24908
8578	C33G3.3	lgc-21	8.24341
22395	T20D4.7	T20D4.7	8.21544
17323	C07E3.10	C07E3.10	8.17135
4756	W08F4.6	mlt-8	8.16434
799	Y51H4A.9	col-137	8.14091
21901	K06A9.1	K06A9.1	8.13785
6741	C29F9.3	C29F9.3	8.12228
8899	W10G11.3	W10G11.3	8.11429
10698	F38B6.5	col-172	8.10357
7923	F59H6.1	bath-19	8.09021
13326	T09H2.1	cyp-34A4	8.06612
13941	F33A8.7	F33A8.7	8.05068
5992	T10D4.1	T10D4.1	8.02034
2651	C50E3.12	C50E3.12	8.01947
22766	T25E4.1	T25E4.1	7.97488
5226	C38C6.6	tag-297	7.97379
12058	K09B11.10	K09B11.10	7.97354
16184	K03D3.2	K03D3.2	7.93835
7041	Y47D7A.15	Y47D7A.15	7.83366
12812	C14C6.6	C14C6.6	7.79598
2745	D1014.5	D1014.5	7.75267
14201	ZK1025.3	ZK1025.3	7.70249
9838	M01G12.9	M01G12.9	7.68602
7416	F33D11.3	col-54	7.68054
17925	Y38E10A.15	Y38E10A.15	7.67859
13401	F57A10.2	F57A10.2	7.66803
11035	E01G4.5	E01G4.5	7.64818
15801	Y37E11AM.2	Y37E11AM.2	7.63271
21151	T18H9.1	grd-6	7.61246
8241	F19B10.1	F19B10.1	7.56455
18275	F48G7.5	F48G7.5	7.53328
7991	K01D12.8	K01D12.8	7.52159
13162	C09F9.4	C09F9.4	7.50372
21394	C37A5.2	fipr-22	7.48884
18073	ZK1025.9	nhr-113	7.47108
15335	F41E6.11	F41E6.11	7.46264
10194	C47E12.1	srs-2	7.46114
8821	F32B5.1	F32B5.1	7.44857
21496	Y82E9BR.17	Y82E9BR.17	7.40757
4680	C29F3.7	C29F3.7	7.37833
6498	C52D10.13	col-138	7.34925
8005	Y113G7B.6	fbxa-113	7.31438
1674	Y67D8A.3	Y67D8A.3	7.31291
20018	F14D2.5	F14D2.5	7.30149
20856	R08E5.2	R08E5.2	7.29833
10489	D1086.1	D1086.1	7.29488
18082	F14D2.13	bath-28	7.26985
8804	C05E7.1	C05E7.1	7.23713
10839	ZK546.15	try-1	7.22652
1752	F15E6.8	dct-7	7.20821
18710	Y69A2AR.19	Y69A2AR.19	7.20501
5503	F52C6.11	bath-2	7.10406
8484	T06E4.11	pqn-63	7.09802
8984	C03B1.5	C03B1.5	7.09434
3962	C03A7.4	pqn-5	7.09206
209	F49F1.6	F49F1.6	7.04552
19375	T01D1.6	abu-11	7.0427
4902	E03H4.2	E03H4.2	7.04265
15746	T20B3.5	srh-216	7.02369
13413	Y102A5C.1	fbxa-206	6.98241
906	T19C3.2	T19C3.2	6.97173
7411	C10H11.5	ugt-27	6.94992
9813	W03D2.1	pqn-75	6.93003
15590	E03H12.7	E03H12.7	6.90923
545	F01G12.2	sur-7	6.90679
9994	Y39C12A.8	dnj-26	6.90299
17022	E02C12.8	E02C12.8	6.90188
13355	R07B1.7	R07B1.7	6.89563
6389	C33F10.10	-	6.87548
18104	R06B10.1	R06B10.1	6.85131
7442	K05F6.5	fbxb-44	6.85035
9000	T01B10.1	grd-4	6.84903
6364	T11B7.4	alp-1	6.8189
10876	C14C6.4	nhr-155	6.8113
22313	F35A5.3	abu-10	6.80042
14019	Y58A7A.4	Y58A7A.4	6.79835
19502	Y59E1A.2	rgs-8.2	6.79747
1110	Y53F4B.30	gst-27	6.75191
21190	Y54E10BL.2	col-48	6.7409
19281	ZK1067.7	pqn-95	6.70877
5237	T06D8.3	T06D8.3	6.69529
22141	R04D3.2	R04D3.2	6.69435
7875	T24A6.16	T24A6.16	6.68813
4702	ZK682.5	ZK682.5	6.67625
3022	F56A4.12	F56A4.12	6.66289
2987	F54B11.3	unc-84	6.61063
12065	C35E7.1	C35E7.1	6.60845
18988	F38A5.9	nspb-5	6.6056
18928	K04E7.2	opt-2	6.57624
9573	Y53H1C.2	ego-2	6.56895
16306	K02E2.8	K02E2.8	6.55298
17728	F01D5.2	F01D5.2	6.53986
20399	T04C9.4	mlp-1	6.52755
11574	F58F6.1	col-104	6.52695
1115	ZK1025.5	ZK1025.5	6.52552
9927	K01D12.9	K01D12.9	6.50774
7103	F15B9.6	F15B9.6	6.48917
22860	F38C2.1	F38C2.1	6.48719
12489	F26G1.5	F26G1.5	6.48251
8034	W06B11.4	hog-1	6.45414
18706	W09G12.7	W09G12.7	6.44797
20889	Y57G11C.24	eps-8	6.44665
21157	F59C6.6	nlp-4	6.42285
16772	Y46C8AR.1	clec-76	6.42022
1956	C29E4.1	col-90	6.41578
11977	M04F3.1	rpa-2	6.4084
19725	ZC53.7	rgs-9	6.40791
14690	C17C3.5	C17C3.5	6.39445
20697	Y39G10AR.16	Y39G10AR.16	6.37473
22985	F14H3.10	cyp-35D1	6.37385
23084	K11D12.9	K11D12.9	6.36865
19932	AC3.3	abu-1	6.36153
19796	D2096.6	D2096.6	6.35634
13356	R09A8.4	col-182	6.35553
14403	F43G6.10	F43G6.10	6.33683
16341	F18A11.1	puf-6	6.33586
22070	T26C11.3	T26C11.3	6.31619
14700	F57G9.1	sre-31	6.31301
20732	Y110A2AL.3	Y110A2AL.3	6.31113
21952	C52E2.6	fbxb-97	6.30291
16171	Y71H2AM.14	Y71H2AM.14	6.28336
6648	K08C9.4	col-65	6.28131
14223	Y38E10A.10	lips-16	6.26983
20731	Y57A10B.3	btb-14	6.26511
17808	C27H5.5	col-36	6.26202
16059	T12B5.8	fbxa-59	6.26048
18565	F08G2.5	F08G2.5	6.24937
15399	K12D12.3	col-84	6.235
3305	Y46G5A.8	Y46G5A.8	6.23074
10775	T02G5.10	-	6.22971
18807	F54C8.2	cpar-1	6.21571
4134	Y116F11B.7	Y116F11B.7	6.20596
19043	B0228.7	B0228.7	6.20534
15217	K11H12.4	K11H12.4	6.20432
6202	K09F6.3	K09F6.3	6.20207
13962	C44B9.3	C44B9.3	6.20071
14421	C44B7.12	C44B7.12	6.19634
9153	H04M03.3	H04M03.3	6.18771
3916	T27F2.4	T27F2.4	6.1865
13019	C42D4.3	C42D4.3	6.1796
12356	T06E4.6	col-146	6.17635
19255	Y95B8A.2	Y95B8A.2	6.17585
19005	T08A9.5	T08A9.5	6.15731
22109	F32D8.7	F32D8.7	6.15605
2980	Y39E4A.2	ttm-1	6.14911
14493	F54B8.3	fbxa-69	6.14865
9055	Y49G5B.1	Y49G5B.1	6.14771
4496	Y47D7A.1	skr-7	6.13605
3211	C17H1.7	C17H1.7	6.12955
12981	T06D8.10	T06D8.10	6.12515
8988	C43H6.2	-	6.12441
4567	H25K10.5	H25K10.5	6.12423
14357	C05C8.1	C05C8.1	6.12324
122	K08A2.6	-	6.11389
22801	T28B4.3	ttr-6	6.10584
23142	F58G1.5	lips-9	6.10398
2134	Y22D7AR.7	Y22D7AR.7	6.09549
5638	F32H2.7	F32H2.7	6.09214
23094	Y116F11B.3	pcp-4	6.09203
16783	F15H10.8	F15H10.8	6.09135
16497	F41F3.3	F41F3.3	6.084
5691	ZK154.1	ZK154.1	6.06748
3549	T27A3.5	T27A3.5	6.06417
11531	T24E12.5	T24E12.5	6.06304
3656	Y69H2.9	Y69H2.9	6.04942
14156	H25K10.4	H25K10.4	6.04544
4410	F30F8.7	-	6.04077
4885	Y39H10A.7	chk-1	6.03662
6374	F25H8.5	dur-1	6.00495
17372	ZK688.9	ZK688.9	5.99914
20430	C55B7.10	C55B7.10	5.9957
12251	C46H11.7	C46H11.7	5.97849
18503	F39C12.2	add-1	5.97383
22399	W09D6.1	W09D6.1	5.97327
9941	Y113G7B.7	fbxa-114	5.97086
20089	F55C9.7	fbxb-60	5.95349
21563	ZC250.3	ZC250.3	5.95012
15361	F46C8.8	F46C8.8	5.94659
11906	W06D11.3	W06D11.3	5.94162
6432	Y47D7A.1	skr-7	5.93111
8293	F44E2.7	F44E2.7	5.92517
7172	M195.3	amt-3	5.92153
658	F12E12.6	F12E12.6	5.9199
7245	Y73F8A.8	pqn-90	5.91739
4971	T20D4.11	T20D4.11	5.91502
7834	C03A7.4	pqn-5	5.91492
15173	C09F9.2	C09F9.2	5.91142
1582	T08A9.6	T08A9.6	5.91038
3040	W09D6.4	W09D6.4	5.90343
6902	R07E5.15	R07E5.15	5.90193
2751	F52F10.2	F52F10.2	5.899
19897	C52D10.6	skr-12	5.89496
15203	Y41C4A.11	Y41C4A.11	5.89129
8325	C33F10.10	-	5.88839
17204	Y32B12C.1	Y32B12C.1	5.88164
20648	F44F1.7	vet-6	5.87381
10696	C18A11.7	dim-1	5.85989
10400	F11D11.3	F11D11.3	5.85797
8931	Y43C5B.2	Y43C5B.2	5.8526
4670	Y24D9A.6	Y24D9A.6	5.85163
19222	Y116F11A.1	Y116F11A.1	5.85068
8588	K02G10.7	aqp-8	5.84131
20791	T12B5.10	fbxa-60	5.83413
18095	Y38E10A.18	nhr-234	5.83385
12470	R12E2.14	R12E2.14	5.8324
11071	W05G11.3	col-88	5.83076
12594	Y39G10AL.1	Y39G10AL.1	5.82172
8115	T23G11.7	T23G11.7	5.81147
11669	Y43C5A.1	nspd-7	5.80329
13686	W04E12.2	W04E12.2	5.7967
18459	F55G11.5	dod-22	5.7944
6582	T25D1.1	T25D1.1	5.79408
19307	ZK643.2	ZK643.2	5.78952
8979	Y73C8C.2	clec-210	5.78726
22113	F55D12.6	F55D12.6	5.78581
800	Y54G2A.15	Y54G2A.15	5.78026
13099	F13B12.1	F13B12.1	5.77298
14338	Y69A2AR.24	Y69A2AR.24	5.76728
17994	Y41E3.2	dpy-4	5.75343
23113	T25B6.2	T25B6.2	5.7342
17949	F53F1.5	F53F1.5	5.72915
12742	K02B12.2	K02B12.2	5.72847
13104	Y37A1B.5	Y37A1B.5	5.72472
5825	Y51H7C.3	Y51H7C.3	5.72209
12546	T27E7.1	T27E7.1	5.72177
280	F35B3.4	F35B3.4	5.69807
12540	F52C12.1	F52C12.1	5.69462
15692	C36H8.1	C36H8.1	5.69419
21196	C09G5.4	col-39	5.68895
5475	C10H11.3	ugt-25	5.68849
6439	ZK180.5	ZK180.5	5.68623
9580	C08F1.10	C08F1.10	5.68337
14007	F40G12.11	F40G12.11	5.66465
2693	C18B2.1	C18B2.1	5.65917
3503	F48D6.4	F48D6.4	5.657
5694	F41G4.7	F41G4.7	5.65617
21314	ZC204.2	ZC204.2	5.65478
19000	K09H9.7	K09H9.7	5.65168
1659	F02H6.2	F02H6.2	5.65005
10820	C46E10.1	C46E10.1	5.64875
12425	D1086.2	D1086.2	5.63724
10653	F39B2.6	rps-26	5.62848
1272	K08E7.4	K08E7.4	5.62551
3760	T04D3.5	T04D3.5	5.62548
16801	ZC302.2	ZC302.2	5.62371
23169	T05G5.7	rmd-1	5.62235
23059	F14B6.3	F14B6.3	5.6203
15473	Y69H2.2	Y69H2.2	5.61735
17330	F18A1.7	F18A1.7	5.61318
14842	C02A12.4	lys-7	5.60304
13697	ZC239.13	ZC239.13	5.60125
4439	H28G03.1	H28G03.1	5.59908
10726	Y73B6BL.24	Y73B6BL.24	5.59344
17699	C54D1.2	clec-86	5.59241
14164	T05B4.9	T05B4.9	5.58483
10666	W03C9.5	W03C9.5	5.57891
6834	C15C6.2	C15C6.2	5.57548
5417	C08F1.4	math-3	5.56907
12714	T09F5.10	T09F5.10	5.5652
17202	W04E12.5	W04E12.5	5.56451
2026	C03A7.14	abu-8	5.55386
12832	F59E11.6	F59E11.6	5.55347
15817	F36D3.4	F36D3.4	5.55094
13243	F19B10.4	F19B10.4	5.54465
15172	B0281.8	B0281.8	5.5384
13020	C46A5.3	col-14	5.53646
12977	F59B10.3	F59B10.3	5.5301
12008	F54D5.5	F54D5.5	5.50455
20738	C29F9.14	-	5.49087
19486	R144.9	mdt-11	5.48082
22764	F54D10.1	skr-15	5.47648
17935	ZK520.5	cyn-2	5.47585
10712	F22B3.1	his-64	5.4711
2117	R03H10.6	R03H10.6	5.47081
19775	F58B6.3	par-2	5.46797
21247	C34D4.9	nas-8	5.46452
11044	R03C1.2	-	5.45999
11712	C28D4.5	C28D4.5	5.45869
19891	C36B7.7	hen-1	5.45242
16475	B0280.5	cpg-2	5.45133
7298	ZC168.5	grl-21	5.45114
1264	R09B5.5	pqn-54	5.4484
15147	Y60A9.2	Y60A9.2	5.44464
20118	C26B9.2	C26B9.2	5.44441
5065	C04E6.2	srsx-18	5.44078
4851	ZK909.3	ZK909.3	5.43792
8946	D1014.6	D1014.6	5.43761
14647	T02G5.11	T02G5.11	5.41299
10786	Y19D2B.1	Y19D2B.1	5.41278
2072	Y108G3AL.3	Y108G3AL.3	5.39245
830	ZK287.8	her-1	5.39006
10990	Y37H2A.5	fbxa-210	5.38439
8504	C49F5.3	C49F5.3	5.37859
619	W10G11.4	W10G11.4	5.37796
22851	F02H6.3	F02H6.3	5.3778
14676	F39B2.5	F39B2.5	5.37604
3149	F53F1.7	srv-8	5.37011
19065	Y49F6C.5	bath-23	5.36982
8433	C49H3.4	C49H3.4	5.34518
8719	R05D7.1	R05D7.1	5.34214
18011	F10C1.8	F10C1.8	5.3397
6910	T28A11.3	T28A11.3	5.33784
5446	K02E7.9	btb-10	5.33353
22481	Y116A8C.3	Y116A8C.3	5.33072
22280	K07E8.3	sdz-24	5.32744
14093	C17G1.3	ugt-23	5.3191
12013	T19D12.1	T19D12.1	5.31813
1228	T24A6.15	grl-28	5.31684
15622	W04E12.6	clec-49	5.31523
22961	M01H9.1	M01H9.1	5.31332
14447	F08F8.4	F08F8.4	5.31313
16368	R07C3.2	fbxc-36	5.31251
22631	C06A1.6	C06A1.6	5.3108
11441	C41D11.5	C41D11.5	5.30727
5178	T05C3.6	T05C3.6	5.29765
15300	K08D10.7	scrm-8	5.29596
11803	Y46E12BL.1	tig-3	5.29557
8041	C13B7.3	srd-60	5.29485
11878	Y17D7A.2	-	5.28912
11580	B0365.6	clec-41	5.28824
22686	T16G12.1	T16G12.1	5.28494
7375	F48D6.4	F48D6.4	5.28231
7362	C49D10.9	nhr-261	5.28141
10022	Y43F8B.9	Y43F8B.9	5.27915
20198	F17A2.13	F17A2.13	5.26631
10746	C32H11.5	C32H11.5	5.26245
16632	F29C12.4	F29C12.4	5.2608
21959	F58E1.5	fbxb-17	5.26044
11034	C40A11.10	C40A11.10	5.25588
7840	C27H5.2	C27H5.2	5.25376
1950	F38A3.2	ram-2	5.25064
15552	F35C5.10	nspb-11	5.24601
15659	D1022.6	sro-1	5.24538
15617	T16G1.7	T16G1.7	5.23756
14687	B0432.8	B0432.8	5.2331
14856	R02C2.2	kin-34	5.22979
9859	F59H6.11	bath-5	5.22768
22051	C05E11.6	C05E11.6	5.22659
18227	ZK550.3	ZK550.3	5.22218
7177	Y46G5A.11	-	5.22013
15362	K10D3.3	taf-11.2	5.21861
14167	T22H6.2	T22H6.2	5.21812
8850	Y19D10B.6	Y19D10B.6	5.21438
8383	F43G9.8	F43G9.8	5.21244
6882	F15H10.2	col-13	5.20925
9585	F13H8.3	F13H8.3	5.20483
3316	E02H9.8	nhr-121	5.20052
12976	F43G6.6	F43G6.6	5.20043
2836	F56D2.3	F56D2.3	5.20013
21941	Y106G6D.3	Y106G6D.3	5.18942
4404	C43C3.1	ifp-1	5.18311
2318	C04G6.10	C04G6.10	5.17485
16068	C25G4.6	C25G4.6	5.16976
2726	B0261.1	B0261.1	5.16191
20216	T23G11.1	T23G11.1	5.16113
22302	C02E7.6	C02E7.6	5.15926
6177	Y55H10B.1	-	5.15681
10307	Y69A2AR.8	Y69A2AR.8	5.15529
11478	Y113G7B.14	Y113G7B.14	5.15229
9988	C36B1.12	imp-1	5.14294
367	T21E8.1	pgp-6	5.14218
13878	F09G2.8	F09G2.8	5.14119
15598	F36H12.11	rmd-4	5.14098
2970	F42E11.4	tni-1	5.13976
14630	F33D11.9	F33D11.9	5.13865
15697	F55G1.7	F55G1.7	5.13444
6696	ZK84.1	ZK84.1	5.12835
22142	R07B1.9	R07B1.9	5.12707
18099	ZK945.4	ZK945.4	5.12185
10936	T01B10.2	grd-14	5.12108
15685	Y22D7AR.12	Y22D7AR.12	5.12102
11840	C02G6.2	C02G6.2	5.1171
16884	Y56A3A.22	Y56A3A.22	5.11573
14769	K05D4.6	srh-277	5.11515
10686	B0250.5	B0250.5	5.1105
19266	F18A11.2	F18A11.2	5.10846
20639	F22D6.10	col-60	5.10264
8158	F43D9.2	rab-33	5.1009
7931	Y46D2A.1	Y46D2A.1	5.09719
21217	ZK1127.1	nos-2	5.09647
15536	F08G12.10	inx-2	5.0927
18655	Y37H2A.4	fbxa-107	5.08958
20596	Y94A7B.3	srh-291	5.08818
5106	Y49G5A.1	Y49G5A.1	5.08725
16705	K06A4.1	nas-3	5.08696
17927	C06E1.1	C06E1.1	5.0808
14582	F01D4.5	F01D4.5	5.07895
19450	C03C11.1	C03C11.1	5.07724
5718	F56D3.1	F56D3.1	5.07628
23063	Y41D4B.26	Y41D4B.26	5.07424
8861	ZK892.1	lec-3	5.07341
12900	Y46C8AL.1	clec-73	5.07237
12526	Y48A6B.2	-	5.06282
727	F46B3.3	ttr-11	5.06281
847	T10B10.1	col-41	5.0596
17650	C12D5.9	C12D5.9	5.05732
21603	C35E7.5	C35E7.5	5.05543
14365	F32D1.6	F32D1.6	5.05496
10402	F20A1.3	srsx-32	5.05351
15737	K09C6.9	K09C6.9	5.0485
3514	M88.3	M88.3	5.04561
926	K07F5.8	K07F5.8	5.04459
13502	C08F8.8	nhr-67	5.0394
19346	Y73C8C.3	Y73C8C.3	5.02669
21011	Y47D3A.1	Y47D3A.1	5.02121
11728	F42F12.7	nspc-14	5.01344
10106	Y50D7A.5	Y50D7A.5	5.0052
85	Y47D9A.1	Y47D9A.1	4.99436
3010	F15E11.1	F15E11.1	4.99394
14337	Y56A3A.9	-	4.98958
11115	Y48E1B.4	Y48E1B.4	4.98823
17526	E03H12.7	E03H12.7	4.98357
14017	Y38B5A.1	-	4.97502
8393	ZC581.1	nekl-2	4.972
10679	F29B9.11	F29B9.11	4.96943
2263	F21C10.7	F21C10.7	4.96876
13648	C28D4.5	C28D4.5	4.96752
10182	Y46G5A.20	Y46G5A.20	4.96713
21309	F36H5.4	F36H5.4	4.958
2133	Y22D7AL.14	Y22D7AL.14	4.95691
13496	Y54F10AM.6	Y54F10AM.6	4.9569
14305	ZK287.3	ZK287.3	4.95021
18973	C29F9.11	fbxa-58	4.94791
10605	K02D7.4	dsc-4	4.94711
14767	F59D6.7	F59D6.7	4.94625
3420	F15E6.3	F15E6.3	4.94503
12777	C35D10.13	C35D10.13	4.94495
8636	C14B1.2	C14B1.2	4.94432
15606	F58B3.1	lys-4	4.94281
11618	C32F10.2	lin-35	4.94059
20476	ZK1307.4	ZK1307.4	4.9365
2018	F38B2.1	ifa-1	4.9329
11742	R13H9.5	R13H9.5	4.9314
14909	F19B10.10	F19B10.10	4.92671
6684	F47F6.8	-	4.92667
6703	F01F1.14	F01F1.14	4.92608
17605	R05G9.3	R05G9.3	4.92223
14415	Y110A7A.4	Y110A7A.4	4.92221
3741	F08B12.2	prx-12	4.92149
19397	C25E10.8	C25E10.8	4.92097
10247	K01A2.11	cbn-1	4.91924
10793	Y73F8A.31	Y73F8A.31	4.91831
16807	C45B2.7	ptr-4	4.9133
3814	Y39E4B.14	Y39E4B.14	4.91004
12547	C06A8.1	C06A8.1	4.90984
22394	T10C6.11	his-4	4.90762
2303	W03D8.9	W03D8.9	4.90752
6607	Y51H4A.26	fipr-28	4.90505
20038	E_BE45912.2	E_BE45912.2	4.90476
9690	Y71G12B.21	pqn-88	4.89628
6112	C27F2.6	C27F2.6	4.89607
21700	ZK945.5	-	4.88397
12258	K07G5.2	xpa-1	4.88342
8677	C29F9.3	C29F9.3	4.87147
16589	T28A11.19	T28A11.19	4.87127
14836	Y46C8AL.5	clec-72	4.86968
8649	T16H12.2	T16H12.2	4.86711
16903	B0511.13	B0511.13	4.86654
14323	T01H10.7	lgc-18	4.86577
3725	R90.1	R90.1	4.86531
4200	F23B12.3	-	4.86479
15144	Y43F4A.3	Y43F4A.3	4.86186
6321	C33H5.19	tag-321	4.85948
18105	Y111B2A.19	Y111B2A.19	4.85835
7858	F47D12.7	F47D12.7	4.85781
19858	F32A11.3	F32A11.3	4.85439
23071	C14C11.8	pqn-13	4.85231
12699	F49E2.5	F49E2.5	4.85136
13377	C41D11.7	C41D11.7	4.8443
12889	W04G5.1	-	4.84049
1037	K09F6.5	K09F6.5	4.83886
21724	Y75B8A.17	gmn-1	4.83866
17495	T16G12.8	T16G12.8	4.83613
2058	K08A2.7	-	4.83512
17739	Y57G11A.3	-	4.83035
701	Y17G9A.4	Y17G9A.4	4.82394
886	Y48E1B.8	Y48E1B.8	4.8233
13030	T21D12.7	T21D12.7	4.82271
8134	F35C11.5	F35C11.5	4.81662
2777	F52D1.1	F52D1.1	4.81661
13554	C32F10.4	C32F10.4	4.81363
7967	C01G10.4	C01G10.4	4.80561
15542	F56A4.3	F56A4.3	4.80274
8101	F53B1.4	F53B1.4	4.8021
20852	C52E4.1	cpr-1	4.79964
5418	C09E8.1	C09E8.1	4.79958
15137	T27C4.4	lin-40	4.79851
8875	Y47G6A.14	Y47G6A.14	4.79641
5374	F14H12.6	F14H12.6	4.79534
5127	R106.1	R106.1	4.79403
21638	Y43F8C.9	Y43F8C.9	4.78684
3769	ZK265.5	sre-23	4.78095
7642	ZK858.3	clec-91	4.77943
13703	C54C8.2	C54C8.2	4.7776
20959	ZC477.9	deb-1	4.77685
13466	T05C12.10	qua-1	4.77305
19560	Y82E9BR.15	elc-1	4.77088
393	K05F1.9	K05F1.9	4.77038
4689	H14N18.4	H14N18.4	4.76374
19370	Y74C10AL.2	Y74C10AL.2	4.76237
13268	Y48G9A.2	-	4.75914
7557	Y26D4A.9	Y26D4A.9	4.75838
12712	T03E6.4	str-150	4.75801
10817	C16C8.4	C16C8.4	4.75748
8362	W01B11.4	-	4.75647
7882	Y38H8A.3	Y38H8A.3	4.75314
14861	Y32F6A.1	set-22	4.75291
999	F26D10.10	gln-5	4.75216
12947	T05A10.5	scl-22	4.75054
15185	K03H9.3	K03H9.3	4.74998
12242	Y55F3C.6	Y55F3C.6	4.74819
188	Y47G7B.2	Y47G7B.2	4.74634
4214	Y43F8A.3	Y43F8A.3	4.74593
2602	M151.3	M151.3	4.74565
8468	F28G4.3	F28G4.3	4.74475
168	C08E3.6	fbxa-163	4.73938
10530	R12E2.6	R12E2.6	4.73517
12768	T02H6.9	T02H6.9	4.73357
15403	T24E12.11	T24E12.11	4.73332
5445	K01D12.15	K01D12.15	4.72537
8819	F22E5.6	F22E5.6	4.71927
9820	Y48G1BL.4	Y48G1BL.4	4.71748
11113	W09C2.3	mca-1	4.71719
19550	ZK1240.2	ZK1240.2	4.71597
21720	Y39A3CR.7	pqn-82	4.71368
19033	F56H1.3	F56H1.3	4.70706
12544	R13A1.4	unc-8	4.70664
7832	B0222.6	col-144	4.70195
11206	T23D8.6	his-68	4.69994
9250	W05H9.1	W05H9.1	4.69976
15195	ZK1290.1	ZK1290.1	4.69877
3028	K11D12.10	mlk-1	4.69458
5635	F12B6.1	abt-2	4.69243
4523	C01F1.5	C01F1.5	4.69153
14737	Y116A8C.23	Y116A8C.23	4.69099
4249	Y71G12B.18	Y71G12B.18	4.69078
104	F11G11.12	col-73	4.68872
18367	K06H6.4	K06H6.4	4.68687
19470	F36H12.3	F36H12.3	4.68539
15105	C47E12.6	C47E12.6	4.68073
21272	H19M22.2	let-805	4.67782
18407	F59H6.9	bath-1	4.6753
22148	T17A3.6	fbxb-83	4.67404
19134	T10C6.10	T10C6.10	4.67113
8758	Y47D7A.5	grl-5	4.66752
9552	F25E2.4	ifd-2	4.66729
12306	C53B4.2	C53B4.2	4.66692
12404	Y43D4A.4	Y43D4A.4	4.66537
12973	F19B10.9	sea-1	4.66456
8178	C31H1.8	C31H1.8	4.66265
20432	F09B12.1	mlt-9	4.65133
4486	T13A10.11	tag-32	4.64922
13585	T13F2.8	cav-1	4.64617
6865	B0350.2	unc-44	4.64403
3521	T27A3.3	ssp-16	4.64177
10191	ZK370.2	sma-2	4.64015
22366	C55B7.3	C55B7.3	4.63943
1775	C13F10.7	C13F10.7	4.63225
16355	C17F4.5	fbxc-50	4.62994
139	Y47H9A.1	Y47H9A.1	4.62011
7294	K08C7.3	epi-1	4.61772
14891	T09B4.1	T09B4.1	4.61639
5082	F36G9.11	clec-232	4.61119
15273	ZC455.3	ugt-3	4.61111
3979	F26F4.2	F26F4.2	4.60616
5222	B0047.3	bath-24	4.60424
5675	C39D10.7	C39D10.7	4.59849
17345	ZK1067.6	sym-2	4.59554
260	T28A11.4	T28A11.4	4.59306
10339	F31E8.5	F31E8.5	4.58722
9848	C08F1.3	fbxb-13	4.5849
21406	F36H12.8	F36H12.8	4.58172
6857	F07A11.6	din-1	4.57747
13205	Y119D3B.18	fbxa-91	4.57435
3	F21F3.6	F21F3.6	4.57366
3423	W02A2.1	fat-2	4.56823
19701	Y40B10A.7	Y40B10A.7	4.56787
15132	T01D3.6	T01D3.6	4.56451
10095	F58A4.3	hcp-3	4.55927
13475	BE10.2	BE10.2	4.55248
6842	F42G2.4	fbxa-182	4.55038
13861	F07A5.2	F07A5.2	4.55002
21972	B0524.4	B0524.4	4.54962
20252	C14B1.8	C14B1.8	4.54886
22401	Y19D10A.7	Y19D10A.7	4.5471
2696	C47D2.2	cdd-1	4.54467
1119	C26C6.6	C26C6.6	4.54238
3694	F53A9.1	F53A9.1	4.5291
21574	F17A2.5	ceh-40	4.52866
7350	B0303.5	-	4.52402
5191	C44H4.2	sym-5	4.52105
8573	ZC513.6	oma-2	4.51568
7568	C15C6.1	C15C6.1	4.51431
9719	F23B12.4	F23B12.4	4.51378
13533	W03F8.2	W03F8.2	4.5125
19572	K08E4.3	K08E4.3	4.51171
6065	T19C4.1	T19C4.1	4.51084
1397	Y92C3A.1	-	4.50622
14731	H04M03.2	nspb-6	4.50548
13051	Y48E1C.1	Y48E1C.1	4.50532
20683	K07A12.2	K07A12.2	4.50526
6275	Y57G11C.23	Y57G11C.23	4.50442
8907	F55H2.3	-	4.50127
15582	C17B7.7	C17B7.7	4.49951
15877	F33G12.4	lrr-1	4.49756
10174	Y54E10A.14	rom-5	4.49593
14378	Y39B6A.31	Y39B6A.31	4.4954
16557	C52D10.8	skr-13	4.49494
2650	C36C5.14	C36C5.14	4.49477
20337	Y18H1A.2	Y18H1A.2	4.49441
10567	ZC101.2	unc-52	4.4929
15810	C13C4.5	C13C4.5	4.48999
4580	B0507.10	B0507.10	4.48734
4108	F13A7.9	skr-11	4.48547
22648	C16C8.2	C16C8.2	4.48442
5331	K07A1.2	dut-1	4.48344
14668	ZK1307.3	ZK1307.3	4.48324
6640	C09G1.4	C09G1.4	4.48021
10459	T07C12.5	srj-34	4.48008
7532	B0403.3	B0403.3	4.47974
14396	K03A11.1	K03A11.1	4.47472
3510	K02E7.9	btb-10	4.47284
11880	Y43F8C.1	nlp-25	4.46106
4713	F52D1.3	pqn-40	4.4558
20926	F44A6.2	sex-1	4.45269
14385	C31H2.2	dpy-8	4.45064
2206	ZK856.4	ZK856.4	4.44873
17554	T17H7.4	gei-16	4.44865
19163	R07E3.2	R07E3.2	4.44746
15435	ZK637.11	cdc-25.3	4.44434
10284	H24G06.1	H24G06.1	4.44252
11730	F47D12.9	F47D12.9	4.44173
14806	K09E3.5	K09E3.5	4.44097
2981	Y69H2.3	Y69H2.3	4.4408
15525	C24G6.8	C24G6.8	4.43987
16683	C14C10.1	C14C10.1	4.43619
16239	Y97E10B.10	srt-53	4.43619
15887	Y6D1A.2	Y6D1A.2	4.4345
8616	F07H5.9	F07H5.9	4.43178
7018	F36G9.12	oac-20	4.43139
6459	C01G12.2	nspb-7	4.43049
3053	ZK867.1	syd-9	4.42674
1336	C06B8.2	C06B8.2	4.42436
15992	C14B9.1	hsp-12.2	4.42025
5795	ZK909.2	kin-1	4.41642
13292	ZK829.5	tbx-36	4.4162
12418	Y73B6BL.34	col-112	4.41416
17781	F53B3.6	F53B3.6	4.41217
5338	E04F6.9	E04F6.9	4.41022
9020	C25A1.9	rsa-1	4.40904
10212	C44H4.3	sym-1	4.40555
7121	ZC116.2	cyc-2.2	4.40545
21708	F20H11.5	F20H11.5	4.39999
17916	T19B4.3	T19B4.3	4.39801
9157	T14A8.2	T14A8.2	4.39533
22146	Y102A11A.2	Y102A11A.2	4.39024
16687	C49G7.6	C49G7.6	4.38968
18515	K10G4.6	srh-117	4.38808
11640	R151.4	R151.4	4.38737
6883	F22E5.6	F22E5.6	4.38672
21682	D1022.8	cah-2	4.3844
15012	K12C11.2	smo-1	4.38363
5505	K02F6.4	K02F6.4	4.38215
10708	C37H5.3	C37H5.3	4.38194
4136	Y43F8B.14	Y43F8B.14	4.37753
11671	C05D10.4	C05D10.4	4.37473
14634	F44F4.11	tba-4	4.36944
18780	EGAP2.3	pho-1	4.368
17403	T07F8.4	T07F8.4	4.36618
17028	ZK180.5	ZK180.5	4.35391
18777	C34F11.3	C34F11.3	4.3532
531	C25B8.4	clec-266	4.35156
14990	ZC155.4	ZC155.4	4.34945
12515	F56A8.8	F56A8.8	4.34684
18310	Y49F6B.10	col-71	4.34518
4502	Y9C2UA.1	Y9C2UA.1	4.34174
12972	EEED8.15	EEED8.15	4.34003
8035	ZK662.5	ZK662.5	4.33805
17244	F36H12.5	F36H12.5	4.32951
3912	F23H12.9	fipr-2	4.32428
19183	C10H11.10	kca-1	4.32425
15418	F26A1.1	F26A1.1	4.31764
14757	F15H10.7	F15H10.7	4.30949
6778	C01A2.5	C01A2.5	4.30912
11355	ZK593.3	ZK593.3	4.30578
20714	C41C4.5	unc-105	4.2974
8026	F52G3.4	F52G3.4	4.29529
6754	R13A5.1	cup-5	4.29281
11310	F40H7.4	srx-101	4.28625
6577	K10C2.5	grl-6	4.28458
16217	F55C9.4	fbxb-57	4.28427
5623	C52E2.8	C52E2.8	4.28011
7841	C35B1.3	C35B1.3	4.27977
9869	ZC204.11	btb-13	4.27632
14409	W09C3.6	gsp-3	4.27619
951	Y53G8AR.9	Y53G8AR.9	4.27526
22473	F42A9.4	cyp-33E3	4.27499
20676	C06G1.5	C06G1.5	4.2746
21534	F21F8.9	str-136	4.2745
20490	W06D4.2	W06D4.2	4.27412
9701	F43D9.4	sip-1	4.27108
22457	C38C10.1	tkr-1	4.268
8836	K11E8.1	unc-43	4.26602
11685	R07E4.6	kin-2	4.26486
16097	R107.4	ikke-1	4.26453
8950	F16H6.6	F16H6.6	4.26301
13929	Y71G12B.27	Y71G12B.27	4.26294
18344	C49H3.3	C49H3.3	4.26237
3560	C32B5.6	C32B5.6	4.26171
15852	T22B7.3	T22B7.3	4.25946
12413	Y11D7A.4	rab-28	4.25857
20182	T08B1.4	T08B1.4	4.25591
14577	C13G5.2	C13G5.2	4.2549
14820	F42E8.2	F42E8.2	4.25358
21742	B0205.4	B0205.4	4.25331
370	C25D7.1	C25D7.1	4.24987
16584	T03F6.6	T03F6.6	4.24966
12980	R03D7.1	R03D7.1	4.24819
5146	Y51H7C.1	Y51H7C.1	4.24753
21149	T01G5.1	T01G5.1	4.24555
16404	B0218.7	B0218.7	4.23789
1218	K06B4.3	K06B4.3	4.22969
5379	C33F10.11	C33F10.11	4.22802
12620	Y45F10A.5	nlp-17	4.22567
4748	F47F6.5	clec-119	4.22324
3766	Y54E10A.1	-	4.2206
17638	T06C10.3	T06C10.3	4.22051
21789	Y52B11A.8	Y52B11A.8	4.22042
4921	F01G12.5	let-2	4.21924
17615	C02F5.2	C02F5.2	4.21919
11703	B0035.1	B0035.1	4.21583
21183	T04D3.1	T04D3.1	4.21472
812	F53B6.4	F53B6.4	4.21467
19478	F58B3.2	lys-5	4.21069
18398	F47G4.7	smd-1	4.20542
19662	C17A2.1	nhr-257	4.20534
19827	Y58A7A.5	Y58A7A.5	4.2041
21134	B0250.7	B0250.7	4.20367
19665	C01G8.1	C01G8.1	4.20278
2040	F11G11.2	gst-7	4.20033
12230	T13C5.5	bca-1	4.19998
3056	C32E12.1	C32E12.1	4.19896
11108	K02B7.2	K02B7.2	4.1974
5438	F43H9.2	sptl-2	4.19717
2161	C08E8.4	C08E8.4	4.19499
17140	Y48G9A.6	Y48G9A.6	4.19324
8534	B0261.6	B0261.6	4.19194
14132	C25F9.4	C25F9.4	4.184
10976	F17A9.3	F17A9.3	4.17972
8360	T23E7.2	T23E7.2	4.17929
6135	F21C10.9	F21C10.9	4.17474
18089	M02G9.3	M02G9.3	4.17182
6269	T01A4.3	T01A4.3	4.17124
23103	F23D12.5	F23D12.5	4.17079
18571	F54D12.8	F54D12.8	4.17043
10040	K09A9.4	K09A9.4	4.16993
17639	W03D2.9	W03D2.9	4.16992
1990	B0491.3	rmd-3	4.16919
8112	C17C3.1	C17C3.1	4.16654
17518	C17B7.9	C17B7.9	4.16508
3144	F26D11.9	clec-217	4.16496
417	M01F1.7	M01F1.7	4.16259
22623	H03E18.1	H03E18.1	4.16124
22629	W03G11.1	col-181	4.16014
18006	C34F11.4	msp-50	4.15876
2	C25A1.8	clec-87	4.15553
6372	C23H5.8	C23H5.8	4.15518
19940	C25G4.6	C25G4.6	4.15505
12499	W06B4.1	W06B4.1	4.15406
12759	F28A10.5	F28A10.5	4.15342
5562	F14H3.4	F14H3.4	4.14849
17700	D1005.3	D1005.3	4.14832
13395	F11A5.9	F11A5.9	4.14823
5901	C16C8.13	C16C8.13	4.14756
16766	C54C8.4	C54C8.4	4.14617
13925	Y18H1A.8	Y18H1A.8	4.14537
4421	F44C8.1	cyp-33C4	4.14403
11373	F32D8.3	F32D8.3	4.14317
2209	C27C12.1	C27C12.1	4.13981
16676	Y46C8AL.7	-	4.13807
16459	CC4.2	nlp-15	4.13612
10385	Y77E11A.10	clp-6	4.13506
5197	F47B10.9	F47B10.9	4.13505
12280	F59A6.2	F59A6.2	4.12497
19556	T04A8.3	clec-155	4.12146
7168	F43E2.8	hsp-4	4.12107
19799	F55B11.3	F55B11.3	4.11969
12064	C14C6.8	C14C6.8	4.11895
11267	W05B2.1	col-94	4.11427
6388	C25A8.2	C25A8.2	4.11379
618	T28H11.5	ssq-2	4.11138
13972	T04A8.8	T04A8.8	4.10975
17679	T07H8.1	srx-16	4.10847
22412	ZK1307.4	ZK1307.4	4.10268
13673	K07F5.2	msp-10	4.10241
9375	F52C6.3	F52C6.3	4.10241
875	F45C12.6	btb-8	4.1014
12703	H02I12.8	cyp-31A2	4.10016
5263	W04B5.5	W04B5.5	4.09368
13476	C03C10.3	rnr-2	4.09299
15637	C04F1.1	C04F1.1	4.09292
11322	Y51H7BR.1	fbxb-42	4.09189
21862	F32A5.5	aqp-1	4.0916
18492	C41G7.6	C41G7.6	4.08964
11745	T16A9.5	T16A9.5	4.08717
22101	C05C8.5	C05C8.5	4.0836
8603	Y47H9C.11	fbxa-217	4.0835
16114	Y55H10A.2	Y55H10A.2	4.08271
14868	C06G1.1	C06G1.1	4.08213
10460	T17A3.3	fbxb-81	4.08168
20789	PAR2.4	mig-22	4.08017
14872	C49F8.3	C49F8.3	4.07935
15866	Y87G2A.5	vrs-2	4.07558
12243	Y69A2AR.8	Y69A2AR.8	4.07512
11884	ZC376.4	ZC376.4	4.07168
2629	F45E4.5	F45E4.5	4.07046
6598	B0261.4	B0261.4	4.07
7393	T27A3.4	T27A3.4	4.06978
9108	R03C1.1	R03C1.1	4.06897
21484	Y49F6A.4	-	4.06696
21350	Y48G8AL.12	Y48G8AL.12	4.06688
4724	H02I12.5	H02I12.5	4.06426
10461	ZK402.5	ZK402.5	4.06418
17884	K11H3.1	gpdh-2	4.06415
4114	F40F9.3	F40F9.3	4.06265
19050	F07F6.9	srx-114	4.06
13942	F35D11.3	F35D11.3	4.05928
15153	ZK637.7	lin-9	4.05817
16276	Y49E10.26	Y49E10.26	4.05566
335	R10D12.8	R10D12.8	4.05078
14587	F55D10.2	rpl-25.1	4.04501
9047	K12F2.1	myo-3	4.04423
14139	F10C1.7	ifb-2	4.04395
13894	Y43F8C.3	Y43F8C.3	4.0438
2250	Y38C1BA.3	col-109	4.04177
19643	H39E20.1	H39E20.1	4.03877
22758	W09C5.8	W09C5.8	4.03749
22479	T22B11.1	T22B11.1	4.03731
6634	Y39B6A.24	Y39B6A.24	4.03622
22132	D1005.2	D1005.2	4.0361
12161	F07A11.6	din-1	4.0347
17747	F49B2.1	fbxb-8	4.03469
1893	F56B3.8	F56B3.8	4.0344
9720	F25B4.9	clec-1	4.02637
14591	T04A6.1	T04A6.1	4.02148
3489	C47A4.5	C47A4.5	4.02096
2082	ZC262.1	ZC262.1	4.02037
4298	Y50D7A.2	Y50D7A.2	4.01988
8322	C15C6.2	C15C6.2	4.0172
18996	F59E12.6	F59E12.6	4.01379
17460	Y73F8A.6	ccg-1	4.01161
8658	ZK328.4	ZK328.4	4.01156
13856	F01D5.2	F01D5.2	4.01004
21619	C37C3.9	C37C3.9	4.009
22433	C17A2.3	C17A2.3	4.00685
13687	Y106G6E.3	Y106G6E.3	4.00616
22793	W07B8.5	cpr-5	4.00512
1888	C34D4.15	col-113	4.00401
3241	T03E6.8	T03E6.8	4.00329
20471	Y67A6A.1	Y67A6A.1	4.00181
17778	K07A1.11	rba-1	3.99853
22525	W06G6.8	srw-77	3.99791
4080	F35G2.5	F35G2.5	3.99761
20790	R07C3.7	fbxc-29	3.99644
5457	T27A3.3	ssp-16	3.99492
7511	K10C9.7	K10C9.7	3.9948
10421	T15B7.11	T15B7.11	3.99241
4977	Y18D10A.6	nhx-8	3.99141
17690	Y60A3A.3	srh-183	3.98871
9270	T23B3.5	T23B3.5	3.98445
17620	T04A8.1	srg-10	3.98163
8548	ZK616.9	spp-7	3.97985
19559	Y82E9BL.13	fbxa-79	3.97979
5852	T28B11.1	T28B11.1	3.97916
13637	Y49E10.23	Y49E10.23	3.97814
18280	T23D8.7	T23D8.7	3.97727
5705	ZK265.7	ZK265.7	3.97724
8606	Y71F9B.16	dnj-30	3.9764
18644	M03E7.3	M03E7.3	3.97188
6603	F25H5.5	F25H5.5	3.97088
15374	K02B7.2	K02B7.2	3.97019
16146	F14D2.11	F14D2.11	3.96838
22429	Y74C9A.1	Y74C9A.1	3.9679
3911	F21H7.5	F21H7.5	3.95838
21565	ZK742.3	ZK742.3	3.95536
21757	T02H6.3	T02H6.3	3.95292
14544	K03H1.12	K03H1.12	3.95167
18438	Y51A2D.10	ttr-25	3.95153
7644	C08F1.6	C08F1.6	3.95132
14279	F46F3.3	F46F3.3	3.94902
13903	E01G6.1	E01G6.1	3.94851
5169	F26F2.7	F26F2.7	3.94823
12294	E02H9.7	E02H9.7	3.94632
6167	K04G11.5	irk-3	3.94625
12894	C53D5.5	C53D5.5	3.94425
10843	F55H2.5	F55H2.5	3.93883
6175	Y105C5B.12	Y105C5B.12	3.93701
13044	K02B9.2	meg-2	3.93692
17355	F45G2.6	trf-1	3.93669
357	F53A9.4	F53A9.4	3.93466
2459	F07B10.1	cln-3.1	3.93451
21388	C08F1.4	math-3	3.93448
8812	C41C4.7	ctns-1	3.93185
3175	C01C10.2	C01C10.2	3.93145
3441	T22E5.5	mup-2	3.93117
255	T06E6.5	fbxa-135	3.93114
14040	F18C12.2	rme-8	3.93087
1787	K08B12.1	K08B12.1	3.92987
6461	C17F4.8	C17F4.8	3.92934
13433	T24C12.3	T24C12.3	3.92789
12144	T10H9.5	pmp-5	3.92642
21260	B0416.5	B0416.5	3.92184
8540	F27C1.3	F27C1.3	3.91846
21139	F13A7.1	F13A7.1	3.91644
1363	M28.9	M28.9	3.91411
16254	F48F7.3	F48F7.3	3.91365
7464	C09G12.3	srz-78	3.91104
3991	H27D07.3	srw-143	3.90968
17973	F45E10.1	unc-53	3.90922
1289	B0365.1	B0365.1	3.90919
17715	ZK813.2	ZK813.2	3.90815
13621	R07E5.12	-	3.90654
8457	C35A5.1	aqp-5	3.89837
4281	C38C10.3	C38C10.3	3.89714
16387	F56C9.3	F56C9.3	3.89487
18445	Y62H9A.6	Y62H9A.6	3.89434
8072	F23H12.4	sqt-3	3.89054
19089	K11H12.6	K11H12.6	3.8887
4202	F37B4.10	F37B4.10	3.88854
7427	B0047.2	btb-3	3.88747
16311	T25E12.6	T25E12.6	3.88651
23194	T12G3.6	T12G3.6	3.88505
8037	F28C12.3	sra-19	3.88293
7600	T19A5.3	T19A5.3	3.87941
12435	R04F11.4	twk-13	3.87883
33	T09A12.5	T09A12.5	3.87605
12638	ZK455.1	aco-1	3.8754
15748	T28H10.2	T28H10.2	3.87421
6864	R11E3.5	nhr-104	3.87384
19159	F54B11.11	F54B11.11	3.86812
17263	C14C10.6	C14C10.6	3.86578
3660	B0344.2	wrt-9	3.86361
6397	F16H6.8	F16H6.8	3.86274
12456	F39D8.2	psa-3	3.86034
3591	C07G1.6	C07G1.6	3.85939
19942	C34F11.6	msp-49	3.85713
12412	F27C1.8	dpy-5	3.85496
8196	F07A11.6	din-1	3.85369
21926	ZC101.2	unc-52	3.85353
9591	K10H10.4	K10H10.4	3.85304
18707	Y45F10A.8	-	3.85221
13040	F31E3.2	F31E3.2	3.85199
17812	F12A10.8	F12A10.8	3.85165
5746	T07A5.2	unc-50	3.85059
21473	F47F6.3	oac-30	3.84716
13452	C08H9.14	C08H9.14	3.84589
2514	C14F5.3	tnt-3	3.84533
4165	F26A1.10	nspd-9	3.84432
3768	Y105E8A.3	Y105E8A.3	3.84347
15533	ZC513.12	sth-1	3.84253
8729	VF13D12L.1	VF13D12L.1	3.84189
19217	W07B8.1	W07B8.1	3.83961
7220	R07C12.2	R07C12.2	3.83753
21136	C17E7.12	C17E7.12	3.83372
23091	Y45G5AM.1	nhr-114	3.83126
15378	W02D9.1	pri-2	3.83082
1496	K11G9.6	mtl-1	3.83082
9281	T01D3.6	T01D3.6	3.8299
13829	F16B12.2	dsl-4	3.82965
6550	T15B7.9	-	3.82746
6263	F38B2.1	ifa-1	3.82659
7876	T25F10.1	T25F10.1	3.82533
13664	F42F12.9	nspc-10	3.82526
5652	F13H6.5	F13H6.5	3.82525
10819	C40A11.3	C40A11.3	3.82258
16108	Y105C5A.12	Y105C5A.12	3.82215
12631	C15C7.1	C15C7.1	3.82125
7602	F57B10.1	let-607	3.81911
14695	F28A10.7	F28A10.7	3.81888
1148	F54H5.5	F54H5.5	3.81857
17314	W02D9.2	W02D9.2	3.81599
17469	ZK287.5	rbx-1	3.8139
5663	T15B7.3	col-143	3.81333
15199	F40G9.6	F40G9.6	3.81143
20475	ZK1225.6	ssp-31	3.81078
19631	C09G1.1	pqn-11	3.81072
9161	C25A8.5	C25A8.5	3.80871
2339	ZK546.4	ZK546.4	3.80802
11026	Y65B4BL.3	Y65B4BL.3	3.80722
14551	F30B5.1	dpy-13	3.80458
12796	H21P03.2	H21P03.2	3.80356
887	Y110A2AL.9	Y110A2AL.9	3.80298
6795	ZK1321.3	aqp-10	3.8001
6107	K08F4.5	K08F4.5	3.79965
6160	F01E11.1	ugt-57	3.79818
15394	F18A1.5	rpa-1	3.78955
21791	C08B11.1	zyg-11	3.78808
2139	C33A12.15	ttr-9	3.7865
14833	F36F2.6	fcp-1	3.78629
16030	C24B5.2	spas-1	3.78568
14492	F36F2.6	fcp-1	3.78553
22874	R02D5.7	R02D5.7	3.78332
11924	C36F7.1	irx-1	3.78328
6977	ZK353.4	ZK353.4	3.78211
22942	C29F9.4	C29F9.4	3.78146
6657	Y16B4A.2	Y16B4A.2	3.77976
18610	Y11D7A.9	Y11D7A.9	3.77951
10173	Y47H9C.4	ced-1	3.77933
14221	T23F4.3	T23F4.3	3.77844
15218	M04B2.3	gfl-1	3.77773
16547	C05D11.7	C05D11.7	3.77764
14538	W07E6.1	nol-1	3.77454
8138	K09F6.4	K09F6.4	3.76966
2533	F45E10.1	unc-53	3.76907
4986	Y74E4A.1	lgc-27	3.76864
18184	C52B11.5	C52B11.5	3.76738
10944	R52.8	math-36	3.76569
22471	F17E9.2	F17E9.2	3.76517
4706	C33D12.6	tag-312	3.76496
4600	F47B8.8	F47B8.8	3.76495
16989	F13C5.5	F13C5.5	3.76486
13397	F25C8.4	F25C8.4	3.76393
14069	R10H10.5	gpa-7	3.76326
10494	F33E11.2	F33E11.2	3.76306
3398	W04C9.1	haf-4	3.76209
10270	F18E3.7	F18E3.7	3.76178
20965	D1081.6	D1081.6	3.75971
13435	ZK154.5	ZK154.5	3.75877
13954	Y53F4B.3	Y53F4B.3	3.75837
20734	B0280.11	B0280.11	3.75741
22301	B0024.1	col-149	3.75636
17016	Y25C1A.8	Y25C1A.8	3.75557
3397	W01B11.3	nol-5	3.75482
18638	F54D11.3	F54D11.3	3.75254
11089	H04M03.4	glf-1	3.75148
21975	M01G5.5	snf-6	3.75061
2162	C10G8.4	C10G8.4	3.74933
12054	F32B6.4	F32B6.4	3.74453
23064	Y43B11AL.1	Y43B11AL.1	3.74419
19946	D1044.2	D1044.2	3.74307
10995	C05A9.1	pgp-5	3.74215
4480	M01D1.3	btb-11	3.73996
8767	B0213.5	nlp-30	3.73951
4587	C50E3.13	C50E3.13	3.73614
4186	Y38F2AL.1	nsy-4	3.73594
3265	M03F4.6	M03F4.6	3.73445
6299	T03F1.5	gsp-4	3.73124
22610	ZC455.10	fkb-4	3.72834
14968	C01G8.5	erm-1	3.72805
20167	C29A12.6	C29A12.6	3.72333
924	F49E11.11	scl-3	3.72113
9252	T21G5.4	T21G5.4	3.71861
6099	ZK563.5	ZK563.5	3.7166
15412	C03C10.4	C03C10.4	3.71471
6713	T16H12.1	T16H12.1	3.71336
9106	F59H5.1	F59H5.1	3.71171
1837	C29F5.1	C29F5.1	3.70834
6814	B0213.6	nlp-31	3.70743
6699	C07A9.11	ncx-7	3.70686
11625	Y71F9AL.18	pme-1	3.70567
65	F47F2.1	F47F2.1	3.70496
15689	C04G2.2	C04G2.2	3.70237
6828	M02D8.6	M02D8.6	3.69972
12493	K01C8.3	tdc-1	3.69885
4452	C25A8.1	C25A8.1	3.69869
17342	Y46E12BL.3	Y46E12BL.3	3.69831
20256	F10E9.3	F10E9.3	3.69793
15578	C03C11.1	C03C11.1	3.69603
9136	Y22D7AL.7	Y22D7AL.7	3.69302
4741	C41H7.3	C41H7.3	3.68761
19162	K08B5.1	K08B5.1	3.68761
14406	T08D2.8	T08D2.8	3.6872
6122	Y38F2AR.10	Y38F2AR.10	3.68705
1173	C45E5.1	C45E5.1	3.68273
6151	Y69H2.14	Y69H2.14	3.68194
23185	F02H6.5	sqrd-1	3.67871
9880	Y82E9BR.1	Y82E9BR.1	3.67815
4504	ZK337.1	ZK337.1	3.67634
436	C54E4.4	C54E4.4	3.67599
7820	Y53C12B.5	mab-3	3.67238
20754	Y47D3A.11	wht-8	3.67222
14344	C32E12.5	sem-2	3.67072
22523	T24A6.14	srw-130	3.66887
12481	B0432.10	B0432.10	3.66794
14678	K02B12.6	K02B12.6	3.66792
20706	Y67A6A.2	nhr-62	3.66589
22011	C50F4.9	C50F4.9	3.66518
14349	Y11D7A.11	col-120	3.66414
9070	F48F7.1	alg-1	3.66327
18210	Y73B6BL.15	-	3.66223
1062	C10G8.5	ncx-2	3.66124
19096	Y42H9B.1	col-115	3.65966
20103	T26H2.3	fbxb-2	3.65938
19811	F01G12.5	let-2	3.65708
18745	F11C7.7	F11C7.7	3.65598
2944	CD4.6	pas-6	3.65539
2273	T08G5.5	vps-39	3.65418
4955	F49E2.2	F49E2.2	3.65243
12698	F44F4.10	F44F4.10	3.6517
17711	T08A9.10	spp-6	3.64921
19052	F23F1.2	F23F1.2	3.64891
12479	Y106G6H.16	Y106G6H.16	3.64849
21049	F14H3.1	srj-10	3.64773
16745	T22B2.6	T22B2.6	3.64444
3055	C26C6.7	glb-8	3.64209
6564	C05E7.4	C05E7.4	3.64202
22723	H39E23.1	par-1	3.64175
21539	F48F5.4	srd-70	3.64129
20950	Y17G9B.9	Y17G9B.9	3.64057
19819	K10B3.5	K10B3.5	3.64035
21820	F21C10.10	F21C10.10	3.63942
6677	C41H7.4	C41H7.4	3.63891
14533	F10C1.8	F10C1.8	3.63867
10235	T07H6.1	T07H6.1	3.63482
21396	C46G7.4	pqn-22	3.6334
11029	ZK1025.7	ZK1025.7	3.63322
270	ZK856.3	-	3.63222
521	C02E7.7	C02E7.7	3.63138
10766	F56B3.2	F56B3.2	3.63109
15442	F08G5.4	col-130	3.62962
11047	T28D9.4	T28D9.4	3.62772
12934	C29F7.5	fkh-4	3.62687
5196	F31F6.6	nac-1	3.6252
12	C30B5.6	C30B5.6	3.62519
5442	F55C12.5	F55C12.5	3.62426
561	Y82E9BL.2	Y82E9BL.2	3.61823
3344	F42G8.5	F42G8.5	3.6176
8730	W03C9.4	lin-29	3.61558
22455	ZK666.6	clec-60	3.61413
8621	K01A2.11	cbn-1	3.61409
8613	C41H7.6	C41H7.6	3.6133
905	T16G12.4	T16G12.4	3.61294
11587	F23D12.2	F23D12.2	3.6126
11905	VZC374L.1	VZC374L.1	3.6093
17048	F22E5.12	F22E5.12	3.60816
11300	B0281.4	B0281.4	3.60569
19848	F21F3.1	F21F3.1	3.60548
9457	W02D7.5	W02D7.5	3.60464
16385	F37A4.8	isw-1	3.6027
22957	F37C4.8	F37C4.8	3.60166
6781	F37F2.3	gst-25	3.60084
18686	C50H11.17	C50H11.17	3.60074
10916	Y80D3A.4	nhr-243	3.59511
7917	F15A4.13	fbxb-102	3.59079
10167	F07A5.7	unc-15	3.58911
4378	F35G12.3	sel-5	3.58752
8313	Y110A2AL.8	ptc-3	3.58541
19029	D1081.5	D1081.5	3.58528
22683	R10E4.7	R10E4.7	3.58505
13123	T05F1.8	T05F1.8	3.57511
10898	K06B4.8	nhr-198	3.57503
11969	F18H3.1	F18H3.1	3.5737
6839	F20B6.8	hpk-1	3.57346
20081	F19F10.3	F19F10.3	3.57329
12940	F33C8.3	tsp-8	3.57247
10607	R09H10.4	ptr-14	3.57157
18403	B0491.2	sqt-1	3.57154
2266	F37B4.7	folt-2	3.57068
155	F48C1.7	spe-11	3.57051
12229	T11F9.14	T11F9.14	3.57003
12342	F38E1.8	srsx-22	3.5698
380	ZC434.3	ZC434.3	3.56979
7396	W06B3.2	sma-5	3.56887
2517	C33F10.1	C33F10.1	3.56743
21600	F31A3.1	abu-3	3.56684
327	F21C10.3	F21C10.3	3.56612
5556	C45H4.16	srbc-19	3.56557
3281	Y54E10BR.1	Y54E10BR.1	3.5651
4490	T28H11.7	T28H11.7	3.56423
13654	E03H12.5	E03H12.5	3.56409
22760	ZK484.5	ZK484.5	3.56354
13813	Y113G7B.9	srbc-34	3.56325
5774	C18E3.7	ppw-1	3.5627
4498	Y55D9A.1	efa-6	3.56247
21907	T05A10.1	sma-9	3.56192
5260	R10E9.2	R10E9.2	3.56167
15921	C28D4.3	gln-6	3.56137
11719	F11D11.2	-	3.56031
17116	F22E5.9	F22E5.9	3.55848
4668	F26H9.5	F26H9.5	3.55843
23120	T06A4.2	mps-3	3.55746
19692	F55C10.4	F55C10.4	3.55487
1193	C04E6.10	srd-15	3.55146
16720	Y38C9B.2	srt-52	3.55014
15822	K07C6.5	cyp-35A5	3.54815
17485	F11A1.3	daf-12	3.5477
16071	C43D7.6	srh-208	3.54644
17224	F54F7.4	xtr-1	3.54624
18829	F12F6.6	sec-24.1	3.54607
16181	F47C12.6	F47C12.6	3.54535
19226	K02F2.1	dpf-3	3.54431
5439	F48D6.4	F48D6.4	3.54244
3076	C44B7.11	C44B7.11	3.54188
19454	C17C3.12	acdh-2	3.54028
21583	T08D10.3	T08D10.3	3.54015
15024	ZK1290.8	wrt-10	3.53958
5946	Y38H8A.3	Y38H8A.3	3.53836
16562	F16G10.11	F16G10.11	3.53649
22104	C35A5.2	ugt-33	3.53365
16763	C18E3.9	C18E3.9	3.53338
4648	ZK1193.3	ZK1193.3	3.53336
16595	Y45F10A.2	puf-3	3.52953
11501	F15E6.1	set-9	3.52665
2842	T19C3.3	T19C3.3	3.52621
14269	DC2.1	srh-80	3.52609
19724	T22B7.7	T22B7.7	3.52534
18209	Y57G7A.8	Y57G7A.8	3.52505
13768	W08E12.8	W08E12.8	3.52498
13426	K10D3.1	glr-3	3.52471
5837	C54E4.2	C54E4.2	3.52436
19867	M01F1.1	gly-14	3.5242
16913	F49E10.4	F49E10.4	3.52315
17527	F11F1.2	F11F1.2	3.51996
15841	F18H3.4	F18H3.4	3.5197
17532	F29C12.5	bath-45	3.51657
622	Y25C1A.7	Y25C1A.7	3.51519
1425	F47H4.9	fbxa-189	3.51326
12732	ZK1290.3	rol-8	3.51267
6915	Y44A6D.3	Y44A6D.3	3.51183
6328	Y57G11C.11	coq-3	3.51145
149	C01A2.6	C01A2.6	3.51145
11167	W03D2.4	pcn-1	3.51086
13260	ZK177.10	tbx-35	3.50837
779	T05B4.12	T05B4.12	3.50774
10797	ZK892.1	lec-3	3.50738
4976	W09D6.4	W09D6.4	3.50539
8678	C33F10.5	rig-6	3.5019
18608	T23F6.5	T23F6.5	3.49919
14914	H20J04.2	H20J04.2	3.49858
10127	C09F9.2	C09F9.2	3.49587
11916	T06A10.2	T06A10.2	3.49326
9874	F26F4.13	kbp-2	3.49095
5280	F42G8.6	F42G8.6	3.49074
8778	F42G4.3	zyx-1	3.48943
23060	F18C12.1	che-3	3.48785
6744	D2005.4	D2005.4	3.48778
22928	F54C9.11	F54C9.11	3.48757
7152	Y47G6A.19	Y47G6A.19	3.48623
16301	F32D1.7	F32D1.7	3.48622
13143	Y116F11B.12	gly-4	3.48607
11291	R06C1.3	wve-1	3.48494
1500	C05C9.2	C05C9.2	3.4847
22982	C55A1.5	str-23	3.48369
19947	F10D2.2	ugt-39	3.48361
3068	Y47H9C.9	Y47H9C.9	3.48269
5572	F59A1.7	fbxa-108	3.47947
18076	C06C3.3	C06C3.3	3.47909
2883	T19C9.7	-	3.4774
14837	F39H2.4	syp-3	3.47618
8622	K02F6.7	K02F6.7	3.47549
6417	R09E10.1	R09E10.1	3.47511
17252	F17B5.1	F17B5.1	3.47484
16000	ZK652.1	snr-5	3.47239
8531	Y102A5C.12	fbxa-205	3.47098
16612	F40E3.2	F40E3.2	3.47021
4477	K05F1.2	msp-142	3.46919
7651	F37B1.1	gst-24	3.46829
11948	F55C5.4	F55C5.4	3.46826
10346	M195.4	M195.4	3.46657
4904	F21D9.1	F21D9.1	3.46614
5827	C16C10.4	C16C10.4	3.46568
18343	C49C3.1	snf-9	3.46488
6198	F35C5.9	clec-66	3.46445
5487	Y37D8A.6	Y37D8A.6	3.46443
13484	F48E8.4	F48E8.4	3.4643
5792	Y44E3B.1	zip-4	3.46126
15154	ZK678.3	ZK678.3	3.45893
22989	F32G8.5	col-152	3.45815
2762	Y39B6A.18	Y39B6A.18	3.45636
737	R11G11.12	nhr-210	3.45635
20257	F37A8.1	F37A8.1	3.45397
2204	ZC266.2	ZC266.2	3.45391
15115	F37B1.2	gst-12	3.45217
23217	Y71F9AL.18	pme-1	3.45186
7851	F26F4.9	F26F4.9	3.45154
16739	F55E10.2	F55E10.2	3.45135
17280	T19B10.6	T19B10.6	3.45122
17542	F58B3.2	lys-5	3.45087
22238	F55G11.6	F55G11.6	3.44997
7077	Y106G6H.13	Y106G6H.13	3.44763
6436	Y71F9AM.6	trap-1	3.44619
4768	F09G8.3	F09G8.3	3.44618
11292	T02E1.7	T02E1.7	3.44576
2969	F40G12.9	F40G12.9	3.44486
18032	M01E5.5	top-1	3.44334
4745	F23F1.9	F23F1.9	3.44295
2806	C47D12.4	C47D12.4	3.44059
1758	F53A9.1	F53A9.1	3.44057
12880	T01B7.2	srg-18	3.4404
9799	H27D07.4	srw-137	3.44021
5259	R07E5.11	R07E5.11	3.43898
9254	C09E8.2	lips-7	3.43895
12444	Y61A9LA.1	Y61A9LA.1	3.43872
11970	F20D1.9	F20D1.9	3.43834
20424	C24B5.2	spas-1	3.43792
9409	K10D11.1	dod-17	3.43766
2171	F13A2.3	F13A2.3	3.43626
12003	F10B5.3	F10B5.3	3.43579
7663	Y53F4B.27	Y53F4B.27	3.43574
23110	M03B6.3	M03B6.3	3.43537
17030	B0334.11	ooc-3	3.43492
12984	W02B12.10	W02B12.10	3.42972
2752	F53E10.4	F53E10.4	3.42914
22999	K11D12.8	K11D12.8	3.42911
16549	C10G11.9	C10G11.9	3.42864
12587	C55B7.4	acdh-1	3.42626
12486	C47G2.4	C47G2.4	3.4256
21114	Y102A5C.17	clec-238	3.42558
14866	ZC443.5	ugt-18	3.42532
11073	Y43F4B.3	set-25	3.42422
1715	Y17D7C.2	Y17D7C.2	3.42393
10725	Y71F9B.10	sop-3	3.42339
8059	Y55F3BR.8	Y55F3BR.8	3.42312
11828	K08D12.6	K08D12.6	3.42311
14018	Y39E4A.2	ttm-1	3.42295
18998	K03B8.4	K03B8.4	3.4202
17792	C30A5.5	snb-5	3.42009
18361	F15D3.1	dys-1	3.4184
15927	F55B11.1	F55B11.1	3.41806
15643	F52F12.5	F52F12.5	3.41761
16604	ZK1307.3	ZK1307.3	3.41738
8375	ZK180.5	ZK180.5	3.4168
10179	K10H10.2	K10H10.2	3.41591
3897	Y41C4A.18	Y41C4A.18	3.41586
9776	C27H5.7	dyf-13	3.41547
22405	Y53F4B.29	gst-26	3.41488
17091	C15A11.4	C15A11.4	3.41464
12386	M03B6.4	M03B6.4	3.41362
19242	R10A10.2	rbx-2	3.4135
15792	F01D5.2	F01D5.2	3.41329
13604	T18D3.4	myo-2	3.41316
14783	Y37H2A.11	Y37H2A.11	3.40921
6412	H24G06.1	H24G06.1	3.40897
14827	C18E3.8	hop-1	3.40842
11734	F58A6.9	F58A6.9	3.40775
10633	ZC504.3	ZC504.3	3.4076
13960	C18D11.1	C18D11.1	3.40684
22661	T07F8.3	gld-3	3.40591
22436	C47D12.5	C47D12.5	3.40498
21787	T05F1.4	T05F1.4	3.40341
7562	T28A11.2	T28A11.2	3.40127
9495	EGAP798.1	EGAP798.1	3.40077
22247	Y55F3AM.3	Y55F3AM.3	3.39992
10697	F23A7.1	F23A7.1	3.39934
2115	F59G1.2	tsp-18	3.3979
333	K04A8.3	K04A8.3	3.39739
10085	B0361.7	B0361.7	3.3958
10749	C52B9.3	coel-1	3.39411
14633	F44D12.4	F44D12.4	3.39399
19152	C37E2.2	C37E2.2	3.39388
12289	Y57A10B.4	sre-42	3.3929
10185	F26F4.6	F26F4.6	3.39272
297	C06A5.4	C06A5.4	3.39215
13744	C07H6.2	C07H6.2	3.39094
5633	C41D11.2	eif-3.H	3.39091
11945	F36D3.1	F36D3.1	3.38945
6628	R08A2.1	R08A2.1	3.38761
13041	F49B2.1	fbxb-8	3.38709
18114	C53D6.5	C53D6.5	3.3838
9034	C01G10.9	C01G10.9	3.3837
12764	F57C2.2	btb-19	3.38309
6826	F36G3.2	F36G3.2	3.38284
6562	ZK488.6	ZK488.6	3.38282
13518	C18H2.1	C18H2.1	3.38251
19555	R13F6.1	kbp-1	3.38067
11181	F11C7.6	F11C7.6	3.38034
667	T05A7.3	T05A7.3	3.3803
20575	F59E11.11	nhr-143	3.37794
2005	R05F9.5	gst-9	3.37721
12735	C27C7.5	C27C7.5	3.37651
17890	Y39G10AR.18	Y39G10AR.18	3.373
20877	F36D4.5	F36D4.5	3.37196
21399	F11G11.12	col-73	3.37029
13722	C29F5.7	glb-10	3.37018
12565	Y116A8A.9	map-2	3.36944
6253	W01B6.9	ndc-80	3.36859
20099	T06C12.2	str-57	3.36846
9730	F54B11.3	unc-84	3.36731
11343	F57H12.3	ora-1	3.36655
13174	F14D2.1	bath-27	3.3658
3782	F56D1.5	dhs-5	3.3641
2766	ZK682.2	ZK682.2	3.36375
2769	C30G4.4	C30G4.4	3.36327
21873	C14F5.1	dct-1	3.36325
16028	C02F5.7	C02F5.7	3.36325
5912	F11G11.4	F11G11.4	3.36187
15554	F52C9.8	pqe-1	3.36129
19044	B0304.4	B0304.4	3.36056
7724	T08E11.4	math-41	3.36039
8523	T06G6.2	sra-24	3.35965
18351	R11A8.2	R11A8.2	3.35894
16185	R102.6	R102.6	3.35862
6566	C25A11.1	C25A11.1	3.35842
8488	T26H5.2	-	3.35813
6426	T28H11.7	T28H11.7	3.35702
14209	F12A10.7	F12A10.7	3.35589
10250	Y37D8A.23	unc-25	3.35563
4969	T08E11.2	math-39	3.35537
15793	C01A2.3	C01A2.3	3.35518
8890	F43E2.5	F43E2.5	3.35446
4413	C17D12.2	unc-75	3.35435
4737	B0334.4	B0334.4	3.35377
18246	T08B1.1	T08B1.1	3.35365
10288	M01E11.6	klp-15	3.35311
3418	C04C3.3	C04C3.3	3.35288
2185	K08F9.3	K08F9.3	3.35246
8162	M142.5	M142.5	3.35237
9924	F48G7.4	F48G7.4	3.35182
1817	T22H6.3	str-124	3.35006
6023	W03B1.6	W03B1.6	3.34974
9856	F37B1.4	gst-15	3.34973
4631	C44C10.7	C44C10.7	3.34699
14077	F53F1.3	F53F1.3	3.34657
19492	T26E4.13	srbc-74	3.34364
22680	F54G8.1	F54G8.1	3.34337
495	C05C10.5	C05C10.5	3.34149
10412	H24K24.2	H24K24.2	3.34142
12893	C47F8.1	C47F8.1	3.34068
20755	Y55B1BR.4	Y55B1BR.4	3.34053
21016	C09G9.7	C09G9.7	3.34026
3012	F23F12.9	F23F12.9	3.33715
11836	Y57G11C.34	Y57G11C.34	3.33637
6102	F47B8.4	F47B8.4	3.33587
15100	C18B2.5	C18B2.5	3.33517
21985	C50F7.3	C50F7.3	3.33434
15727	F31F4.1	F31F4.1	3.33417
3092	Y110A2AL.7	Y110A2AL.7	3.33352
10889	F36D4.2	F36D4.2	3.33325
9901	Y9C9A.7	str-153	3.3289
15597	F36D4.3	hum-2	3.32727
8358	T13C2.6	T13C2.6	3.32724
16820	T08D10.2	lsd-1	3.3267
15151	ZC455.6	ugt-5	3.32641
10133	F19H8.4	F19H8.4	3.32633
22413	ZK938.1	ZK938.1	3.32588
2053	F57B9.8	F57B9.8	3.32568
3688	F17E9.3	F17E9.3	3.32543
21570	C33D12.7	ceh-30	3.32498
449	C34F11.9	dsh-1	3.32321
6155	C11H1.8	C11H1.8	3.32255
12966	B0252.4	cyn-10	3.32072
3680	Y49A10A.1	Y49A10A.1	3.32063
21946	ZK39.6	clec-97	3.31996
15193	Y49F6C.1	bath-8	3.31798
7997	R90.3	ttr-28	3.31748
9687	T22E7.1	T22E7.1	3.31695
4286	F43C1.5	F43C1.5	3.31394
22531	Y75B12B.4	bath-36	3.31386
4809	F14F3.1	vab-3	3.31337
1479	Y50D7A.7	ads-1	3.31304
8980	Y75B7B.1	Y75B7B.1	3.31294
13359	Y34B4A.2	Y34B4A.2	3.30769
7266	F33D11.8	F33D11.8	3.30667
900	F56D2.2	F56D2.2	3.30634
16054	F31B12.1	plc-1	3.3063
7940	R151.1	R151.1	3.30626
14100	F28D1.2	F28D1.2	3.30579
8052	C36B1.11	C36B1.11	3.30361
16542	W05G11.6	W05G11.6	3.302
17479	C05D11.1	C05D11.1	3.30056
10765	F55G1.2	his-59	3.3004
22089	D1081.7	D1081.7	3.2999
7808	F33H1.1	daf-19	3.29848
19738	Y87G2A.10	vps-28	3.29837
15125	K01H12.2	ant-1.3	3.2978
4816	K07B1.8	K07B1.8	3.29686
4726	F45D11.1	F45D11.1	3.29686
17632	F36A4.2	F36A4.2	3.29556
13418	C23H4.6	C23H4.6	3.29522
15531	T23F1.6	pqn-71	3.29449
17122	K06A1.2	K06A1.2	3.29369
14593	T26A5.7	set-1	3.29354
22933	T13C2.1	-	3.29334
2148	K08D10.10	K08D10.10	3.29308
3703	Y41D4A.4	Y41D4A.4	3.28955
15312	C17E4.2	C17E4.2	3.28727
22414	R12E2.15	R12E2.15	3.28722
21431	Y108F1.4	math-43	3.28666
21165	F08G12.2	F08G12.2	3.28632
20667	T21C9.12	scpl-4	3.28539
6408	F52H3.6	F52H3.6	3.28493
21089	E02H4.2	E02H4.2	3.2849
11643	ZK1010.7	col-97	3.28461
8154	C40H1.4	elo-4	3.28451
19514	F30A10.4	F30A10.4	3.28372
19157	F40B5.3	F40B5.3	3.28347
15081	Y57A10A.16	Y57A10A.16	3.28346
720	F11A5.5	F11A5.5	3.28244
16466	Y39G10AR.9	Y39G10AR.9	3.28194
9832	C55B7.5	uri-1	3.27679
9725	ZC487.1	ZC487.1	3.27409
13145	Y57A10A.11	rol-1	3.27058
14400	T14C1.1	T14C1.1	3.27002
4847	M05B5.2	M05B5.2	3.26938
9295	C37C3.6	ppn-1	3.26927
2690	ZK488.4	nhr-251	3.26739
14395	K02E10.4	K02E10.4	3.26672
4034	Y26D4A.10	Y26D4A.10	3.2666
10192	ZK637.7	lin-9	3.26592
20056	K03D3.4	srz-61	3.26532
13021	F11E6.8	F11E6.8	3.26522
11881	Y59A8B.20	lon-8	3.26433
8837	R05F9.3	msp-32	3.2641
16016	T19B10.2	T19B10.2	3.26324
10693	Y40H4A.1	gar-3	3.26042
5209	M151.7	M151.7	3.25944
15376	T05F1.5	T05F1.5	3.25886
16917	M70.4	M70.4	3.25882
9023	F21C3.4	rde-2	3.25714
10576	F09G8.8	clec-160	3.25521
3693	F33D11.1	F33D11.1	3.25521
15260	T03F7.2	srh-45	3.25516
1553	C46G7.4	pqn-22	3.25481
15599	F41H8.3	srx-30	3.25437
13049	W09C3.6	gsp-3	3.25319
13084	F54C9.8	puf-5	3.25249
18761	Y38H8A.4	Y38H8A.4	3.25196
21160	C04B4.2	C04B4.2	3.25159
19507	ZK488.10	pqn-97	3.24989
284	H42K12.2	H42K12.2	3.24662
4677	F46F11.8	F46F11.8	3.24657
12543	R09H10.5	R09H10.5	3.24539
13178	F31F6.3	F31F6.3	3.24459
17734	F10G8.3	npp-17	3.24393
12059	T04C4.1	T04C4.1	3.24312
4005	W03B1.1	W03B1.1	3.24055
3169	Y47D7A.12	Y47D7A.12	3.237
21596	T09B4.7	T09B4.7	3.23662
1704	K11G9.1	K11G9.1	3.23616
1022	Y102A11A.5	Y102A11A.5	3.23532
16029	C18B2.5	C18B2.5	3.23524
17597	F15D4.6	F15D4.6	3.23404
17127	W07G1.1	W07G1.1	3.23289
5943	Y105C5B.13	skr-10	3.23229
16045	VW06B3R.1	ucr-2.1	3.23198
18068	T15D6.11	T15D6.11	3.23049
10044	R06C7.8	bub-1	3.23003
22217	F21D5.2	F21D5.2	3.22882
8309	F19B6.2	ufd-1	3.2286
10973	C53A5.3	hda-1	3.22841
5360	Y5F2A.2	ttr-17	3.22805
16394	T20B12.3	T20B12.3	3.22685
12416	Y55F3AM.6	Y55F3AM.6	3.22656
16923	Y49C4A.8	ugt-29	3.22627
12302	C01B10.4	C01B10.4	3.22561
18294	C50D2.1	C50D2.1	3.2249
13987	C53B4.4	C53B4.4	3.22465
18267	K02E10.7	K02E10.7	3.22438
6471	F58A6.5	F58A6.5	3.22428
17537	F47B3.4	F47B3.4	3.22216
9853	F15A4.2	F15A4.2	3.22215
14744	B0238.5	srt-67	3.2213
8566	T07F10.3	T07F10.3	3.2194
10658	Y37E3.9	phb-1	3.21908
19036	T02G6.4	T02G6.4	3.21902
20836	F58A4.9	F58A4.9	3.21833
8190	B0024.14	crm-1	3.21555
13202	T27D12.3	clec-144	3.21272
9049	T04C12.4	act-3	3.2121
16075	F10C1.7	ifb-2	3.21145
16859	Y57A10A.31	Y57A10A.31	3.21113
7757	F34D6.3	sup-9	3.21078
14060	R02F2.1	R02F2.1	3.20938
600	F52F12.1	oct-1	3.20868
8514	M03A8.3	M03A8.3	3.20788
8674	T26A8.4	T26A8.4	3.20755
21243	ZK643.3	ZK643.3	3.20646
23108	F59D12.2	F59D12.2	3.2058
17745	C08B6.4	C08B6.4	3.20416
18885	W02D3.9	unc-37	3.2031
11957	Y39H10A.2	oac-55	3.20306
3275	T06D10.1	T06D10.1	3.20245
16673	Y116A8C.25	Y116A8C.25	3.20124
9	Y65B4BR.6	grl-16	3.20043
13944	F54D5.8	dnj-13	3.20043
10880	C50B6.9	C50B6.9	3.19974
16643	Y110A2AL.10	Y110A2AL.10	3.19858
11666	F54F7.5	mes-1	3.19855
3436	C05D9.5	ife-4	3.19658
11227	C17E7.9	C17E7.9	3.19588
15099	C17G10.9	C17G10.9	3.19289
12463	T10B10.7	ocr-3	3.1914
16480	K04C2.3	K04C2.3	3.19069
19336	H17B01.2	col-70	3.19008
2933	C09G4.1	hyl-1	3.18996
14110	W04B5.3	W04B5.3	3.18986
20825	E02H1.4	pme-2	3.18958
13196	T01D3.6	T01D3.6	3.18668
6542	K07C6.4	cyp-35B1	3.186
23211	T07H6.3	col-166	3.18561
18372	T24H7.5	tat-4	3.18379
11968	F01G12.5	let-2	3.18291
6357	F44E2.7	F44E2.7	3.18112
17273	F57A10.4	F57A10.4	3.18105
8783	T03F1.10	clec-53	3.1799
540	C01F6.6	tag-60	3.17946
21797	Y38F1A.6	Y38F1A.6	3.17936
10747	C39H7.1	C39H7.1	3.17866
16293	C05C8.2	C05C8.2	3.17865
14120	K11D9.2	sca-1	3.17852
17587	Y53F4B.36	Y53F4B.36	3.17826
18809	K03H1.3	ttr-3	3.17812
8997	K09A11.3	cyp-14A2	3.17754
1545	C08F1.4	math-3	3.17734
14162	R11E3.7	dpf-7	3.17646
18140	C50H11.6	srt-10	3.17606
10380	T28H11.2	srm-1	3.17575
2097	Y18D10A.18	fbxa-121	3.17467
20027	T05C1.3	T05C1.3	3.17427
2235	K06B9.1	cyp-25A6	3.17258
4718	R04E5.2	R04E5.2	3.17252
7230	F12F3.3	-	3.17173
21106	C24A11.6	C24A11.6	3.17104
10570	B0336.3	B0336.3	3.17073
3129	C04E6.12	C04E6.12	3.17038
6680	F07H5.8	F07H5.8	3.1701
10729	F08B6.4	unc-87	3.17005
21796	R07C3.9	fbxc-31	3.16999
7162	C40A11.4	C40A11.4	3.16887
1330	M01G12.14	M01G12.14	3.1685
12109	Y48G1A.2	Y48G1A.2	3.16839
8596	K03H1.1	gln-2	3.16836
10279	F52C9.8	pqe-1	3.16833
14184	ZK354.5	msp-51	3.16824
15166	W01B11.5	pqn-72	3.16806
15091	Y69A2AR.7	Y69A2AR.7	3.16793
6656	T13H2.3	-	3.1677
5395	R153.1	pde-4	3.16636
12125	Y22D7AR.13	ser-4	3.16348
418	M88.6	pan-1	3.1632
12658	T28B4.1	T28B4.1	3.16299
22458	C45G9.1	C45G9.1	3.1598
8201	F56A8.3	F56A8.3	3.15924
5755	ZK632.13	lin-52	3.15806
18808	F54F12.1	F54F12.1	3.15709
12722	Y20F4.5	Y20F4.5	3.15632
18379	-	Contol	3.15616
11148	F54C9.5	rpl-5	3.15611
10434	ZK6.3	scl-27	3.15481
1762	C43E11.9	C43E11.9	3.15407
7500	F25A2.1	F25A2.1	3.1538
8584	K09H9.2	K09H9.2	3.15324
10053	Y18H1A.3	Y18H1A.3	3.15284
8611	C17C3.8	hlh-26	3.15276
6679	F02E11.1	wht-4	3.15192
20983	C32B5.3	fbxc-16	3.15113
2360	Y39A3A.3	Y39A3A.3	3.15091
14670	K07F5.11	ssq-1	3.14999
9059	C04F6.5	dhs-27	3.14981
22968	Y42H9B.3	Y42H9B.3	3.14791
22866	F55C9.8	fbxb-62	3.14704
13416	C04A11.2	C04A11.2	3.14686
16765	C48E7.2	C48E7.2	3.14535
17800	Y53C10A.9	abt-5	3.14347
15699	K07H8.7	K07H8.7	3.14305
17787	T20F7.1	T20F7.1	3.14156
7945	C04C3.1	srz-60	3.13876
17849	Y49E10.19	ani-1	3.13812
17017	Y57A10A.21	Y57A10A.21	3.13774
1085	F55C9.9	-	3.1376
17519	C27A7.5	C27A7.5	3.13676
2623	C27H2.2	C27H2.2	3.13676
20078	E03D2.4	srt-12	3.13515
21868	AC8.1	pme-6	3.13475
6999	B0024.13	B0024.13	3.13454
22390	R08C7.8	R08C7.8	3.13412
15883	R12C12.5	R12C12.5	3.13371
15467	T07F8.4	T07F8.4	3.13305
21180	ZK813.1	ZK813.1	3.13271
20952	Y43F4B.2	Y43F4B.2	3.13183
7145	R13A5.11	R13A5.11	3.13122
5045	C45E5.3	C45E5.3	3.13103
20372	T04C12.6	act-1	3.12992
18712	ZC477.5	ZC477.5	3.12833
18476	H18N23.2	H18N23.2	3.12743
22295	F32E10.6	F32E10.6	3.12595
5253	F26F4.1	cee-1	3.12585
18004	C25G4.6	C25G4.6	3.12575
6393	C55C2.5	aat-5	3.12388
2312	Y52B11A.2	Y52B11A.2	3.12332
2800	Y110A7A.15	Y110A7A.15	3.1218
14078	F55C5.5	tsfm-1	3.12121
15892	ZK930.7	ZK930.7	3.12081
2290	F20B6.3	mrp-6	3.12013
6034	C12D5.10	C12D5.10	3.12012
15583	C27A12.7	C27A12.7	3.11982
7190	F31E3.4	F31E3.4	3.11795
12399	F49F1.12	F49F1.12	3.11795
6121	Y37E11AL.2	Y37E11AL.2	3.11731
2536	F52H3.6	F52H3.6	3.11728
13227	R06C7.2	R06C7.2	3.11711
6087	F33C8.2	F33C8.2	3.1171
18253	ZK287.1	ZK287.1	3.11528
17181	F32G8.1	srd-34	3.11462
17931	K12H4.5	K12H4.5	3.11401
1034	F42C5.7	grl-4	3.1133
16238	Y57E12AL.2	Y57E12AL.2	3.11209
3268	T07F12.4	T07F12.4	3.11171
14706	T21B4.3	T21B4.3	3.11137
21069	T09E8.4	T09E8.4	3.10985
2711	ZC374.2	ZC374.2	3.10982
6196	F10G7.4	scc-1	3.10975
10609	T23B5.1	T23B5.1	3.1078
8338	F35F10.4	F35F10.4	3.10711
22829	C50F2.6	fkb-5	3.10682
10081	Y51H1A.5	hda-6	3.10562
2490	M110.5	dab-1	3.10557
16015	T07C12.7	ttr-46	3.10551
14375	T25E12.5	T25E12.5	3.10531
11676	C49H3.6	C49H3.6	3.10397
17051	F37B1.3	gst-14	3.10385
3002	C32E8.4	C32E8.4	3.10329
17037	C29F7.4	fkh-3	3.1029
12608	K03H1.7	K03H1.7	3.10215
1811	F55D10.1	aman-1	3.10088
21615	ZK829.9	ZK829.9	3.09992
19178	Y102A5C.14	fbxa-111	3.09967
9128	F54F2.1	pat-2	3.09902
7207	ZK1010.3	ZK1010.3	3.09876
20770	JC8.7	JC8.7	3.09854
20971	R12E2.12	R12E2.12	3.09778
15528	F26D11.1	F26D11.1	3.09659
1073	F14D2.2	F14D2.2	3.09649
9906	C12D5.2	nhr-152	3.09603
4572	T28C6.5	T28C6.5	3.09602
14407	T21E3.3	lrp-2	3.09552
9298	C49G7.3	C49G7.3	3.09479
14916	R03D7.2	R03D7.2	3.09363
10078	T21B10.6	cutl-15	3.09246
16069	C33H5.12	rsp-6	3.09225
12174	W03F11.6	afd-1	3.09164
22777	C02B10.4	C02B10.4	3.09095
17096	F33E2.4	F33E2.4	3.08876
17237	Y40B10A.6	Y40B10A.6	3.08854
4336	T28C6.4	col-117	3.08778
544	C45B2.2	C45B2.2	3.08763
5132	Y7A5A.6	Y7A5A.6	3.08716
19279	Y54E2A.6	Y54E2A.6	3.08649
7969	C09H5.6	str-131	3.08583
12618	M18.2	dlc-2	3.08552
2975	T02H6.1	T02H6.1	3.0848
4739	C16C8.19	C16C8.19	3.08449
12162	F09A5.4	F09A5.4	3.08438
14127	C06E7.1	C06E7.1	3.08311
2017	F32A7.3	eva-1	3.07926
15252	F59A7.6	-	3.07921
18431	C55H1.2	gpa-10	3.07804
15585	C35D10.2	C35D10.2	3.07688
19980	Y105C5A.5	pqn-78	3.07612
698	R10H10.4	R10H10.4	3.07531
8780	F56B6.2	rgs-7	3.07487
5083	F44C4.5	ppt-1	3.07454
14020	Y67D8C.2	Y67D8C.2	3.07413
11135	C37A2.4	cye-1	3.07402
20815	C43E11.4	tufm-2	3.07389
23213	W04D2.1	atn-1	3.07369
16652	K02F3.8	dos-3	3.07339
13112	R04F11.2	R04F11.2	3.07197
22131	C54D2.4	sul-3	3.07158
455	F37A4.7	rbf-1	3.07134
7463	C08F11.3	C08F11.3	3.06899
21199	D2062.1	D2062.1	3.06782
17463	F23B12.9	egl-1	3.06637
5533	F36H1.5	hrg-4	3.06499
6324	F49C12.9	F49C12.9	3.06475
11003	F29G6.3	F29G6.3	3.0639
5267	Y55B1AL.1	Y55B1AL.1	3.06293
18526	T28A8.3	T28A8.3	3.05964
6215	C14B9.6	gei-8	3.05898
7765	F42G9.9	ptl-1	3.05837
14819	F34H10.1	F34H10.1	3.05723
8030	R03G8.4	R03G8.4	3.05654
2394	F56D1.4	clr-1	3.05637
20062	Y37E11B.2	Y37E11B.2	3.05614
21723	Y71H2B.11	Y71H2B.11	3.05569
11158	T12D8.8	T12D8.8	3.05549
3575	W06A11.3	fbxb-118	3.05531
16362	F29C12.1	pqn-32	3.05521
4049	F46F5.10	F46F5.10	3.05293
21232	R07E5.4	R07E5.4	3.05271
11684	H43E16.1	H43E16.1	3.05217
1793	W05E10.1	W05E10.1	3.05072
18559	B0454.10	sri-30	3.05066
18578	T21B4.7	srh-69	3.04986
22438	F10E7.10	cutl-5	3.04865
14590	K12H6.9	K12H6.9	3.04839
16702	F54B8.9	srbc-51	3.04774
8656	Y69F12A.2	alh-12	3.0468
5422	C30A5.4	C30A5.4	3.04672
7655	K10H10.3	dhs-8	3.04615
15266	W04E12.4	W04E12.4	3.0454
21699	ZK673.1	ZK673.1	3.04344
2811	F45C12.15	F45C12.15	3.04316
20302	F55C7.7	unc-73	3.04293
14161	R102.5	R102.5	3.04132
5447	K08F4.8	msp-38	3.0409
15753	Y59A8B.23	gck-3	3.04076
13777	C10B5.1	C10B5.1	3.04072
16390	K12H4.8	dcr-1	3.04035
12916	F47G9.3	cutl-18	3.04002
9041	F26F12.4	F26F12.4	3.03759
3304	W02B8.1	W02B8.1	3.03758
5250	C29E4.4	npp-15	3.03682
18321	F37A4.9	bath-41	3.03629
19582	ZK354.6	ZK354.6	3.03492
16360	F08D12.7	F08D12.7	3.03476
9754	W10G6.1	W10G6.1	3.03388
4501	Y87G2A.8	gpi-1	3.033
18794	Y48B6A.11	jmjd-2	3.03125
6572	F28H6.7	F28H6.7	3.02944
3343	F38H4.8	ech-2	3.02923
21219	C02D5.2	C02D5.2	3.02877
4797	K01A6.6	K01A6.6	3.02837
16076	F10E7.3	F10E7.3	3.027
16509	Y62H9A.5	Y62H9A.5	3.02693
8120	Y52B11A.9	Y52B11A.9	3.02604
12862	F08G12.5	F08G12.5	3.02526
6867	C05C10.6	ufd-3	3.02444
20469	Y53F4B.29	gst-26	3.02364
2131	R10E4.5	nth-1	3.02315
308	C35E7.5	C35E7.5	3.02293
18992	F49E11.1	mbk-2	3.02283
21590	F52F10.6	-	3.02269
11596	T08G3.7	T08G3.7	3.02237
8239	C06A8.4	skr-17	3.0219
13406	T02E9.2	grl-7	3.02149
18167	T26H2.2	fbxb-115	3.01902
7156	Y106G6D.1	Y106G6D.1	3.01895
23214	W06F12.2	W06F12.2	3.01881
15319	Y41D4B.10	dsl-3	3.0185
17557	W03D8.10	W03D8.10	3.01697
22836	ZK353.1	ZK353.1	3.01484
11651	Y67H2A.8	fat-1	3.01462
9878	Y37B11A.2	Y37B11A.2	3.01457
4105	F02C9.4	F02C9.4	3.01316
13079	Y105E8B.5	Y105E8B.5	3.01286
18727	M02H5.1	nhr-99	3.0127
4985	Y73F8A.22	Y73F8A.22	3.01129
19469	F36F12.5	clec-207	3.01082
4082	F56B3.6	F56B3.6	3.01079
22125	ZK287.7	ZK287.7	3.0102
18360	D2062.6	D2062.6	3.00983
7554	C16C4.4	math-14	3.00973
19618	T20B3.7	phy-3	3.00921
6006	Y34F4.1	Y34F4.1	3.00885
17594	C30B5.4	C30B5.4	3.00808
8257	C34D4.3	C34D4.3	3.00609
15225	Y62E10A.8	mau-8	3.00576
18083	F33G12.2	F33G12.2	3.00498
16579	K10G4.6	srh-117	3.00436
20274	ZK353.7	cutc-1	3.00333
1300	F46F3.1	ceh-27	3.00149
6931	F35E2.4	-	3.00076
17351	C48B4.1	C48B4.1	3.0005
7479	Y40H7A.11	Y40H7A.11	2.99882
10091	F10F2.3	lips-3	2.99858
5240	W02B8.2	W02B8.2	2.997
1299	F44G3.8	fbxa-144	2.99669
23043	H09I01.1	H09I01.1	2.99608
7860	F54E2.6	srt-34	2.99583
13014	Y119D3B.17	pes-4	2.99507
13155	Y67H2A.4	Y67H2A.4	2.99456
17552	T07C5.1	ugt-50	2.99414
10373	F47C12.2	clec-78	2.99413
20935	K09C6.7	K09C6.7	2.99406
5941	W03B1.9	W03B1.9	2.99354
9695	R53.2	R53.2	2.99204
4805	C29F9.10	fbxa-57	2.99176
2890	ZK1127.7	cin-4	2.99152
13795	F47H4.9	fbxa-189	2.99135
12348	H24K24.4	H24K24.4	2.99131
843	M01E5.6	M01E5.6	2.99116
17621	Y22D7AR.2	Y22D7AR.2	2.98994
14579	C36F7.4	rig-5	2.98819
5139	F31A9.4	fbxc-37	2.98695
13352	F54F7.1	taf-7.1	2.9861
22236	F37A4.7	rbf-1	2.98565
7441	K02F6.6	K02F6.6	2.9849
12533	C24F3.2	C24F3.2	2.98473
16482	W04B5.1	W04B5.1	2.98407
1187	Y43B11AL.3	srw-64	2.9838
18819	Y55B1BR.3	Y55B1BR.3	2.98173
22647	C14A4.8	C14A4.8	2.97986
8145	Y51H1A.2	Y51H1A.2	2.97811
4326	F21A10.2	F21A10.2	2.977
11824	F35H10.7	F35H10.7	2.97682
8860	ZK1251.5	ZK1251.5	2.97618
5056	T22B3.3	T22B3.3	2.97544
23075	F13H6.1	F13H6.1	2.97425
20394	F43E2.2	rpb-4	2.97366
3775	D1069.2	cpn-2	2.97365
21430	W04G5.3	W04G5.3	2.97238
20246	Y49F6C.3	bath-9	2.97006
7489	C25E10.10	C25E10.10	2.96923
918	C25G4.10	C25G4.10	2.96909
10465	Y55D5A.2	Y55D5A.2	2.96906
13017	C09G9.6	oma-1	2.96845
9828	ZK524.2	unc-13	2.96753
4701	ZC513.4	vrs-1	2.96727
11658	K03B4.7	cpg-8	2.96715
9849	C27D6.3	C27D6.3	2.96662
9833	F26H9.4	F26H9.4	2.96595
22137	F52D10.2	F52D10.2	2.96586
2804	C18A3.1	C18A3.1	2.96539
15409	ZK1067.4	ZK1067.4	2.96479
13897	AH9.2	crn-4	2.9643
1574	K02E7.9	btb-10	2.96278
4817	R08C7.5	R08C7.5	2.96127
7091	Y43C5B.3	Y43C5B.3	2.95979
20998	T16A1.2	T16A1.2	2.95916
12019	ZK622.4	ZK622.4	2.95845
17514	C03C11.1	C03C11.1	2.95837
17319	Y92H12BR.8	Y92H12BR.8	2.9559
11359	C13A2.3	C13A2.3	2.95572
15771	H35N09.2	H35N09.2	2.95487
8515	T01H10.3	lgc-15	2.95486
13970	R01H2.2	R01H2.2	2.95479
7270	W05F2.3	W05F2.3	2.95467
4059	Y39G8B.7	Y39G8B.7	2.95461
20472	Y69A2AR.13	Y69A2AR.13	2.9546
17062	K03B4.3	taf-10	2.95452
6908	T20G5.8	T20G5.8	2.9541
19230	F09E10.3	dhs-25	2.95384
16207	F11A5.13	F11A5.13	2.9533
567	H23L24.3	ttll-11	2.95242
6868	C05E4.9	gei-7	2.951
5224	C15F1.2	C15F1.2	2.95061
16164	B0464.9	B0464.9	2.94948
10479	Y54G2A.5	Y54G2A.5	2.94947
16168	R05H11.2	R05H11.2	2.94792
18033	R107.4	ikke-1	2.94735
5871	F31E3.2	F31E3.2	2.94657
15947	K09H9.2	K09H9.2	2.9456
12702	F56B3.3	F56B3.3	2.9452
11769	F26H9.7	uev-3	2.94432
4191	ZK795.2	ZK795.2	2.94326
14780	T24A6.7	T24A6.7	2.94288
17077	Y119D3B.19	fbxa-78	2.94185
9758	ZK686.4	ZK686.4	2.93928
7803	C47F8.4	C47F8.4	2.93876
4604	H23N18.5	H23N18.5	2.93764
4053	R03H10.7	R03H10.7	2.93758
18258	C34D10.2	C34D10.2	2.93677
2348	F14F7.2	cyp-13A11	2.93669
5153	F36A2.12	F36A2.12	2.93661
21040	C13D9.7	ncx-8	2.93527
6235	Y71H2AM.15	Y71H2AM.15	2.93495
17258	Y67A10A.4	fbxa-83	2.93364
3614	C03G6.15	cyp-35A2	2.93341
4115	F47G9.2	str-141	2.93321
5386	C55B7.4	acdh-1	2.93216
17862	F32E10.3	clec-180	2.9318
13693	Y57A10A.6	Y57A10A.6	2.93161
5612	R07E4.3	R07E4.3	2.93144
324	F49B2.2	fbxb-67	2.93097
17760	R13H4.3	R13H4.3	2.93011
21423	T06D8.1	T06D8.1	2.93006
[truncated: 2,105 more rows]

## Sheet: Aging (marker)
Array ID	CDS name	Gene name	p-value
4586	C36C5.15	C36C5.15	9.64925
19545	W01C9.2	W01C9.2	9.09599
23123	Y39G10AR.6	ugt-31	9.03291
20738	C29F9.14	-	8.89184
22395	T20D4.7	T20D4.7	8.83152
20731	Y57A10B.3	btb-14	8.76815
8899	W10G11.3	W10G11.3	8.53886
16184	K03D3.2	K03D3.2	8.0383
20791	T12B5.10	fbxa-60	8.00174
14223	Y38E10A.10	lips-16	7.95176
21526	C43D7.5	sdz-6	7.70441
12819	F10A3.1	F10A3.1	7.69714
4726	F45D11.1	F45D11.1	7.69661
22860	F38C2.1	F38C2.1	7.61526
17728	F01D5.2	F01D5.2	7.35971
10400	F11D11.3	F11D11.3	7.31744
7220	R07C12.2	R07C12.2	7.29514
16555	C40D2.1	math-19	7.07017
6741	C29F9.3	C29F9.3	6.99555
16705	K06A4.1	nas-3	6.97357
4203	F54E2.1	F54E2.1	6.865
8677	C29F9.3	C29F9.3	6.8569
11761	ZC239.12	sdz-35	6.85473
15622	W04E12.6	clec-49	6.8388
19870	Y40D12A.2	Y40D12A.2	6.79873
19701	Y40B10A.7	Y40B10A.7	6.63345
209	F49F1.6	F49F1.6	6.59871
6473	K12H6.4	K12H6.4	6.59707
10561	T10D4.4	ins-31	6.57677
12210	F35F10.6	F35F10.6	6.53792
20472	Y69A2AR.13	Y69A2AR.13	6.51512
5034	C39B5.10	C39B5.10	6.47568
22401	Y19D10A.7	Y19D10A.7	6.45177
16059	T12B5.8	fbxa-59	6.43822
5992	T10D4.1	T10D4.1	6.42557
21881	C55F2.1	C55F2.1	6.38713
17558	W04E12.7	W04E12.7	6.38499
619	W10G11.4	W10G11.4	6.31024
14156	H25K10.4	H25K10.4	6.30871
8338	F35F10.4	F35F10.4	6.2976
5475	C10H11.3	ugt-25	6.27807
9000	T01B10.1	grd-4	6.17425
2650	C36C5.14	C36C5.14	6.13556
6552	T26H5.1	srh-254	6.1101
18759	C04E12.4	C04E12.4	6.08062
12911	F15E11.12	F15E11.12	6.07331
3175	C01C10.2	C01C10.2	6.06495
3968	C27C7.8	nhr-259	6.05173
6172	T21E8.3	pgp-8	6.04986
22942	C29F9.4	C29F9.4	6.00773
20716	F01D5.1	F01D5.1	5.96626
8819	F22E5.6	F22E5.6	5.94899
14378	Y39B6A.31	Y39B6A.31	5.92351
4748	F47F6.5	clec-119	5.90496
22718	F14D2.13	bath-28	5.88309
5981	F15A4.1	sre-38	5.87551
22896	ZK1025.10	nhr-245	5.8224
12712	T03E6.4	str-150	5.81532
11594	M142.2	cut-6	5.78032
22441	F43C11.3	F43C11.3	5.76333
13429	K09F5.2	vit-1	5.74894
5083	F44C4.5	ppt-1	5.74837
22845	C29F9.3	C29F9.3	5.74475
10775	T02G5.10	-	5.73573
22535	C03B1.14	C03B1.14	5.73155
14590	K12H6.9	K12H6.9	5.70665
4421	F44C8.1	cyp-33C4	5.64314
6046	F21D9.6	F21D9.6	5.63473
6198	F35C5.9	clec-66	5.63453
18973	C29F9.11	fbxa-58	5.63289
650	ZK1053.3	ZK1053.3	5.57447
9838	M01G12.9	M01G12.9	5.54733
11392	T22H9.4	T22H9.4	5.51565
15288	F54F7.2	F54F7.2	5.47531
17609	W01C9.1	W01C9.1	5.46705
13614	F13B10.1	tir-1	5.45803
17204	Y32B12C.1	Y32B12C.1	5.45022
13697	ZC239.13	ZC239.13	5.39824
11913	C14C6.12	C14C6.12	5.378
6883	F22E5.6	F22E5.6	5.35243
12980	R03D7.1	R03D7.1	5.31128
3663	C33D3.4	C33D3.4	5.30032
17448	R151.10	R151.10	5.26564
22009	C36C5.12	C36C5.12	5.21808
12888	R07C12.1	R07C12.1	5.21455
15300	K08D10.7	scrm-8	5.2135
21544	K03B4.6	K03B4.6	5.17287
4885	Y39H10A.7	chk-1	5.16505
17527	F11F1.2	F11F1.2	5.16082
10972	C25F9.1	srw-85	5.13932
19559	Y82E9BL.13	fbxa-79	5.13374
10936	T01B10.2	grd-14	5.12032
15173	C09F9.2	C09F9.2	5.11685
12759	F28A10.5	F28A10.5	5.10458
15473	Y69H2.2	Y69H2.2	5.09691
13593	F58E10.7	F58E10.7	5.07593
11478	Y113G7B.14	Y113G7B.14	5.04963
15046	F35E12.9	F35E12.9	5.04627
21058	F53F1.1	cutl-1	5.02972
3981	F36A2.1	cids-2	5.02388
16393	T17A3.8	ver-2	5.00747
17699	C54D1.2	clec-86	4.99674
22955	F08G5.6	F08G5.6	4.9875
21089	E02H4.2	E02H4.2	4.98452
6868	C05E4.9	gei-7	4.96383
4600	F47B8.8	F47B8.8	4.96374
16720	Y38C9B.2	srt-52	4.9586
22807	C33A12.6	ugt-21	4.92309
13856	F01D5.2	F01D5.2	4.91961
19456	C28D4.8	C28D4.8	4.91032
14783	Y37H2A.11	Y37H2A.11	4.88122
974	F40E3.5	F40E3.5	4.86238
21389	C17B7.11	fbxa-65	4.84821
16755	F35F10.13	F35F10.13	4.83977
9178	Y105C5B.3	Y105C5B.3	4.82617
13597	ZC513.8	col-43	4.81554
22349	T26E4.9	T26E4.9	4.7916
5374	F14H12.6	F14H12.6	4.78954
15659	D1022.6	sro-1	4.78765
4486	T13A10.11	tag-32	4.78269
17666	F40G12.5	F40G12.5	4.78016
6910	T28A11.3	T28A11.3	4.76637
10486	C05E4.14	srh-2	4.75605
7871	T05H10.5	ufd-2	4.74776
19076	Y48G9A.7	Y48G9A.7	4.74074
15542	F56A4.3	F56A4.3	4.73651
13268	Y48G9A.2	-	4.72623
3246	Y32G9A.4	srp-3	4.72255
8655	Y66D12A.5	Y66D12A.5	4.7187
14019	Y58A7A.4	Y58A7A.4	4.69974
3656	Y69H2.9	Y69H2.9	4.69107
5422	C30A5.4	C30A5.4	4.67975
14399	T10B10.9	T10B10.9	4.67187
17659	F13A7.3	srv-34	4.67053
9281	T01D3.6	T01D3.6	4.66828
14849	F27E11.3	cfz-2	4.65971
4665	C54G6.5	spp-17	4.6389
17207	Y68A4B.2	clec-242	4.63376
12704	H10E21.3	nhr-80	4.62603
4465	F33H12.2	sri-39	4.60497
15132	T01D3.6	T01D3.6	4.59803
18289	B0454.1	lin-8	4.59077
5527	C07G1.7	C07G1.7	4.57235
13420	C44C1.1	C44C1.1	4.55492
15792	F01D5.2	F01D5.2	4.55359
16158	T24H7.4	T24H7.4	4.55058
10142	T04C9.1	T04C9.1	4.5501
13554	C32F10.4	C32F10.4	4.54015
21438	Y59E1A.2	rgs-8.2	4.53788
20182	T08B1.4	T08B1.4	4.53377
13326	T09H2.1	cyp-34A4	4.53289
4567	H25K10.5	H25K10.5	4.53135
12787	C17H12.6	C17H12.6	4.53096
7362	C49D10.9	nhr-261	4.52156
17195	T03D3.1	ugt-53	4.51736
3505	F54H5.2	F54H5.2	4.50884
19475	F54D10.2	fbxa-24	4.49738
6433	Y54F10AM.7	Y54F10AM.7	4.48941
8196	F07A11.6	din-1	4.48905
20139	T13A10.8	-	4.48887
12427	F19B2.5	F19B2.5	4.48552
21103	Y41G9A.3	Y41G9A.3	4.47813
10631	Y54G11A.13	ctl-3	4.47374
3680	Y49A10A.1	Y49A10A.1	4.46147
16687	C49G7.6	C49G7.6	4.46085
20571	F44G3.10	F44G3.10	4.4542
10305	Y54G11A.6	ctl-1	4.4531
22844	C18E3.7	ppw-1	4.4502
20475	ZK1225.6	ssp-31	4.44769
9524	F14D7.6	F14D7.6	4.44756
19370	Y74C10AL.2	Y74C10AL.2	4.43828
7115	T20B3.1	T20B3.1	4.43653
6243	C52D10.1	C52D10.1	4.43319
20189	ZK287.2	sulp-8	4.43077
18515	K10G4.6	srh-117	4.428
8532	Y37F4.4	Y37F4.4	4.40586
5507	R07C3.5	fbxc-34	4.40111
6331	F07C4.7	grsp-4	4.39889
5377	T22H6.5	abf-5	4.36796
19414	Y38E10A.14	Y38E10A.14	4.36476
3042	Y19D10A.9	clec-209	4.35557
18643	M01B2.3	srbc-75	4.2994
3038	T28A11.21	fbxa-64	4.29452
1189	Y69A2AR.25	Y69A2AR.25	4.29314
3824	C34H4.1	C34H4.1	4.29217
3424	Y5F2A.1	ttr-16	4.28598
22429	Y74C9A.1	Y74C9A.1	4.28324
14329	E04F6.15	E04F6.15	4.27389
22363	C40H5.1	nspa-9	4.26814
13054	Y9D1A.1	Y9D1A.1	4.25669
5107	Y73C8C.10	Y73C8C.10	4.2376
10834	T21B4.12	srx-118	4.23731
8457	C35A5.1	aqp-5	4.2361
23203	F25D7.3	blmp-1	4.21131
6474	M151.5	fbxb-31	4.17252
15369	T24D5.2	T24D5.2	4.16415
8081	T09F5.9	clec-47	4.13404
13079	Y105E8B.5	Y105E8B.5	4.13351
3661	C11E4.4	C11E4.4	4.13085
10212	C44H4.3	sym-1	4.11865
19079	C08F8.7	rap-3	4.11816
65	F47F2.1	F47F2.1	4.1121
22338	T28D6.5	T28D6.5	4.11015
19553	F22B7.3	F22B7.3	4.10984
14182	Y9C9A.11	str-156	4.10834
6397	F16H6.8	F16H6.8	4.10825
18459	F55G11.5	dod-22	4.10742
19573	T04B2.1	T04B2.1	4.09502
12876	Y81B9A.1	Y81B9A.1	4.08939
18089	M02G9.3	M02G9.3	4.08904
18379	-	Contol	4.08204
16619	Y47G6A.5	Y47G6A.5	4.07905
1105	Y18D10A.19	fkb-2	4.06953
7940	R151.1	R151.1	4.06549
10274	F35F10.4	F35F10.4	4.06494
17724	T08B2.3	T08B2.3	4.06118
17070	T08D2.3	T08D2.3	4.05878
4463	F25B5.4	ubq-1	4.04923
14074	C15C8.3	C15C8.3	4.048
18657	Y49C4A.3	srbc-37	4.04297
15342	T02E9.3	T02E9.3	4.03948
9250	W05H9.1	W05H9.1	4.03423
18140	C50H11.6	srt-10	4.02773
4904	F21D9.1	F21D9.1	4.02568
7841	C35B1.3	C35B1.3	4.02163
5573	K03B8.2	nas-17	4.01624
3279	Y47D9A.2	scpl-3	4.016
8548	ZK616.9	spp-7	4.00785
14165	T11F9.9	col-157	4.00738
19561	C05G6.2	-	4.002
6485	C48B4.9	C48B4.9	3.99366
4254	C04H5.2	clec-147	3.99276
3012	F23F12.9	F23F12.9	3.99138
17316	Y40B1B.5	eif-3.J	3.98614
458	F56D12.6	F56D12.6	3.98012
10256	C06H5.2	fbxa-157	3.97816
16341	F18A11.1	puf-6	3.9733
4122	K09D9.6	srh-4	3.97277
2148	K08D10.10	K08D10.10	3.97258
12363	Y38H6C.18	Y38H6C.18	3.97152
14140	F10E7.2	F10E7.2	3.96444
14493	F54B8.3	fbxa-69	3.9633
2672	R02D5.6	R02D5.6	3.96124
8435	F21D5.9	F21D5.9	3.9605
3926	C04E12.2	C04E12.2	3.95951
12085	ZK520.4	cul-2	3.95858
14979	H28G03.2	H28G03.2	3.95552
13729	F46F5.15	F46F5.15	3.95395
8002	T20B3.12	clec-26	3.94662
9983	Y9D1A.1	Y9D1A.1	3.94634
15273	ZC455.3	ugt-3	3.94572
22118	T08B1.6	T08B1.6	3.94558
10106	Y50D7A.5	Y50D7A.5	3.94236
7775	F55B11.4	F55B11.4	3.9356
22101	C05C8.5	C05C8.5	3.92743
21430	W04G5.3	W04G5.3	3.92703
1691	F21H7.1	gst-22	3.91655
122	K08A2.6	-	3.91576
17022	E02C12.8	E02C12.8	3.91097
21858	ZK1321.2	ZK1321.2	3.90814
12331	C50E3.7	C50E3.7	3.90703
16676	Y46C8AL.7	-	3.90681
20142	C04E12.9	srbc-2	3.90475
22247	Y55F3AM.3	Y55F3AM.3	3.90344
5284	R05G6.8	plc-4	3.90201
14623	F08D12.3	F08D12.3	3.89891
8603	Y47H9C.11	fbxa-217	3.8928
3211	C17H1.7	C17H1.7	3.89064
19660	T08G5.7	T08G5.7	3.88881
21959	F58E1.5	fbxb-17	3.88831
5556	C45H4.16	srbc-19	3.8864
20306	R52.2	R52.2	3.88612
16562	F16G10.11	F16G10.11	3.87231
15815	F21H7.3	F21H7.3	3.87213
11970	F20D1.9	F20D1.9	3.87142
2253	Y73F8A.19	tag-64	3.86996
20855	K11D12.7	K11D12.7	3.86986
8883	C40A11.2	C40A11.2	3.86415
14143	F25D1.5	F25D1.5	3.86349
11148	F54C9.5	rpl-5	3.85315
1727	C33D3.3	C33D3.3	3.8509
12859	C39D10.6	C39D10.6	3.8447
13781	C38D9.2	C38D9.2	3.84284
18484	C06B8.2	C06B8.2	3.84271
19627	ZC250.2	ZC250.2	3.83804
8488	T26H5.2	-	3.83801
6437	Y87G2A.8	gpi-1	3.83731
6151	Y69H2.14	Y69H2.14	3.83089
11114	Y105C5B.7	Y105C5B.7	3.82499
6550	T15B7.9	-	3.8142
21682	D1022.8	cah-2	3.80942
9117	ZK1290.13	ZK1290.13	3.80719
12154	K09A9.3	ent-2	3.80437
4845	F36F2.5	tax-2	3.80096
4136	Y43F8B.14	Y43F8B.14	3.80074
21965	T24E12.10	T24E12.10	3.79977
3630	F32H5.4	F32H5.4	3.79393
13426	K10D3.1	glr-3	3.78949
13401	F57A10.2	F57A10.2	3.78372
10075	R12C12.1	R12C12.1	3.78223
18197	T24D8.6	T24D8.6	3.77507
12171	T08B2.7	T08B2.7	3.77061
22481	Y116A8C.3	Y116A8C.3	3.76951
11561	Y75B8A.29	Y75B8A.29	3.7692
11636	C30C11.1	C30C11.1	3.76436
4635	F23D12.3	F23D12.3	3.76251
14844	C25F9.5	C25F9.5	3.74843
16375	ZC204.12	ZC204.12	3.74469
1037	K09F6.5	K09F6.5	3.74183
21259	B0284.1	B0284.1	3.74113
2005	R05F9.5	gst-9	3.74028
18523	T20D4.4	T20D4.4	3.73751
11224	C04E12.5	C04E12.5	3.73588
20099	T06C12.2	str-57	3.73219
16242	ZK6.6	ZK6.6	3.72241
15896	C18D11.2	36951	3.72033
11494	K11G12.4	smf-1	3.71456
16243	C05D9.4	C05D9.4	3.71111
23154	ZK1248.13	ZK1248.13	3.71013
11531	T24E12.5	T24E12.5	3.70528
14258	Y9C9A.14	srz-27	3.70528
3051	ZK1025.6	nhr-244	3.70032
21464	C08G5.6	C08G5.6	3.69802
2357	T20G5.12	T20G5.12	3.69793
11352	Y41E3.13	Y41E3.13	3.69095
14101	F45C12.9	F45C12.9	3.68944
616	T23D8.9	sys-1	3.68414
8035	ZK662.5	ZK662.5	3.68073
19338	M151.5	fbxb-31	3.67875
22982	C55A1.5	str-23	3.67826
8842	T09F5.10	T09F5.10	3.67425
12371	C05A9.3	C05A9.3	3.67087
11035	E01G4.5	E01G4.5	3.66564
16652	K02F3.8	dos-3	3.66455
2394	F56D1.4	clr-1	3.65478
13800	K02H11.7	str-243	3.64994
20515	Y110A2AL.13	Y110A2AL.13	3.64924
13785	F07C3.10	nhr-36	3.6458
6607	Y51H4A.26	fipr-28	3.64262
7840	C27H5.2	C27H5.2	3.63836
13755	C33H5.1	C33H5.1	3.63824
19560	Y82E9BR.15	elc-1	3.63557
4772	F56D2.4	uev-2	3.62505
2072	Y108G3AL.3	Y108G3AL.3	3.62469
10380	T28H11.2	srm-1	3.6188
17991	K03H4.2	K03H4.2	3.6182
9936	T08G3.10	srw-35	3.61745
10790	Y54E10A.9	vbh-1	3.61616
22928	F54C9.11	F54C9.11	3.61065
13925	Y18H1A.8	Y18H1A.8	3.60425
4792	C49C3.7	C49C3.7	3.60065
16144	C52A11.2	glb-12	3.59849
14218	M28.4	M28.4	3.59778
13253	T11F1.8	T11F1.8	3.59735
3201	Y58A7A.5	Y58A7A.5	3.59546
6048	F31F4.17	F31F4.17	3.59392
7554	C16C4.4	math-14	3.5922
22808	C35D6.5	C35D6.5	3.58818
4287	F57B9.9	pqn-46	3.58813
7957	T02D1.7	T02D1.7	3.58575
14209	F12A10.7	F12A10.7	3.58546
1725	C11E4.2	C11E4.2	3.57833
19424	F35C8.7	chtl-1	3.57644
21203	F37H8.3	F37H8.3	3.5761
13876	C43D7.8	C43D7.8	3.57549
20736	C06G4.5	C06G4.5	3.57313
20089	F55C9.7	fbxb-60	3.57286
14273	F19B2.7	F19B2.7	3.56644
597	F45E10.1	unc-53	3.56603
22694	ZC84.4	ZC84.4	3.56446
11598	W05G11.6	W05G11.6	3.56143
19492	T26E4.13	srbc-74	3.56008
10811	Y47G6A.15	Y47G6A.15	3.55582
16517	D2092.1	D2092.1	3.55223
19488	T07C5.1	ugt-50	3.55196
21376	C43E11.6	nab-1	3.54995
8069	F08F3.6	F08F3.6	3.54015
18762	C06H5.1	fbxa-156	3.54001
200	Y82E9BL.16	fbxa-20	3.53895
21845	F45E4.3	F45E4.3	3.53889
4965	R03H10.9	-	3.53613
13002	K04G7.1	K04G7.1	3.53565
5651	F10D2.6	ugt-37	3.53516
18104	R06B10.1	R06B10.1	3.53188
20732	Y110A2AL.3	Y110A2AL.3	3.52409
14866	ZC443.5	ugt-18	3.52236
19598	F21F8.6	F21F8.6	3.52138
18481	B0399.1	B0399.1	3.52052
6947	C40A11.1	math-18	3.52048
4670	Y24D9A.6	Y24D9A.6	3.518
15588	C46F9.1	math-22	3.51765
11634	Y57A10C.6	Y57A10C.6	3.51062
5633	C41D11.2	eif-3.H	3.50976
17191	K11C4.2	K11C4.2	3.50915
21039	C13A2.9	C13A2.9	3.50855
12895	F21F3.3	F21F3.3	3.5083
21016	C09G9.7	C09G9.7	3.49789
9957	F15G9.2	F15G9.2	3.4903
5432	F22B8.6	F22B8.6	3.48602
20005	Y106G6D.2	Y106G6D.2	3.4858
12442	F57C9.2	clec-90	3.48093
6923	ZK1127.9	ZK1127.9	3.47868
19523	Y53F4B.37	gst-32	3.47814
22500	F10G2.2	F10G2.2	3.47607
743	T26E4.11	srw-49	3.47512
18665	C15H9.8	prx-3	3.47432
15779	ZK721.3	ZK721.3	3.4677
17485	F11A1.3	daf-12	3.46231
5434	F31E9.4	sdz-16	3.4574
19169	C10H11.4	ugt-28	3.45681
14018	Y39E4A.2	ttm-1	3.45548
1272	K08E7.4	K08E7.4	3.45431
9202	F33H2.3	F33H2.3	3.45226
19454	C17C3.12	acdh-2	3.45129
5082	F36G9.11	clec-232	3.45005
6585	E02C12.11	E02C12.11	3.44918
7557	Y26D4A.9	Y26D4A.9	3.44858
16254	F48F7.3	F48F7.3	3.44842
19033	F56H1.3	F56H1.3	3.44527
20895	F48E3.8	F48E3.8	3.4449
6372	C23H5.8	C23H5.8	3.44072
596	F41B5.3	cyp-33C5	3.43982
7463	C08F11.3	C08F11.3	3.43972
22562	ZC204.6	ZC204.6	3.43391
13934	C05D12.4	C05D12.4	3.43295
20575	F59E11.11	nhr-143	3.43228
22193	F37A8.5	F37A8.5	3.43
14406	T08D2.8	T08D2.8	3.42961
22957	F37C4.8	F37C4.8	3.42855
19502	Y59E1A.2	rgs-8.2	3.42114
327	F21C10.3	F21C10.3	3.4208
11580	B0365.6	clec-41	3.41296
4108	F13A7.9	skr-11	3.41179
12804	Y46C8AL.4	clec-71	3.41063
15856	C25D7.2	C25D7.2	3.40502
5967	T19A6.4	T19A6.4	3.40455
11643	ZK1010.7	col-97	3.39568
7411	C10H11.5	ugt-27	3.39262
5062	Y73B6BL.20	Y73B6BL.20	3.39197
4931	C05C10.6	ufd-3	3.38928
20427	C40D2.2	math-20	3.38685
21509	T04B2.4	srv-12	3.38411
524	F10D2.9	fat-7	3.38316
12146	Y113G7A.15	Y113G7A.15	3.38278
4552	M04D8.3	ins-23	3.38145
10247	K01A2.11	cbn-1	3.38048
4041	C27A2.5	C27A2.5	3.37778
18467	Y38C1AB.4	Y38C1AB.4	3.37759
17811	F10B5.7	rrf-3	3.37313
18227	ZK550.3	ZK550.3	3.36494
6375	H28G03.1	H28G03.1	3.36312
15077	T20D4.3	T20D4.3	3.36182
9006	C46F9.3	math-24	3.36166
23132	C09G5.5	col-80	3.35952
14561	F41F3.2	soc-1	3.35839
2885	Y108F1.2	-	3.35746
1425	F47H4.9	fbxa-189	3.35723
20104	T27B7.3	nhr-226	3.35662
15573	Y4C6A.2	mgl-3	3.35327
14164	T05B4.9	T05B4.9	3.35279
19914	R05D3.11	met-2	3.34922
5922	F47B7.5	F47B7.5	3.34713
4966	R07E5.15	R07E5.15	3.33674
14179	Y69H2.3	Y69H2.3	3.33582
12618	M18.2	dlc-2	3.33567
21561	Y59A8B.4	srh-134	3.33509
9941	Y113G7B.7	fbxa-114	3.33481
20308	T25C12.1	lin-14	3.33296
17638	T06C10.3	T06C10.3	3.3315
23051	F20B4.4	F20B4.4	3.32812
12717	T28A11.18	T28A11.18	3.3277
21466	C30B5.7	C30B5.7	3.32731
21395	C45G7.3	ilys-3	3.32689
11421	T14F9.5	lin-32	3.31812
9986	C01H6.9	C01H6.9	3.31533
4631	C44C10.7	C44C10.7	3.31382
19310	C08F11.8	ugt-22	3.3138
1786	F57B7.2	F57B7.2	3.31225
18913	Y105C5B.28	gln-3	3.3093
19232	F28B4.2	rgl-1	3.30841
9527	F40G12.11	F40G12.11	3.30629
20198	F17A2.13	F17A2.13	3.3047
15778	W06D11.5	W06D11.5	3.30462
16317	ZK228.4	ZK228.4	3.30352
16419	C06G4.2	clp-1	3.30163
3141	F15E11.2	F15E11.2	3.30073
22816	F55A8.2	egl-4	3.29864
16459	CC4.2	nlp-15	3.29451
7080	M01B12.1	-	3.29147
14617	C32B5.9	fbxc-7	3.29089
23125	Y54E5B.1	smp-1	3.29071
10820	C46E10.1	C46E10.1	3.2903
19084	F13B6.2	F13B6.2	3.28997
5898	C03A7.4	pqn-5	3.28875
21587	ZK816.3	ZK816.3	3.28806
19960	F53C3.6	F53C3.6	3.28627
3040	W09D6.4	W09D6.4	3.27994
9477	F39F10.3	F39F10.3	3.27981
2046	F36F12.6	clec-208	3.27891
22094	Y37A1B.11	egl-23	3.2788
9805	R12C12.9	R12C12.9	3.27661
4932	C05E4.9	gei-7	3.27312
2555	W10G11.4	W10G11.4	3.27114
11587	F23D12.2	F23D12.2	3.26658
4053	R03H10.7	R03H10.7	3.26592
9069	F47E1.2	F47E1.2	3.26584
12547	C06A8.1	C06A8.1	3.25874
15252	F59A7.6	-	3.2586
10310	Y9C9A.10	str-155	3.25756
3481	C08F1.4	math-3	3.25694
9585	F13H8.3	F13H8.3	3.25633
11854	F21F8.10	str-135	3.25614
12324	B0507.7	B0507.7	3.25428
7616	F25E2.3	F25E2.3	3.25281
12653	K10F12.4	gsto-3	3.25139
11482	C23H4.3	C23H4.3	3.25115
16181	F47C12.6	F47C12.6	3.24941
11704	B0222.7	col-145	3.24791
20033	Y57A10C.4	sre-26	3.24514
15335	F41E6.11	F41E6.11	3.24074
4380	M04D8.2	ins-22	3.23983
21569	C30E1.6	C30E1.6	3.23941
12857	C15H9.2	C15H9.2	3.2354
19983	Y47D3A.17	obr-1	3.23408
21113	T25C12.2	spp-9	3.23181
8445	Y17G9B.7	fbxb-77	3.23027
2534	F46A8.5	F46A8.5	3.22663
10842	C39B5.4	fbxa-38	3.22586
4981	Y51H4A.14	-	3.22504
3432	K12G11.3	sodh-1	3.22063
4059	Y39G8B.7	Y39G8B.7	3.21893
3924	T14B1.2	T14B1.2	3.21789
22544	F22H10.6	F22H10.6	3.21778
20415	ZK909.2	kin-1	3.21716
17394	F09F7.4	F09F7.4	3.21696
22409	Y74C9A.4	Y74C9A.4	3.21664
2308	T24D1.4	tag-179	3.215
924	F49E11.11	scl-3	3.21468
14409	W09C3.6	gsp-3	3.20968
5601	D1025.3	fbxa-141	3.20774
14248	K03D3.1	srz-74	3.19984
96	C27C7.4	nhr-73	3.19759
18902	T20B12.2	tbp-1	3.1946
6233	Y49E10.4	Y49E10.4	3.18605
7234	F52D2.4	gei-12	3.1859
16118	Y9C9A.11	str-156	3.18528
7959	W03B1.7	oac-51	3.18426
16016	T19B10.2	T19B10.2	3.18237
15188	R12C12.7	R12C12.7	3.18168
16667	H04M03.5	srv-18	3.18092
19775	F58B6.3	par-2	3.17805
22236	F37A4.7	rbf-1	3.17633
8469	F37B4.12	str-39	3.17617
9409	K10D11.1	dod-17	3.17598
4491	W10G11.9	srh-60	3.17463
11844	C24B9.4	srt-28	3.17331
19494	W04E12.7	W04E12.7	3.1733
8241	F19B10.1	F19B10.1	3.17153
9286	B0304.1	hlh-1	3.1699
23115	ZK455.7	pgp-3	3.16961
10345	K12H6.7	K12H6.7	3.16823
9792	F42F12.6	nspc-13	3.16756
15610	K08D10.8	scrm-5	3.16727
9979	K09B11.3	K09B11.3	3.16501
14233	Y102E9.3	Y102E9.3	3.16384
15110	F14D2.1	bath-27	3.16145
10408	F47C10.4	nhr-187	3.16135
3496	F22B8.6	F22B8.6	3.16123
11747	T24C4.5	T24C4.5	3.1603
11158	T12D8.8	T12D8.8	3.1596
3013	F32A6.4	ags-3	3.15686
14700	F57G9.1	sre-31	3.15663
4003	T24A6.12	srbc-69	3.15502
21744	C16D9.2	rol-3	3.15469
7851	F26F4.9	F26F4.9	3.15436
18111	C29F4.2	C29F4.2	3.15379
14976	F32A7.5	F32A7.5	3.15277
21792	C15F1.7	sod-1	3.15237
11666	F54F7.5	mes-1	3.14882
22436	C47D12.5	C47D12.5	3.14718
12544	R13A1.4	unc-8	3.14605
10670	F14F7.1	col-98	3.14587
5933	R12B2.5	mdt-15	3.14495
6412	H24G06.1	H24G06.1	3.14258
17469	ZK287.5	rbx-1	3.1412
4462	F18A12.8	F18A12.8	3.13651
8649	T16H12.2	T16H12.2	3.1348
17449	Y47D3A.6	tra-1	3.13386
21889	F35E8.10	F35E8.10	3.13104
16830	W04C9.3	cutl-13	3.13073
22769	C44B11.3	mec-12	3.12951
13397	F25C8.4	F25C8.4	3.12923
21078	Y46H3D.7	nhr-238	3.12867
21161	C18A11.3	C18A11.3	3.1284
1110	Y53F4B.30	gst-27	3.12778
20926	F44A6.2	sex-1	3.12662
18108	Y75B8A.11	Y75B8A.11	3.12571
1392	W09D10.4	W09D10.4	3.12564
17176	F09F3.1	srx-130	3.12486
15631	Y71H2AM.20	Y71H2AM.20	3.11957
21929	B0207.10	B0207.10	3.11923
10370	C52D10.3	C52D10.3	3.11805
19027	C15C6.3	C15C6.3	3.11632
19744	C27H5.8	glc-4	3.11518
23043	H09I01.1	H09I01.1	3.11461
5463	Y40D12A.1	Y40D12A.1	3.11406
5644	Y116A8B.1	Y116A8B.1	3.11223
3342	F13B12.3	F13B12.3	3.11181
19469	F36F12.5	clec-207	3.10972
15789	ZK177.2	ZK177.2	3.10436
16257	K11G12.3	smf-2	3.1024
16753	Y6G8.1	srz-45	3.1002
8671	R09E10.8	R09E10.8	3.09468
2168	C53A3.2	C53A3.2	3.09314
3068	Y47H9C.9	Y47H9C.9	3.09114
19556	T04A8.3	clec-155	3.08844
4412	C01G5.2	prg-2	3.08641
19655	W07G9.1	-	3.08496
21104	Y62H9A.13	Y62H9A.13	3.08471
8112	C17C3.1	C17C3.1	3.07983
3560	C32B5.6	C32B5.6	3.07902
21973	D1044.5	D1044.5	3.07758
20460	T21D12.6	-	3.07757
18147	F28B1.3	F28B1.3	3.07439
7972	C24B9.12	srg-62	3.07388
4705	C31E10.5	C31E10.5	3.07358
11477	Y102A5A.1	cand-1	3.07226
21604	C37A5.7	C37A5.7	3.07089
11923	C34G6.4	pgp-2	3.06909
7562	T28A11.2	T28A11.2	3.06814
20633	Y25C1A.11	srg-23	3.06727
22434	C17F4.1	clec-124	3.06599
5457	T27A3.3	ssp-16	3.06554
14954	C17H12.8	C17H12.8	3.06287
6343	R01E6.5	R01E6.5	3.06225
17620	T04A8.1	srg-10	3.06191
13653	D2062.8	sri-38	3.06092
22419	F36D1.3	sru-47	3.06018
2393	F55G11.7	F55G11.7	3.05798
12505	B0285.5	hse-5	3.05605
7500	F25A2.1	F25A2.1	3.05373
10186	F37C12.4	rpl-36	3.05368
13036	C50H11.1	C50H11.1	3.05035
10181	Y25C1A.5	Y25C1A.5	3.04972
5983	F35D11.8	clec-137	3.04874
12320	Y54G2A.28	Y54G2A.28	3.04518
22828	C01B10.6	C01B10.6	3.04447
12831	F59D6.6	F59D6.6	3.04388
4320	C13A10.1	C13A10.1	3.04141
7479	Y40H7A.11	Y40H7A.11	3.04111
12422	C06B3.3	cyp-35C1	3.03649
7810	F49H12.6	acl-4	3.03612
260	T28A11.4	T28A11.4	3.03406
6814	B0213.6	nlp-31	3.03116
22558	C55A6.8	C55A6.8	3.03057
21909	T12E12.4	drp-1	3.02542
12125	Y22D7AR.13	ser-4	3.02181
19082	C44B12.3	C44B12.3	3.02043
12267	C03H5.1	clec-10	3.02006
13533	W03F8.2	W03F8.2	3.01922
21984	C33A12.11	sru-3	3.01808
16673	Y116A8C.25	Y116A8C.25	3.01754
12944	H13N06.4	H13N06.4	3.01746
2620	Y71H2AM.21	-	3.01569
14204	C06A8.7	srh-39	3.01551
10949	Y110A2AM.2	-	3.01124
12843	T23F1.1	srh-238	3.0112
7975	C50H2.6	C50H2.6	3.00947
8155	F10F2.2	F10F2.2	3.00801
10266	D1022.7	aka-1	3.00521
16535	C05E4.9	gei-7	3.00424
93	C16C4.14	math-9	3.00413
5858	F53B1.7	gpa-5	3.00196
16332	K03A11.5	K03A11.5	2.99913
4653	ZC84.5	ZC84.5	2.99847
6341	F40F4.3	lbp-1	2.99588
3693	F33D11.1	F33D11.1	2.99446
717	D1065.5	srh-211	2.99342
12116	R05F9.12	R05F9.12	2.99267
16855	W01C9.3	pqn-73	2.99038
12872	T01B10.5	T01B10.5	2.98994
9924	F48G7.4	F48G7.4	2.98886
3846	F47D12.1	gar-2	2.98511
4501	Y87G2A.8	gpi-1	2.98408
12165	F44G3.2	F44G3.2	2.98371
16431	K06H6.4	K06H6.4	2.98209
12594	Y39G10AL.1	Y39G10AL.1	2.98203
21114	Y102A5C.17	clec-238	2.98067
13685	W03D2.1	pqn-75	2.97974
11872	T08G3.11	T08G3.11	2.97843
11381	K03B8.8	K03B8.8	2.978
22062	F49E2.4	glb-17	2.97773
8260	F49C12.11	F49C12.11	2.9774
13822	ZK994.3	pxn-1	2.97717
7876	T25F10.1	T25F10.1	2.97625
20896	F53C3.13	F53C3.13	2.97612
12768	T02H6.9	T02H6.9	2.97564
10104	Y39A3CL.5	clp-4	2.97274
22525	W06G6.8	srw-77	2.97203
11156	F56F3.5	rps-1	2.97158
20133	T25B2.1	T25B2.1	2.96812
6856	C07A9.6	ugt-60	2.96809
21019	F08G5.5	ugt-65	2.9655
4786	ZK121.2	ZK121.2	2.96482
18431	C55H1.2	gpa-10	2.96285
7309	F11C1.6	nhr-25	2.9618
2202	Y5H2A.1	Y5H2A.1	2.96139
12874	T23C6.5	T23C6.5	2.96086
10146	Y39B6A.47	nhr-145	2.96066
14190	F25H2.3	F25H2.3	2.95718
1199	C47E8.1	C47E8.1	2.95641
22555	Y7A5A.3	Y7A5A.3	2.95548
22723	H39E23.1	par-1	2.95511
267	ZC15.5	ZC15.5	2.9544
22658	H35N03.1	exp-1	2.95304
16631	F28A10.8	F28A10.8	2.9516
19654	F52C6.2	F52C6.2	2.95122
10627	T19E7.2	skn-1	2.94913
20148	Y60A3A.16	Y60A3A.16	2.94863
6848	T05F1.6	hsr-9	2.94854
368	ZC204.7	fbxb-15	2.94843
19847	F10G8.9	F10G8.9	2.94713
5715	F36H5.10	F36H5.10	2.9426
694	F49C12.2	F49C12.2	2.93959
20134	T26C11.2	T26C11.2	2.93769
9221	T05D4.1	T05D4.1	2.93454
13649	C35D10.2	C35D10.2	2.93419
5652	F13H6.5	F13H6.5	2.93396
5734	C26E6.4	rpb-2	2.93038
2890	ZK1127.7	cin-4	2.92774
11880	Y43F8C.1	nlp-25	2.92679
152	C54G4.3	C54G4.3	2.9267
22616	C52B9.4	C52B9.4	2.92598
14097	F07C6.4	F07C6.4	2.92458
7820	Y53C12B.5	mab-3	2.92424
2061	R11G11.10	srw-105	2.92352
6986	F42A9.8	F42A9.8	2.92338
17271	F41F3.4	col-139	2.92294
9125	F26F4.5	F26F4.5	2.92281
21049	F14H3.1	srj-10	2.9215
21841	F08B6.4	unc-87	2.92055
8723	B0252.3	B0252.3	2.91871
8393	ZC581.1	nekl-2	2.91727
19078	ZK112.4	ZK112.4	2.91627
11915	K09E3.2	K09E3.2	2.91584
13025	H06H21.8	H06H21.8	2.91579
6039	C50H2.5	C50H2.5	2.91539
9858	F49C5.6	str-223	2.91382
12385	K11E4.2	K11E4.2	2.91265
19106	C29G2.2	C29G2.2	2.91179
14256	Y54G2A.33	clec-84	2.90713
17182	F35E12.5	F35E12.5	2.90702
11209	Y56A3A.29	ung-1	2.90652
8737	T20G5.11	rde-4	2.90641
12562	R153.1	pde-4	2.90409
17104	Y40B1A.2	Y40B1A.2	2.90399
16435	T19E7.2	skn-1	2.90339
15203	Y41C4A.11	Y41C4A.11	2.90284
7074	Y73F8A.17	tbx-40	2.90222
158	M01G12.10	M01G12.10	2.90018
18589	T25C8.1	T25C8.1	2.898
3445	C07G1.3	pct-1	2.89787
17746	F47B3.7	F47B3.7	2.89768
20755	Y55B1BR.4	Y55B1BR.4	2.89724
5997	ZC204.1	ZC204.1	2.89248
3908	Y73B6BL.31	Y73B6BL.31	2.89206
5969	Y18D10A.21	Y18D10A.21	2.89107
13518	C18H2.1	C18H2.1	2.89094
12761	F42G2.5	F42G2.5	2.89065
18685	C36C5.2	srab-8	2.89013
8935	B0024.15	B0024.15	2.8891
15234	C29F3.6	srx-58	2.88842
11986	K08D10.1	K08D10.1	2.88767
19891	C36B7.7	hen-1	2.88758
9403	F07C6.1	pin-2	2.88221
23090	Y6G8.3	ztf-25	2.88212
17621	Y22D7AR.2	Y22D7AR.2	2.88198
11696	C37A5.4	fipr-23	2.88026
19319	M04G7.1	M04G7.1	2.8788
22017	F19F10.4	ttr-10	2.87806
9768	B0222.7	col-145	2.87455
8126	C05C10.4	C05C10.4	2.87125
2359	Y39A1A.18	Y39A1A.18	2.8709
22629	W03G11.1	col-181	2.86858
2042	F20E11.4	str-200	2.86787
14533	F10C1.8	F10C1.8	2.86683
14301	Y50E8A.6	Y50E8A.6	2.86545
4034	Y26D4A.10	Y26D4A.10	2.86179
3044	Y45F10B.4	sru-16	2.86149
19448	B0238.3	srt-68	2.85884
15676	Y48E1B.6	-	2.85779
15327	C14C10.5	C14C10.5	2.8577
10917	ZK105.4	srsx-40	2.85711
22484	Y48A5A.1	Y48A5A.1	2.85582
15511	R12B2.1	sma-4	2.84955
4797	K01A6.6	K01A6.6	2.84927
14917	T07D3.4	T07D3.4	2.84865
4651	T06C12.3	str-56	2.84369
871	F01D5.7	F01D5.7	2.84075
4803	C05D10.2	C05D10.2	2.84058
5338	E04F6.9	E04F6.9	2.83954
16027	B0554.6	dod-20	2.83481
6137	F35E12.7	dct-17	2.83243
19222	Y116F11A.1	Y116F11A.1	2.83233
22546	F47B10.3	F47B10.3	2.83048
8325	C33F10.10	-	2.82942
11669	Y43C5A.1	nspd-7	2.82754
22442	F44F4.13	sra-11	2.82586
1692	F23B12.1	F23B12.1	2.82497
9695	R53.2	R53.2	2.82381
18098	Y81G3A.5	col-86	2.82268
17237	Y40B10A.6	Y40B10A.6	2.82121
10454	T25G12.1	T25G12.1	2.82048
20054	F49E11.9	scl-1	2.81913
10177	F19B10.2	F19B10.2	2.81841
302	ZK6.2	nhr-252	2.8176
21440	Y73B3A.18	Y73B3A.18	2.81742
11991	Y48G10A.4	Y48G10A.4	2.81581
22016	F13A2.1	F13A2.1	2.81515
22810	D1009.1	D1009.1	2.81249
2206	ZK856.4	ZK856.4	2.81162
10374	F49E11.4	scl-9	2.8065
19050	F07F6.9	srx-114	2.8056
16696	F26D2.7	str-55	2.80553
16207	F11A5.13	F11A5.13	2.80524
4115	F47G9.2	str-141	2.80436
8345	F56D12.6	F56D12.6	2.80426
18859	Y49E10.17	fbxa-218	2.80373
4686	F32H5.1	F32H5.1	2.80258
15147	Y60A9.2	Y60A9.2	2.80194
9392	F45G2.5	bli-5	2.80181
11517	C30G12.2	C30G12.2	2.80152
19945	C55F2.1	C55F2.1	2.80082
22476	H25K10.1	H25K10.1	2.79943
15050	Y22F5A.5	lys-2	2.79942
20003	T10B11.4	T10B11.4	2.79833
17355	F45G2.6	trf-1	2.79827
9509	F32A7.6	aex-5	2.79634
5292	C49D10.1	-	2.79579
2638	Y37E11AL.4	Y37E11AL.4	2.7956
22440	F29C12.4	F29C12.4	2.79353
12714	T09F5.10	T09F5.10	2.79155
8240	C14A4.1	tag-242	2.79024
17655	C51E3.5	srsx-30	2.78871
6254	AC8.5	AC8.5	2.78841
16202	C37C3.10	C37C3.10	2.78819
4798	K07H8.1	K07H8.1	2.78808
2556	Y102A5C.31	srh-131	2.78796
10575	F02A9.4	F02A9.4	2.78786
2535	F52C9.8	pqe-1	2.78644
14011	K09H11.3	rga-3	2.78535
14820	F42E8.2	F42E8.2	2.78494
22939	ZK1290.9	fbxa-224	2.78451
3410	C44B11.6	C44B11.6	2.78409
1820	ZK455.8	oct-2	2.78408
11059	D2007.2	D2007.2	2.7833
21456	T26E3.6	T26E3.6	2.77989
10557	K01C8.1	K01C8.1	2.77983
15797	F07A5.3	F07A5.3	2.77923
21301	F59C6.7	che-13	2.77915
23201	F08D12.3	F08D12.3	2.7784
7441	K02F6.6	K02F6.6	2.77711
15982	Y54E10BR.4	Y54E10BR.4	2.77594
21137	C50B6.7	C50B6.7	2.77526
15322	Y66H1B.3	Y66H1B.3	2.77525
14920	W02B12.11	W02B12.11	2.77339
14899	Y105E8B.3	Y105E8B.3	2.77317
23097	C18A11.5	xol-1	2.76963
16261	T24D8.4	nlp-23	2.76948
19276	T25D10.5	btb-2	2.76943
22858	F32A5.4	F32A5.4	2.76911
10632	Y57A10A.16	Y57A10A.16	2.76888
14546	T28D6.3	T28D6.3	2.76821
22892	Y64G10A.3	Y64G10A.3	2.76777
12984	W02B12.10	W02B12.10	2.76572
11377	F49H6.2	clec-241	2.7655
9645	C17B7.5	C17B7.5	2.76395
17215	C34F6.5	C34F6.5	2.76243
6051	F47G9.6	F47G9.6	2.76208
3021	F55C9.9	-	2.75976
14564	T03D8.3	sbt-1	2.75902
20614	K09F5.1	K09F5.1	2.75893
2481	F02A9.2	far-1	2.75802
11036	EEED8.9	pink-1	2.75714
10534	R07C12.4	R07C12.4	2.75527
5110	ZK218.4	ZK218.4	2.75477
11573	F56D5.4	F56D5.4	2.75462
17646	ZK185.1	ZK185.1	2.75456
17311	K09E3.3	-	2.75444
4166	F46F5.7	F46F5.7	2.75337
15520	H23L24.5	pme-4	2.75315
6906	T09E8.1	T09E8.1	2.75214
19550	ZK1240.2	ZK1240.2	2.75107
11889	C29F7.7	C29F7.7	2.74971
16267	T11F9.7	T11F9.7	2.74733
4435	C12D8.10	akt-1	2.74587
9869	ZC204.11	btb-13	2.74341
20959	ZC477.9	deb-1	2.7422
18105	Y111B2A.19	Y111B2A.19	2.74135
21851	T09E8.1	T09E8.1	2.73949
3585	T07A5.1	T07A5.1	2.73934
15642	F29D10.3	F29D10.3	2.73806
13648	C28D4.5	C28D4.5	2.73681
18491	C40D2.2	math-20	2.73634
15184	F53G2.8	F53G2.8	2.73578
94	C17B7.11	fbxa-65	2.73427
17224	F54F7.4	xtr-1	2.73275
21004	ZK355.1	ZK355.1	2.73241
7945	C04C3.1	srz-60	2.73119
9649	F08A8.3	F08A8.3	2.73114
9164	C49H3.5	ntl-4	2.73092
2290	F20B6.3	mrp-6	2.72974
3912	F23H12.9	fipr-2	2.72948
13443	Y37E3.16	fpn-1.1	2.72786
6739	C05D11.1	C05D11.1	2.72746
19862	Y48B6A.14	hmg-1.1	2.72313
11868	R07B7.12	R07B7.12	2.72266
14236	Y71H2B.8	Y71H2B.8	2.71949
2830	C35D10.4	coq-8	2.71779
854	F37A8.2	F37A8.2	2.71658
15462	F47G4.2	F47G4.2	2.71584
4969	T08E11.2	math-39	2.71493
22370	F16G10.8	F16G10.8	2.71414
13894	Y43F8C.3	Y43F8C.3	2.71213
20164	ZK792.2	inx-8	2.71198
13673	K07F5.2	msp-10	2.71127
7764	C29F9.2	C29F9.2	2.71049
21766	ZK899.8	gap-2	2.70971
15725	F21A3.6	glb-14	2.70961
16298	E03D2.1	nlp-13	2.70877
8432	C31H1.2	C31H1.2	2.70779
3514	M88.3	M88.3	2.70703
13873	C08B6.1	ugt-17	2.70522
16239	Y97E10B.10	srt-53	2.70468
9887	F30B5.6	srbc-70	2.70439
2232	Y102A5C.21	srh-119	2.70328
9396	Y48G9A.11	Y48G9A.11	2.70307
5229	F18C5.2	wrn-1	2.70286
4943	F07C4.11	F07C4.11	2.70273
3144	F26D11.9	clec-217	2.70141
13638	Y54F10AM.4	ceh-44	2.70093
9799	H27D07.4	srw-137	2.70091
21755	K10F12.3	pll-1	2.70069
18419	Y79H2A.6	arx-3	2.70044
808	F47G6.4	spe-15	2.70041
22342	Y82E9BL.12	Y82E9BL.12	2.70019
9776	C27H5.7	dyf-13	2.69994
16845	F19H8.1	tps-2	2.69687
4739	C16C8.19	C16C8.19	2.69646
12032	F59B2.6	zif-1	2.6958
16220	H37A05.2	H37A05.2	2.69239
7283	F54E7.7	rcn-1	2.68907
13391	F47G4.2	F47G4.2	2.68689
2225	T27A10.5	T27A10.5	2.68644
19190	F33H2.2	F33H2.2	2.68504
15229	C03G6.1	srx-57	2.68417
23155	C02F5.1	knl-1	2.68416
324	F49B2.2	fbxb-67	2.68256
20175	F55A12.4	dhs-2	2.68218
21784	F21F3.5	unc-38	2.67927
7925	R05F9.11	R05F9.11	2.67858
4958	F56A6.1	sago-2	2.67802
1163	F54D8.4	cah-1	2.67796
12889	W04G5.1	-	2.67775
6605	Y7A9C.1	Y7A9C.1	2.67763
2579	T09E11.10	T09E11.10	2.67748
21335	F23H12.2	F23H12.2	2.67541
6450	K07A1.7	cri-1	2.67504
17240	F22E5.11	F22E5.11	2.67233
21997	Y37A1B.9	Y37A1B.9	2.67148
18032	M01E5.5	top-1	2.6699
15380	Y40B1A.3	Y40B1A.3	2.66977
21572	D1005.5	D1005.5	2.66725
14323	T01H10.7	lgc-18	2.66598
19151	C34F6.6	C34F6.6	2.66593
21731	C53D6.6	C53D6.6	2.66576
16542	W05G11.6	W05G11.6	2.6622
15428	W02B3.7	W02B3.7	2.66151
10250	Y37D8A.23	unc-25	2.66017
15536	F08G12.10	inx-2	2.65967
18185	F11D5.6	F11D5.6	2.65891
21859	C18A3.5	C18A3.5	2.65863
9597	Y38E10A.24	Y38E10A.24	2.65819
14487	D1009.1	D1009.1	2.65818
22773	T07C4.9	nex-2	2.65809
18176	ZC132.9	ZC132.9	2.65793
22996	F59B1.6	F59B1.6	2.65705
6703	F01F1.14	F01F1.14	2.65537
12798	R05G6.3	-	2.65365
16574	F56B6.4	uvt-5	2.65299
7382	K02F2.1	dpf-3	2.65264
13255	W07E6.3	W07E6.3	2.65066
20850	ZK550.6	ZK550.6	2.64896
5044	C23H5.3	xbx-4	2.647
19634	C33D12.1	ceh-31	2.64693
3528	Y41D4B.19	npp-8	2.64677
12188	Y69A2AR.11	Y69A2AR.11	2.64656
22999	K11D12.8	K11D12.8	2.64429
18116	F28F9.2	F28F9.2	2.64426
10718	K12H4.7	K12H4.7	2.64223
1915	T05F1.6	hsr-9	2.64053
10624	K07E12.1	dig-1	2.64011
3027	K10E9.2	-	2.63927
9316	F59D8.1	vit-3	2.63607
1336	C06B8.2	C06B8.2	2.63566
18076	C06C3.3	C06C3.3	2.63457
3003	C39D10.8	C39D10.8	2.63396
14169	T28F3.1	T28F3.1	2.63332
11888	C10A4.7	C10A4.7	2.63307
4672	Y54G2A.24	Y54G2A.24	2.63201
5901	C16C8.13	C16C8.13	2.6312
17067	R186.7	R186.7	2.63057
138	Y38E10A.12	Y38E10A.12	2.63038
246	F57G8.8	srv-36	2.6275
22680	F54G8.1	F54G8.1	2.62682
15822	K07C6.5	cyp-35A5	2.62682
22366	C55B7.3	C55B7.3	2.62626
15236	C45H4.6	srbc-18	2.6261
6532	F28G4.2	F28G4.2	2.62609
20147	Y11D7A.2	-	2.62596
22433	C17A2.3	C17A2.3	2.625
12697	F44D12.4	F44D12.4	2.62352
3090	T20H12.1	T20H12.1	2.62068
463	T25D1.2	T25D1.2	2.61927
14305	ZK287.3	ZK287.3	2.61878
4474	F56H11.1	fbl-1	2.61761
3311	C05B5.5	C05B5.5	2.61567
12060	T07A9.11	rps-24	2.61515
6812	Y43C5A.2	Y43C5A.2	2.61476
16231	T26H2.1	fbxb-1	2.61475
16051	C17E7.9	C17E7.9	2.6145
8202	F56D6.1	clec-68	2.61426
18521	T09A12.4	nhr-66	2.61166
22653	F21H12.1	F21H12.1	2.61149
3643	T01G6.9	str-256	2.61015
21158	Y116F11A.6	Y116F11A.6	2.60941
8458	C36C5.5	C36C5.5	2.6091
3614	C03G6.15	cyp-35A2	2.60828
21796	R07C3.9	fbxc-31	2.60813
7403	Y59E9AL.5	Y59E9AL.5	2.60813
16702	F54B8.9	srbc-51	2.60767
11981	R119.1	R119.1	2.60487
10434	ZK6.3	scl-27	2.60487
2797	Y71A12B.13	Y71A12B.13	2.60206
17624	Y82E9BR.13	Y82E9BR.13	2.60169
12187	Y73B6BL.28	Y73B6BL.28	2.60143
12627	R11D1.8	rpl-28	2.60026
2671	M03F8.5	M03F8.5	2.59921
11712	C28D4.5	C28D4.5	2.59918
13724	E04D5.4	E04D5.4	2.59739
3676	R07E4.2	-	2.59578
22673	C28H8.8	C28H8.8	2.59554
6382	C01C4.3	C01C4.3	2.59519
17718	F52C6.10	bath-7	2.59506
2766	ZK682.2	ZK682.2	2.59503
20037	D1044.4	D1044.4	2.59428
12325	C06B8.6	srh-219	2.59422
22669	ZK1320.11	ZK1320.11	2.59416
15886	T22D2.1	vab-19	2.59323
17509	Y50D7A.3	Y50D7A.3	2.59318
22786	ZK593.1	ZK593.1	2.59243
8514	M03A8.3	M03A8.3	2.59123
6026	Y38F2AR.8	-	2.58993
20788	K04F10.4	bli-4	2.58971
9697	Y53C12A.2	glt-5	2.58947
12541	K02D7.6	grl-26	2.58857
13470	Y46B2A.1	fbxc-51	2.58832
5577	R08F11.1	R08F11.1	2.58816
21480	T10D4.9	sri-42	2.58757
4895	B0212.4	B0212.4	2.58616
10237	T28F12.2	unc-62	2.58481
6905	T08E11.3	math-40	2.58474
7710	C18G1.4	pgl-3	2.58367
19415	C05D11.7	C05D11.7	2.58352
17555	T24D5.4	T24D5.4	2.58298
8026	F52G3.4	F52G3.4	2.58161
2937	K08F4.6	gst-2	2.58123
9511	Y41D4B.4	Y41D4B.4	2.5794
22058	F14H12.8	F14H12.8	2.57813
1476	F56C9.7	F56C9.7	2.57764
918	C25G4.10	C25G4.10	2.57463
15260	T03F7.2	srh-45	2.5737
7372	F37C4.4	F37C4.4	2.57329
20123	F28B4.1	F28B4.1	2.57229
7246	Y92H12A.3	Y92H12A.3	2.57086
14311	C46F2.1	C46F2.1	2.57037
6719	Y66D12A.4	-	2.57009
7487	C13A2.1	C13A2.1	2.56961
12681	C32B5.9	fbxc-7	2.5695
8729	VF13D12L.1	VF13D12L.1	2.56882
20965	D1081.6	D1081.6	2.56844
17141	Y92C3A.3	eak-3	2.56788
16015	T07C12.7	ttr-46	2.56787
12259	T09E11.6	T09E11.6	2.56761
8695	Y54G11A.13	ctl-3	2.56674
14740	Y46C8AL.6	-	2.5655
22163	C17G10.5	lys-8	2.56355
1903	C41A3.1	C41A3.1	2.56218
5379	C33F10.11	C33F10.11	2.56158
18829	F12F6.6	sec-24.1	2.56086
2619	Y67D2.4	Y67D2.4	2.56005
12718	T28A11.7	srbc-5	2.55991
22334	M01A8.1	M01A8.1	2.5594
20505	F43C11.12	F43C11.12	2.5583
1102	T28A11.21	fbxa-64	2.55797
6097	T27A8.4	T27A8.4	2.55775
14183	ZK250.2	ZK250.2	2.55643
12234	W01D2.2	nhr-61	2.55634
17763	W02D7.10	clec-219	2.55632
14172	Y102E9.1	odr-4	2.55596
12174	W03F11.6	afd-1	2.55573
10040	K09A9.4	K09A9.4	2.55288
7232	F31B12.2	F31B12.2	2.55278
7637	Y53H1C.2	ego-2	2.55086
11627	C18D1.3	flp-4	2.55055
13708	F55D12.1	F55D12.1	2.5504
16884	Y56A3A.22	Y56A3A.22	2.55032
7002	C05C8.8	C05C8.8	2.54851
7845	D2030.9	wdr-23	2.54773
6834	C15C6.2	C15C6.2	2.54686
2150	T05A1.7	-	2.54454
18344	C49H3.3	C49H3.3	2.54444
14662	Y54E10A.9	vbh-1	2.54369
12735	C27C7.5	C27C7.5	2.54288
4819	T19D12.2	T19D12.2	2.54133
16709	R10D12.4	srx-10	2.5406
22452	Y25C1A.2	Y25C1A.2	2.54014
20563	F10A3.2	fbxa-88	2.54002
13631	C31H1.6	lntl-1	2.53984
17467	T25F10.6	T25F10.6	2.53971
15167	Y37F4.5	Y37F4.5	2.53961
16697	F36F12.2	F36F12.2	2.53923
11098	C27D6.4	C27D6.4	2.53904
4892	M02D8.4	M02D8.4	2.53786
12065	C35E7.1	C35E7.1	2.53669
14357	C05C8.1	C05C8.1	2.5366
4580	B0507.10	B0507.10	2.53469
22974	C04E12.7	scrm-3	2.53457
17984	Y48E1B.2	Y48E1B.2	2.5331
21824	T19C4.6	gpa-1	2.5327
4528	C50E10.2	C50E10.2	2.53246
19296	R07E5.3	R07E5.3	2.53222
10695	C14F11.7	C14F11.7	2.53101
12500	W09G10.1	col-72	2.531
13831	F35A5.2	F35A5.2	2.52991
4094	ZC518.4	ZC518.4	2.52949
4578	Y94H6A.4	Y94H6A.4	2.52734
23191	M7.2	klc-1	2.5258
20030	T25D3.3	T25D3.3	2.52506
3344	F42G8.5	F42G8.5	2.52505
5246	B0244.8	egg-1	2.5236
12467	F42G2.2	F42G2.2	2.52326
11803	Y46E12BL.1	tig-3	2.52296
10547	C17C3.12	acdh-2	2.52218
4431	Y43F8B.2	Y43F8B.2	2.52142
7214	F13E9.8	F13E9.8	2.51989
18438	Y51A2D.10	ttr-25	2.51961
13790	F21F8.11	F21F8.11	2.51922
14085	F41E7.4	fip-5	2.51697
14916	R03D7.2	R03D7.2	2.51477
13196	T01D3.6	T01D3.6	2.51369
10063	C23H3.7	tre-5	2.51239
19761	Y51H7BR.7	Y51H7BR.7	2.51162
22943	F42H10.3	F42H10.3	2.51086
10696	C18A11.7	dim-1	2.51058
22204	Y39A1A.15	cnt-2	2.50643
12631	C15C7.1	C15C7.1	2.50525
12885	Y116F11B.14	Y116F11B.14	2.50422
20651	C24G6.6	C24G6.6	2.50284
5759	C33D9.9	C33D9.9	2.50176
583	C42C1.3	C42C1.3	2.50155
6828	M02D8.6	M02D8.6	2.50079
19738	Y87G2A.10	vps-28	2.50017
18926	F20B4.6	cgt-2	2.49674
23079	F54D7.4	zig-7	2.49531
19262	C33C12.4	C33C12.4	2.49439
2829	C34C12.2	C34C12.2	2.49384
12817	C56A3.1	grl-17	2.49382
23159	C48B4.8	C48B4.8	2.49163
3240	M03E7.5	gosr-2.2	2.49148
16643	Y110A2AL.10	Y110A2AL.10	2.49137
2987	F54B11.3	unc-84	2.49083
17667	F48F5.2	F48F5.2	2.4904
6589	ZK250.3	-	2.48977
17222	F41G4.1	F41G4.1	2.48925
561	Y82E9BL.2	Y82E9BL.2	2.48861
13871	ZK822.2	ZK822.2	2.48652
16781	C54D10.1	cdr-2	2.48634
23206	F47H4.7	fbxa-187	2.48612
4611	T05H4.9	-	2.48507
14922	Y48B6A.8	ace-3	2.48439
5227	E01G4.1	tbc-14	2.48363
18623	C49G7.7	C49G7.7	2.48262
9294	C30A5.7	unc-86	2.48255
6523	C50E3.2	C50E3.2	2.48251
2744	C29F3.2	wrt-8	2.48156
10354	Y57G7A.7	srz-64	2.48118
20180	R09B5.11	R09B5.11	2.47953
20393	F42A6.7	hrp-1	2.47797
13381	F32B4.4	F32B4.4	2.47734
9270	T23B3.5	T23B3.5	2.47552
2003	H13N06.3	gob-1	2.47483
19390	F08G5.3	F08G5.3	2.47423
15139	W05F2.2	W05F2.2	2.47423
12337	F19B2.6	F19B2.6	2.47419
3916	T27F2.4	T27F2.4	2.47363
10528	T13H2.4	pqn-65	2.47089
10709	D2089.1	rsp-7	2.4695
14075	F08H9.6	clec-57	2.46897
15183	F52C6.6	math-31	2.46721
4084	K08D10.5	K08D10.5	2.4672
4605	K06H6.6	K06H6.6	2.46583
4174	B0280.2	B0280.2	2.46452
5077	F15E11.3	F15E11.3	2.46433
22946	T20H9.3	fbxa-71	2.46343
17723	M01A12.2	-	2.46332
8841	T08E11.3	math-40	2.46294
12469	F11G11.9	F11G11.9	2.4624
7791	C53C9.2	C53C9.2	2.46109
18096	Y39F10A.2	Y39F10A.2	2.46018
8113	Y57A10A.3	Y57A10A.3	2.45987
20392	F22E5.7	F22E5.7	2.45985
17052	F38A5.2	F38A5.2	2.45942
2988	F58A3.1	ldb-1	2.45869
14655	W09C3.1	W09C3.1	2.45756
14197	W10C8.3	W10C8.3	2.45727
13568	T05A7.4	hmg-11	2.45723
1202	CD4.8	CD4.8	2.45709
2981	Y69H2.3	Y69H2.3	2.45372
10472	C32E12.3	osr-1	2.45358
7912	C08F1.1	math-2	2.45167
2447	ZC395.10	ZC395.10	2.45015
16360	F08D12.7	F08D12.7	2.44973
4387	F38E11.2	hsp-12.6	2.44954
18676	F56C3.3	F56C3.3	2.4486
17981	W01B11.4	-	2.44758
15844	F45B8.1	rgs-11	2.4474
2618	Y111B2A.5	Y111B2A.5	2.44655
1758	F53A9.1	F53A9.1	2.44493
10036	F42G10.1	F42G10.1	2.44406
13795	F47H4.9	fbxa-189	2.44381
20586	T11F9.6	nas-22	2.44348
2204	ZC266.2	ZC266.2	2.44131
13382	F33E2.2	dlk-1	2.43982
13210	Y51A2D.7	Y51A2D.7	2.43976
15845	F53B3.5	F53B3.5	2.4395
6406	F46A8.7	F46A8.7	2.43944
11771	F49D11.6	F49D11.6	2.43852
15381	Y54E5A.3	-	2.43797
13679	T05H4.13	alh-4	2.43769
12807	B0213.10	cyp-34A5	2.43676
10090	C40H1.5	ttr-5	2.43576
16501	Y43F8C.7	Y43F8C.7	2.43573
13613	F10E9.6	mig-10	2.43486
21006	C29F9.13	nhr-280	2.43455
21043	C45H4.11	srbc-20	2.43388
21385	C03A7.14	abu-8	2.43367
9151	F41H10.2	F41H10.2	2.43284
11813	Y22D7AR.1	Y22D7AR.1	2.43259
18993	F55C10.3	col-155	2.43238
15199	F40G9.6	F40G9.6	2.43067
15817	F36D3.4	F36D3.4	2.43039
6152	F59A3.8	F59A3.8	2.43036
11750	W04B5.6	W04B5.6	2.42867
14977	F49E10.4	F49E10.4	2.42863
5169	F26F2.7	F26F2.7	2.42835
7602	F57B10.1	let-607	2.4258
1139	C34F11.2	C34F11.2	2.42522
15558	R13H7.2	R13H7.2	2.42481
13413	Y102A5C.1	fbxa-206	2.42427
7855	F41H10.3	F41H10.3	2.4239
18996	F59E12.6	F59E12.6	2.42298
5866	C28C12.9	acdh-13	2.42205
21600	F31A3.1	abu-3	2.42173
13407	T16G1.4	T16G1.4	2.42172
5013	F08D12.11	fbxb-111	2.4212
19254	Y54E10A.18	-	2.42111
7866	K08B4.1	lag-1	2.42055
19789	ZK418.8	ZK418.8	2.41906
4725	C36A4.5	C36A4.5	2.41872
8999	R11.2	R11.2	2.41848
19346	Y73C8C.3	Y73C8C.3	2.41822
6237	ZK370.7	ugtp-1	2.41806
15372	ZK721.1	tag-130	2.41726
13733	R05G9.1	R05G9.1	2.41656
19178	Y102A5C.14	fbxa-111	2.41654
10809	W03D8.1	W03D8.1	2.41633
1500	C05C9.2	C05C9.2	2.41623
153	F26A3.5	F26A3.5	2.41586
21898	F57B9.7	flap-1	2.41387
19905	F08B12.3	slo-2	2.41364
20559	C49G7.8	cyp-35A4	2.41358
21628	F56A12.2	F56A12.2	2.40938
18071	Y52B11C.1	-	2.40931
20709	ZK1151.3	-	2.40789
8023	F34H10.2	F34H10.2	2.40756
22701	F13B6.3	F13B6.3	2.40748
14812	Y81B9A.2	Y81B9A.2	2.40729
19138	W05B10.4	W05B10.4	2.40683
18584	ZK892.2	nlt-1	2.4067
18750	F49E10.1	tbc-16	2.40601
20191	C09B8.1	ipp-5	2.40598
5132	Y7A5A.6	Y7A5A.6	2.4055
15597	F36D4.3	hum-2	2.4054
15410	ZK1240.3	ZK1240.3	2.40511
14350	Y37A1A.3	Y37A1A.3	2.40444
16091	H16D19.3	H16D19.3	2.40444
20367	C56A3.2	ttr-44	2.40342
3521	T27A3.3	ssp-16	2.40267
17159	Y41D4A.7	Y41D4A.7	2.40214
16211	F28A12.3	F28A12.3	2.40164
17644	Y57G11C.7	Y57G11C.7	2.40139
7934	ZC239.5	ZC239.5	2.40083
18195	T03G11.3	T03G11.3	2.40081
8870	K02A11.2	K02A11.2	2.39977
15409	ZK1067.4	ZK1067.4	2.39953
16258	M153.2	M153.2	2.3995
21708	F20H11.5	F20H11.5	2.39842
18985	F31D5.3	tag-149	2.39538
2825	B0284.2	B0284.2	2.39508
11947	F54F3.1	nid-1	2.39351
14680	T08G11.3	T08G11.3	2.39271
11653	C24B9.9	dod-3	2.39261
5930	K08B4.1	lag-1	2.39252
14200	Y53F4B.1	Y53F4B.1	2.39239
22597	F59A1.11	F59A1.11	2.39226
18951	Y119D3B.12	Y119D3B.12	2.39207
951	Y53G8AR.9	Y53G8AR.9	2.39171
11938	C12D8.5	daf-36	2.38997
3022	F56A4.12	F56A4.12	2.38945
10436	C06E2.2	C06E2.2	2.38642
20566	F18E3.10	F18E3.10	2.38601
10095	F58A4.3	hcp-3	2.38501
8834	K04F10.4	bli-4	2.38476
22393	T09E8.1	T09E8.1	2.3843
22953	C42D4.2	C42D4.2	2.3839
10298	W01B6.4	W01B6.4	2.38383
10308	Y71F9B.5	lin-17	2.38349
11032	C15F1.5	C15F1.5	2.38328
11258	R01B10.2	R01B10.2	2.38288
19298	T07C4.10	T07C4.10	2.38247
18785	F59B10.6	F59B10.6	2.38194
16342	T12B5.6	fbxa-55	2.38182
3094	Y54E2A.9	Y54E2A.9	2.38178
1136	B0454.4	sri-29	2.3812
17250	C45E1.4	C45E1.4	2.38094
12229	T11F9.14	T11F9.14	2.38074
12343	F46E10.3	F46E10.3	2.38027
438	F29C4.6	F29C4.6	2.37907
20784	F32G8.4	F32G8.4	2.37816
13604	T18D3.4	myo-2	2.37775
6346	F31E3.5	eft-3	2.3777
17140	Y48G9A.6	Y48G9A.6	2.37736
6494	B0564.2	B0564.2	2.37731
10395	C50E3.6	C50E3.6	2.3772
23152	Y57A10A.5	Y57A10A.5	2.3757
22076	T24A6.13	srbc-68	2.37467
19434	Y105E8B.1	lev-11	2.37373
6417	R09E10.1	R09E10.1	2.3726
7433	EEED8.14	EEED8.14	2.37222
6987	H01G02.2	H01G02.2	2.37194
19487	T06D8.1	T06D8.1	2.37157
5445	K01D12.15	K01D12.15	2.37124
21835	C01C4.3	C01C4.3	2.37043
15264	T23B12.10	-	2.37001
2858	F22B3.4	F22B3.4	2.36914
14657	Y19D10A.12	Y19D10A.12	2.3675
23131	C08B11.7	ubh-4	2.3661
17212	B0563.1	B0563.1	2.36542
10937	T22B2.2	T22B2.2	2.36527
20865	T27A10.3	ckc-1	2.36385
20527	Y54F10BM.11	fbxa-66	2.36334
17570	ZC404.3	spe-39	2.36248
1193	C04E6.10	srd-15	2.36099
12302	C01B10.4	C01B10.4	2.36002
21989	F49C12.1	F49C12.1	2.35955
9898	Y38H8A.5	Y38H8A.5	2.35939
6544	R02F11.3	R02F11.3	2.35809
8293	F44E2.7	F44E2.7	2.35788
19205	F25E5.1	F25E5.1	2.35675
10576	F09G8.8	clec-160	2.35538
22876	T01G9.6	kin-10	2.35277
10182	Y46G5A.20	Y46G5A.20	2.35272
17538	F47F2.1	F47F2.1	2.35258
15816	F25B3.1	ehbp-1	2.35213
9950	ZK863.5	srd-4	2.35132
10483	ZK381.2	ZK381.2	2.35064
21212	T26C5.1	gst-13	2.34992
13040	F31E3.2	F31E3.2	2.34988
5355	F11E6.3	F11E6.3	2.34916
19932	AC3.3	abu-1	2.34893
10460	T17A3.3	fbxb-81	2.34827
5198	F48E3.6	F48E3.6	2.3474
22479	T22B11.1	T22B11.1	2.34701
18480	F07E5.4	F07E5.4	2.34682
5024	T02H6.10	T02H6.10	2.34665
19177	T24D5.5	T24D5.5	2.34639
12289	Y57A10B.4	sre-42	2.34618
10135	F38E9.3	-	2.3449
4483	T04A11.5	T04A11.5	2.3446
20797	Y87G2A.7	Y87G2A.7	2.34437
20020	F35C5.11	F35C5.11	2.34408
1246	F07G6.6	fbxa-52	2.34375
14914	H20J04.2	H20J04.2	2.34331
5614	T18D3.6	T18D3.6	2.34159
150	C04F12.9	rnh-1.3	2.34032
15667	F59H6.6	F59H6.6	2.3402
9432	F09C6.10	F09C6.10	2.33993
19239	T01C8.7	mec-4	2.3396
12468	M70.4	M70.4	2.33857
12818	D1054.12	srh-184	2.33795
7891	ZK402.1	ZK402.1	2.33778
21077	Y46H3A.4	Y46H3A.4	2.33662
18796	Y110A2AL.2	Y110A2AL.2	2.33548
2041	F20A1.7	twk-11	2.33363
11414	F41D9.2	F41D9.2	2.33334
20556	C15C8.6	C15C8.6	2.33314
10905	T10H4.2	str-96	2.33258
3999	T05H10.5	ufd-2	2.33226
21434	Y39G8B.1	Y39G8B.1	2.3316
22361	C32E8.10	unc-11	2.33139
15115	F37B1.2	gst-12	2.33129
6696	ZK84.1	ZK84.1	2.32999
16143	C50D2.3	C50D2.3	2.32997
13657	F20C5.2	klp-11	2.32955
9049	T04C12.4	act-3	2.32903
13942	F35D11.3	F35D11.3	2.3277
15875	F10B5.5	pch-2	2.32766
10017	T09F5.11	fbxa-84	2.32692
8618	F28C6.1	F28C6.1	2.32556
20842	C08G9.1	C08G9.1	2.32304
319	ZK792.5	ZK792.5	2.32301
7766	F53A2.6	ife-1	2.3226
5542	Y105C5B.23	Y105C5B.23	2.32236
2933	C09G4.1	hyl-1	2.32062
10402	F20A1.3	srsx-32	2.31983
17812	F12A10.8	F12A10.8	2.31928
413	F42A10.6	F42A10.6	2.31857
7795	T07D1.2	T07D1.2	2.31756
1122	F11A6.2	scrm-4	2.31741
19476	F54H12.3	-	2.31697
9071	F59F4.1	F59F4.1	2.31652
9994	Y39C12A.8	dnj-26	2.31639
19043	B0228.7	B0228.7	2.31609
13968	F59B2.8	F59B2.8	2.31551
20079	F11A5.3	F11A5.3	2.31492
21380	R148.5	R148.5	2.31456
13818	Y5H2B.7	srt-40	2.31425
10837	Y52E8A.4	Y52E8A.4	2.31353
22565	Y27F2A.2	sri-78	2.31342
9978	C37A5.8	fipr-24	2.31338
4410	F30F8.7	-	2.31223
8272	T10G3.5	eea-1	2.31177
13808	T08G3.2	str-14	2.31116
19899	C01B9.1	C01B9.1	2.31107
21925	Y92C3B.3	rab-18	2.30922
19720	K09C8.2	K09C8.2	2.30853
13211	Y60A3A.18	skr-4	2.30645
18818	Y47D3A.10	tbx-34	2.30629
16252	F31B12.3	frm-9	2.30621
17409	Y69H2.3	Y69H2.3	2.30569
21063	K11D12.6	K11D12.6	2.30444
860	Y48G1A.6	mbtr-1	2.30329
16714	T11F9.3	nas-20	2.30265
4553	W05G11.5	btb-5	2.30192
12398	C02B8.2	fbxc-38	2.30174
19408	F09B12.6	flr-4	2.30119
887	Y110A2AL.9	Y110A2AL.9	2.29975
22403	Y45F10A.6	tbc-9	2.29898
12431	F53C11.4	F53C11.4	2.29831
9201	F27C1.4	F27C1.4	2.2973
9337	Y4C6B.4	Y4C6B.4	2.29719
19662	C17A2.1	nhr-257	2.29698
20546	Y17G9A.1	str-173	2.29676
23099	C42D8.3	uvt-3	2.29638
8504	C49F5.3	C49F5.3	2.29624
17701	F16B12.5	F16B12.5	2.29614
3551	Y37D8A.5	Y37D8A.5	2.29553
3596	F09D12.1	grd-10	2.29534
18570	F44E5.3	F44E5.3	2.29497
10721	T25G12.5	acdh-7	2.29418
5961	F26B1.6	srg-14	2.2938
21831	R07E3.1	R07E3.1	2.29318
19570	F56D6.4	srz-19	2.292
4504	ZK337.1	ZK337.1	2.29181
21584	T13G4.5	T13G4.5	2.29149
6538	F56H9.4	gpa-9	2.28991
6721	ZC155.7	syn-16	2.28807
3295	F41G3.12	agr-1	2.28714
6546	R13D11.6	srab-16	2.28532
10945	Y65A5A.3	Y65A5A.3	2.28529
2923	ZK1320.9	ZK1320.9	2.28497
8316	Y43D4A.1	Y43D4A.1	2.28432
18114	C53D6.5	C53D6.5	2.28423
15239	F08E10.3	srh-123	2.28394
22268	D2092.2	ppfr-2	2.28302
20836	F58A4.9	F58A4.9	2.28254
22354	B0496.3	unc-82	2.2824
15057	T25B6.6	T25B6.6	2.2822
19418	C30A5.7	unc-86	2.2806
19643	H39E20.1	H39E20.1	2.27996
4809	F14F3.1	vab-3	2.27865
16217	F55C9.4	fbxb-57	2.27761
22248	Y57A10A.7	Y57A10A.7	2.27679
14697	F42G4.5	F42G4.5	2.27572
12638	ZK455.1	aco-1	2.27416
5602	E03G2.4	col-186	2.27404
1119	C26C6.6	C26C6.6	2.27392
8959	F59D6.4	F59D6.4	2.27373
5447	K08F4.8	msp-38	2.27364
9251	F42F12.8	nspc-15	2.27341
22523	T24A6.14	srw-130	2.27125
22984	F09F3.12	srx-136	2.27087
14105	M03D4.1	zen-4	2.26754
17446	F54C8.3	emb-30	2.26723
10511	C07B5.6	C07B5.6	2.26694
17800	Y53C10A.9	abt-5	2.26672
4700	Y60A3A.8	Y60A3A.8	2.26661
14094	C24A8.3	pqn-15	2.26549
9127	F53A3.4	pqn-41	2.26459
4281	C38C10.3	C38C10.3	2.26429
18729	T04H1.8	ugt-56	2.26343
13263	F40G9.5	F40G9.5	2.26315
4776	R74.4	dnj-16	2.26299
7119	Y49A3A.3	Y49A3A.3	2.26263
9981	ZC196.9	ZC196.9	2.26256
4207	R10E8.1	R10E8.1	2.26195
19694	K07C11.4	K07C11.4	2.26182
15728	F31F4.6	srh-266	2.26154
15713	C10B5.3	C10B5.3	2.26055
9920	F31F4.2	srx-23	2.26008
20983	C32B5.3	fbxc-16	2.25935
5774	C18E3.7	ppw-1	2.25839
14633	F44D12.4	F44D12.4	2.25699
9692	C32D5.9	lgg-1	2.25685
11749	W03D2.1	pqn-75	2.25648
17600	F39E9.11	btb-17	2.25629
20631	K06B9.3	-	2.25626
6155	C11H1.8	C11H1.8	2.25574
19645	R03A10.1	R03A10.1	2.25543
18611	Y45F10B.12	Y45F10B.12	2.2527
18638	F54D11.3	F54D11.3	2.25237
7121	ZC116.2	cyc-2.2	2.25223
12538	F25H8.7	spe-29	2.252
7103	F15B9.6	F15B9.6	2.25194
11479	C02F12.5	C02F12.5	2.25187
2711	ZC374.2	ZC374.2	2.25112
20606	F09E10.5	F09E10.5	2.24909
18674	F46H5.8	lact-1	2.24872
11534	Y43H11AL.3	pqn-85	2.24833
13926	Y26D4A.4	clec-107	2.24797
10042	R11G1.1	R11G1.1	2.24791
22104	C35A5.2	ugt-33	2.24779
14447	F08F8.4	F08F8.4	2.24688
6803	Y71H2B.4	Y71H2B.4	2.24591
12433	F55D12.5	F55D12.5	2.24545
15034	C06G3.11	tin-9.1	2.24514
20088	F47D2.3	srt-3	2.24498
15222	Y105C5B.3	Y105C5B.3	2.24448
14807	R11G1.3	gst-11	2.24355
3634	F52F10.4	oac-32	2.24229
11830	T05E11.6	T05E11.6	2.24213
12170	PAR2.4	mig-22	2.24167
22886	Y18D10A.19	fkb-2	2.24091
21952	C52E2.6	fbxb-97	2.23996
3024	H06I04.4	ubl-1	2.23988
12428	F20D6.11	F20D6.11	2.23905
2958	ZC64.2	ttr-48	2.23799
23020	B0563.7	B0563.7	2.23729
13319	K10G4.3	K10G4.3	2.23702
12102	C17D12.6	spe-9	2.2365
18519	T02G5.9	krs-1	2.23559
83	M01D7.7	egl-30	2.23473
18102	E_BE45912.1	-	2.23404
21504	F36A4.4	F36A4.4	2.23353
8287	C44B7.2	C44B7.2	2.23322
3423	W02A2.1	fat-2	2.23317
2598	F45C12.2	F45C12.2	2.23272
21663	Y92H12BR.4	Y92H12BR.4	2.23254
13975	Y39A1B.2	ptr-19	2.23239
14586	F43C11.1	F43C11.1	2.2322
4063	BE0003N10.2	chin-1	2.23173
6258	C36B1.1	cle-1	2.22963
5366	F32D8.6	emo-1	2.22952
8311	H38K22.5	gly-6	2.2295
14762	F36G9.7	F36G9.7	2.22932
18497	F14H3.12	F14H3.12	2.22895
23212	T09E11.7	oac-45	2.2285
17929	F28F5.6	F28F5.6	2.2284
11180	C05G5.4	C05G5.4	2.22813
6955	F54D10.9	F54D10.9	2.22791
10891	F44E7.6	fbxa-183	2.22768
13078	W06H12.1	ztf-6	2.22741
2032	C27C7.4	nhr-73	2.22699
1098	T09E8.1	T09E8.1	2.22555
22818	K09E3.4	K09E3.4	2.2255
1983	C53B7.3	C53B7.3	2.2255
19191	Y41D4B.17	Y41D4B.17	2.22519
9589	F54D10.7	F54D10.7	2.22344
21278	W06F12.2	W06F12.2	2.22229
19724	T22B7.7	T22B7.7	2.22219
1524	T01C4.2	odr-2	2.2218
3330	Y45F3A.4	Y45F3A.4	2.22121
18854	R07C12.1	R07C12.1	2.22108
16291	F45H11.2	ned-8	2.2205
2910	F43G9.9	cpn-1	2.21975
10112	C04C3.5	dyf-3	2.21923
20494	Y95B8A.10	pde-6	2.21909
17136	F52C9.2	-	2.21897
14504	Y57A10A.19	rsr-2	2.21864
13452	C08H9.14	C08H9.14	2.21861
22941	C23G10.5	C23G10.5	2.21797
4854	F13D12.2	ldh-1	2.21729
13274	C43F9.7	C43F9.7	2.21601
5435	F36H5.1	math-26	2.21524
4642	M02D8.5	M02D8.5	2.21504
11585	F08A8.4	F08A8.4	2.21503
12449	K02F2.3	tag-203	2.2147
18510	F56C9.10	F56C9.10	2.21459
14173	Y24D9A.4	rpl-7A	2.2141
16482	W04B5.1	W04B5.1	2.21398
6649	F52D2.4	gei-12	2.21378
3512	K09C6.8	K09C6.8	2.21362
18470	Y75B8A.2	nob-1	2.21256
5068	C14C6.10	sri-73	2.21243
2836	F56D2.3	F56D2.3	2.2123
23094	Y116F11B.3	pcp-4	2.21126
645	W06D4.5	snx-3	2.21109
13753	C04G2.10	C04G2.10	2.21084
21853	W01F3.1	W01F3.1	2.21044
10120	F55G11.7	F55G11.7	2.20891
8595	F38H4.6	F38H4.6	2.20875
8037	F28C12.3	sra-19	2.20836
3142	F16B4.9	nhr-178	2.20778
14418	C01B12.1	sqt-2	2.20736
22671	C05D11.6	nas-4	2.20628
4038	AH6.13	sra-16	2.20599
20260	F56F11.5	F56F11.5	2.20517
16621	Y71G12B.5	Y71G12B.5	2.20506
64	F33D11.10	F33D11.10	2.205
8346	F56H11.1	fbl-1	2.20493
18707	Y45F10A.8	-	2.20278
16185	R102.6	R102.6	2.20266
1956	C29E4.1	col-90	2.20239
21944	Y53F4B.18	Y53F4B.18	2.20229
8167	Y39A1A.22	Y39A1A.22	2.20204
12839	T04H1.3	ttr-22	2.20185
10301	Y23H5B.9	nspd-8	2.2015
21885	F18A1.2	lin-26	2.20138
13761	F55G1.5	F55G1.5	2.20135
13833	F52D2.5	F52D2.5	2.20078
10382	Y37E11AR.1	Y37E11AR.1	2.20017
15254	K04F1.15	alh-2	2.19961
29	C49C3.12	clec-197	2.19801
17109	C09G5.1	ggr-1	2.19773
12625	F41E6.2	grd-5	2.19731
8425	W09D6.2	str-261	2.19704
6354	F08F8.9	F08F8.9	2.19606
18841	C25H3.8	C25H3.8	2.19327
12399	F49F1.12	F49F1.12	2.19229
9818	Y39A3A.1	-	2.19131
19868	R07E5.2	prdx-3	2.19059
12636	M03A8.1	dhs-28	2.18824
12231	T22H2.6	T22H2.6	2.18797
11769	F26H9.7	uev-3	2.1876
22904	F33H2.8	F33H2.8	2.18716
22881	T27C5.4	srz-50	2.18642
21317	F45G2.8	F45G2.8	2.18628
11665	F48C11.1	gpa-6	2.18617
14781	W06G6.13	srw-75	2.18616
3035	T20D4.11	T20D4.11	2.18577
17170	C29G2.1	C29G2.1	2.18534
12030	F43D9.5	taf-11.3	2.18482
9607	C45G9.12	C45G9.12	2.18472
13240	C33C12.5	fbxb-38	2.18436
4964	K11D9.1	klp-7	2.18375
11994	Y87G2A.2	Y87G2A.2	2.18245
15192	W09H1.2	his-73	2.18237
19811	F01G12.5	let-2	2.18231
8936	B0222.5	B0222.5	2.18213
14701	K07E8.9	sri-45	2.18173
7906	Y26D4A.5	Y26D4A.5	2.18151
14313	F11C7.1	pbo-6	2.18147
17072	T19C9.4	srh-109	2.18139
21147	K09H11.3	rga-3	2.1809
9568	T05E7.4	T05E7.4	2.18041
18047	Y47D3A.13	Y47D3A.13	2.18036
6310	Y46G5A.17	cpt-1	2.18028
22102	C06C6.7	C06C6.7	2.18022
6778	C01A2.5	C01A2.5	2.18015
14902	B0281.5	B0281.5	2.17984
3416	Y56A3A.20	ccf-1	2.17889
13738	W05H5.1	W05H5.1	2.17873
5863	C05D10.1	C05D10.1	2.17863
21877	C33H5.3	-	2.17847
10995	C05A9.1	pgp-5	2.17828
22641	Y63D3A.8	Y63D3A.8	2.17735
9121	C28A5.4	ceh-43	2.17722
21068	T03F7.5	T03F7.5	2.17686
21361	F49E10.4	F49E10.4	2.17559
19394	VZK822L.1	fat-6	2.17485
14667	ZK1128.2	ZK1128.2	2.17473
9307	F36H5.2	math-27	2.17396
10218	F57B1.4	col-160	2.17365
4371	K10B2.1	lin-23	2.17277
22670	B0280.12	glr-2	2.1718
17910	C24A11.9	coq-1	2.17156
1892	F38A1.5	clec-166	2.1711
19563	C33H5.16	C33H5.16	2.1708
4199	F21C10.8	pqn-31	2.17042
4816	K07B1.8	K07B1.8	2.17
15218	M04B2.3	gfl-1	2.16905
21246	C08F11.10	C08F11.10	2.16878
13181	F43E2.6	F43E2.6	2.16728
14205	C18D1.2	C18D1.2	2.16708
4101	C37H5.4	cwp-3	2.16654
3684	H12I19.2	srz-31	2.16618
8520	ZK377.1	wrt-6	2.1659
2448	ZK632.9	ZK632.9	2.16474
9948	ZC317.5	srg-68	2.16463
11734	F58A6.9	F58A6.9	2.16248
8156	F14F7.5	F14F7.5	2.16141
17712	T13G4.3	T13G4.3	2.1604
18370	R166.1	mab-10	2.16018
11322	Y51H7BR.1	fbxb-42	2.15944
5308	Y50D4B.4	Y50D4B.4	2.15897
16636	F57G9.2	sre-30	2.15884
13392	F47G4.3	gpdh-1	2.15831
22920	C34C6.3	C34C6.3	2.15771
14415	Y110A7A.4	Y110A7A.4	2.15722
6584	ZK1193.4	ZK1193.4	2.15692
12665	F09A5.4	F09A5.4	2.15687
19758	T23G7.2	T23G7.2	2.15594
16998	C09H6.2	lin-10	2.15535
8204	K11C4.3	unc-70	2.15299
19942	C34F11.6	msp-49	2.15232
4620	Y38H6C.8	Y38H6C.8	2.15176
1632	F53C3.2	fbxb-103	2.15157
4068	R148.4	R148.4	2.15135
20187	Y59A8B.6	Y59A8B.6	2.14994
15144	Y43F4A.3	Y43F4A.3	2.14957
12510	C35D10.14	clec-5	2.14898
3436	C05D9.5	ife-4	2.14897
3747	F55D10.3	glit-1	2.14796
17836	F20H11.2	nsh-1	2.14784
10453	T24D5.1	T24D5.1	2.14768
17484	C50E10.6	sre-54	2.14643
22599	M02H5.7	nhr-123	2.14536
12342	F38E1.8	srsx-22	2.1453
16869	F27B3.5	F27B3.5	2.14501
4214	Y43F8A.3	Y43F8A.3	2.14477
12204	F10E7.2	F10E7.2	2.14353
20916	F07B7.14	F07B7.14	2.14332
14751	C49G7.5	C49G7.5	2.14157
6637	ZC513.5	ZC513.5	2.14097
1963	ZK652.11	cuc-1	2.14042
10197	R10H10.1	lpd-8	2.14016
1759	C06A5.9	rnf-1	2.14015
11699	M79.1	abl-1	2.14011
21972	B0524.4	B0524.4	2.13965
22759	Y110A7A.3	unc-63	2.13951
11411	F18E9.2	nlp-7	2.1393
11683	H19M22.2	let-805	2.13796
4804	C08B11.6	C08B11.6	2.13668
16121	B0205.2	srz-85	2.13663
20441	F44E2.2	retr-1	2.13651
35	Y66H1A.5	Y66H1A.5	2.13599
11047	T28D9.4	T28D9.4	2.13586
3203	F29C4.4	F29C4.4	2.13567
9109	T06D8.8	rpn-9	2.13523
14396	K03A11.1	K03A11.1	2.13509
16116	Y71G10AL.1	Y71G10AL.1	2.13501
14104	H04J21.1	H04J21.1	2.13466
21873	C14F5.1	dct-1	2.13423
14005	F20B4.7	-	2.13399
14371	R05D8.8	dhs-14	2.13348
8100	F42E11.1	pgp-4	2.13316
19828	Y68A4A.10	Y68A4A.10	2.13155
9499	C47C12.5	-	2.1314
17622	Y39A1A.2	Y39A1A.2	2.13129
16740	F56C3.2	fbxa-190	2.13093
2063	T05G5.12	dao-6	2.1309
20372	T04C12.6	act-1	2.13069
18358	C34C6.2	C34C6.2	2.1306
4488	T23E7.2	T23E7.2	2.12991
4589	D1086.7	D1086.7	2.12957
5293	F10G7.9	F10G7.9	2.12955
17112	C33C12.7	C33C12.7	2.12945
17579	F53B6.6	cutl-7	2.12862
4482	R10E11.3	R10E11.3	2.12839
12376	C49F5.5	C49F5.5	2.12822
22577	W03G1.7	asm-3	2.12818
22804	B0025.1	vps-34	2.12728
10461	ZK402.5	ZK402.5	2.12724
11900	K02D3.1	K02D3.1	2.12683
11348	T12A7.4	lips-5	2.12518
4425	M02B7.3	osm-3	2.12503
21850	R05D8.10	dhs-15	2.12432
5880	T17H7.4	gei-16	2.12401
14612	C06A5.3	C06A5.3	2.12376
16858	Y48B6A.10	Y48B6A.10	2.12278
16804	C06G1.4	ain-1	2.12261
15723	F13A7.2	srd-63	2.12244
17693	ZK697.7	srab-25	2.12213
6007	Y75B8A.28	Y75B8A.28	2.12142
7117	Y20C6A.1	Y20C6A.1	2.12121
12059	T04C4.1	T04C4.1	2.12077
15746	T20B3.5	srh-216	2.12043
4851	ZK909.3	ZK909.3	2.11982
3048	Y68A4A.1	srh-202	2.11947
3230	C54G10.4	C54G10.4	2.11946
139	Y47H9A.1	Y47H9A.1	2.11879
16521	F41H10.7	elo-5	2.11857
13042	F52G2.1	dcap-2	2.11837
6730	F23B2.12	pcp-2	2.11837
11199	F53B6.2	F53B6.2	2.11761
19856	C15F1.6	art-1	2.11749
2969	F40G12.9	F40G12.9	2.11715
19991	ZK250.8	math-50	2.11685
17267	F52F12.2	col-64	2.11682
19685	F09C6.2	fbxa-44	2.11626
4071	Y75B8A.27	pqn-92	2.11585
5931	M02A10.3	sli-1	2.11531
3914	K02E2.4	ins-35	2.11522
17462	C33G8.4	C33G8.4	2.11508
580	C25A6.1	C25A6.1	2.11435
20658	F29G9.6	dhs-17	2.11362
1157	Y51H7C.2	scl-17	2.11349
3998	R13H8.1	daf-16	2.1133
20364	Y54G2A.1	lin-22	2.11227
13907	F41D9.5	sulp-3	2.11218
6908	T20G5.8	T20G5.8	2.11063
19150	C15A7.2	C15A7.2	2.10898
4716	K02G10.5	K02G10.5	2.10883
10545	B0432.4	misc-1	2.10835
16076	F10E7.3	F10E7.3	2.10738
254	T01C4.6	srx-36	2.10705
1836	C08E3.3	bath-33	2.10683
4458	C56C10.7	C56C10.7	2.10616
10399	F10G2.9	nhr-263	2.10594
13922	T01H8.5	gon-2	2.105
2699	F23D12.1	F23D12.1	2.10478
22592	F17C11.10	F17C11.10	2.10443
5066	C04F5.7	ugt-63	2.10413
3631	F41B5.2	cyp-33C7	2.10378
3566	F40H7.1	srx-109	2.10307
20047	C29F4.3	C29F4.3	2.10265
22640	Y47H9C.1	Y47H9C.1	2.10169
5487	Y37D8A.6	Y37D8A.6	2.10091
300	M117.5	fbxb-4	2.10034
11026	Y65B4BL.3	Y65B4BL.3	2.10028
17805	C01G12.7	C01G12.7	2.09858
7497	F14F8.8	F14F8.8	2.09819
16736	F22H10.2	F22H10.2	2.098
15419	F45G2.3	F45G2.3	2.09758
18278	T20D4.5	T20D4.5	2.09753
8972	T24A6.4	sri-21	2.09573
21496	Y82E9BR.17	Y82E9BR.17	2.09545
15429	Y39E4B.5	Y39E4B.5	2.09423
6167	K04G11.5	irk-3	2.09357
889	B0284.1	B0284.1	2.09289
12643	C36E6.1	C36E6.1	2.09282
13962	C44B9.3	C44B9.3	2.09223
10029	C34F6.3	col-179	2.09211
8004	T28C12.2	T28C12.2	2.09188
22025	F56A12.1	unc-39	2.0908
10535	T20F5.7	T20F5.7	2.09049
6072	Y43F8B.4	phy-4	2.08848
14595	Y37E3.8	Y37E3.8	2.0884
17483	C48E7.10	spp-15	2.08808
17650	C12D5.9	C12D5.9	2.08786
16010	C15C8.7	C15C8.7	2.08696
18577	T19D12.8	sra-26	2.08679
22438	F10E7.10	cutl-5	2.08626
13280	F58F9.6	F58F9.6	2.08621
21612	Y57G11C.37	Y57G11C.37	2.085
2998	C10G8.8	C10G8.8	2.08387
9757	ZK381.5	prkl-1	2.08386
12677	C10G11.5	pnk-1	2.08341
1116	ZK1236.4	-	2.08327
7437	F40E12.2	F40E12.2	2.08309
8135	F53G2.4	pqn-42	2.08292
16148	F35C11.6	F35C11.6	2.08231
16310	T07H8.4	mec-1	2.0823
22515	M02H5.10	srh-34	2.08154
3727	T13F3.6	T13F3.6	2.08078
14507	-	Contol	2.08052
5505	K02F6.4	K02F6.4	2.08049
4376	C07H6.5	cgh-1	2.08009
5544	Y41D4B.24	Y41D4B.24	2.07963
17186	F53E10.3	F53E10.3	2.07915
12044	Y75B8A.9	gly-11	2.079
22499	F10A3.3	fbxa-18	2.07849
18947	T01B6.3	T01B6.3	2.07828
9448	K12B6.3	lips-4	2.07811
9906	C12D5.2	nhr-152	2.0772
19509	C04F12.5	C04F12.5	2.07713
11745	T16A9.5	T16A9.5	2.07533
13740	Y48E1B.11	fbxc-56	2.07527
14896	Y47G6A.25	Y47G6A.25	2.0751
17993	Y18D10A.6	nhx-8	2.0747
20361	K11H12.2	rpl-15	2.07336
8854	Y54E10A.4	fog-1	2.07326
17066	R01H10.3	cor-1	2.07306
7292	F19C7.1	F19C7.1	2.07285
21570	C33D12.7	ceh-30	2.07285
20509	K09E4.5	gur-4	2.07282
10762	F44F4.10	F44F4.10	2.07276
5224	C15F1.2	C15F1.2	2.07269
21249	F01G10.10	F01G10.10	2.07229
11378	F53C11.2	oac-33	2.07169
6695	Y110A2AR.1	Y110A2AR.1	2.07154
14015	T27C5.1	srh-120	2.07116
7510	K04F1.11	K04F1.11	2.07099
16549	C10G11.9	C10G11.9	2.07094
9699	C18D11.4	rsp-8	2.07068
10191	ZK370.2	sma-2	2.07067
12511	F02A9.6	glp-1	2.07061
11198	F38E9.6	F38E9.6	2.0702
6324	F49C12.9	F49C12.9	2.07007
20395	F55G11.8	F55G11.8	2.06919
19030	E03H4.12	E03H4.12	2.06819
22308	T04H1.4	rad-50	2.06795
1704	K11G9.1	K11G9.1	2.06773
9158	T21D12.3	T21D12.3	2.06761
16114	Y55H10A.2	Y55H10A.2	2.06761
15628	Y48G1BM.1	Y48G1BM.1	2.06641
2804	C18A3.1	C18A3.1	2.06616
10414	K07C6.7	srx-64	2.0652
20771	R05A10.3	R05A10.3	2.06477
21661	R119.3	R119.3	2.06303
5280	F42G8.6	F42G8.6	2.063
15101	C29F4.1	col-125	2.0626
8670	K07H8.9	K07H8.9	2.06136
946	R10F2.6	R10F2.6	2.05947
1330	M01G12.14	M01G12.14	2.05847
21868	AC8.1	pme-6	2.05847
3083	F54D10.6	fbxa-146	2.05736
2122	W02B12.4	W02B12.4	2.05662
5368	M04G12.2	cpz-2	2.05536
16768	F25F1.2	-	2.05505
18583	ZK666.3	clec-58	2.05465
13022	F15E6.4	F15E6.4	2.05447
15828	F56H6.2	F56H6.2	2.05388
6627	R04B5.6	R04B5.6	2.05385
22449	T19H5.2	T19H5.2	2.05368
8498	ZK488.8	srw-110	2.05323
22067	T03G11.6	T03G11.6	2.053
10184	C07H6.9	C07H6.9	2.05176
22329	F42A9.1	dgk-4	2.05173
21745	C36A4.6	cyp-25A4	2.05139
6383	C06E1.2	-	2.05138
19317	F58B3.3	lys-6	2.05091
17617	F22B7.2	flp-23	2.05056
19957	F46A8.3	F46A8.3	2.05049
8964	M02H5.4	nhr-202	2.04995
14554	M18.7	aly-3	2.04784
5037	T20H9.6	T20H9.6	2.04685
9462	Y46H3C.5	Y46H3C.5	2.04627
12873	T22B2.3	T22B2.3	2.04592
9086	W04A8.4	W04A8.4	2.04588
16903	B0511.13	B0511.13	2.04472
22936	W10G11.12	clec-133	2.04417
16465	Y18D10A.17	car-1	2.04387
2450	C39E9.8	C39E9.8	2.04307
2879	K05F1.1	K05F1.1	2.04215
361	R07E3.6	R07E3.6	2.04182
8981	ZK105.3	ZK105.3	2.04174
22060	F31B9.3	F31B9.3	2.04158
8472	F47C10.3	nhr-186	2.04155
8292	F28C12.2	sra-18	2.04117
21169	F46F6.4	dyf-6	2.04105
6470	F45C12.4	btb-9	2.04039
8550	C05E4.3	srp-1	2.04008
19260	C09G5.3	col-79	2.03935
3055	C26C6.7	glb-8	2.0393
20557	C31B8.6	str-46	2.03885
15745	T19C9.6	T19C9.6	2.03838
9889	F53B2.4	sru-13	2.03807
8527	F47D2.1	srt-19	2.03728
8412	T05C12.9	T05C12.9	2.0372
14337	Y56A3A.9	-	2.03688
21532	F14F8.4	srz-103	2.03677
13572	C30C11.2	rpn-3	2.03663
13803	R05D8.2	srj-18	2.03658
4195	C35A5.7	C35A5.7	2.03535
4066	F23F12.7	-	2.03492
1269	Y105C5A.22	Y105C5A.22	2.03383
16210	F20D6.1	F20D6.1	2.03354
14764	F45F2.9	F45F2.9	2.0332
6128	ZK896.5	ZK896.5	2.03278
7982	F21D9.8	F21D9.8	2.03036
11924	C36F7.1	irx-1	2.0299
6945	C16C8.16	C16C8.16	2.0297
9475	F18E9.1	F18E9.1	2.0291
19114	F14H8.5	F14H8.5	2.02862
21673	Y73E7A.8	Y73E7A.8	2.02821
2694	C24H10.3	C24H10.3	2.02785
22170	F31D5.2	F31D5.2	2.02672
[truncated: 70 more rows]

## Sheet: Aging (marker-age)
Array ID	CDS name	Gene name	p-value
10972	C25F9.1	srw-85	8.83449
19076	Y48G9A.7	Y48G9A.7	8.71665
8899	W10G11.3	W10G11.3	8.48294
6473	K12H6.4	K12H6.4	8.42645
10561	T10D4.4	ins-31	8.42559
6046	F21D9.6	F21D9.6	8.35848
4748	F47F6.5	clec-119	8.17027
19456	C28D4.8	C28D4.8	8.16956
13429	K09F5.2	vit-1	8.10652
14165	T11F9.9	col-157	8.10081
12759	F28A10.5	F28A10.5	7.97671
13614	F13B10.1	tir-1	7.91522
16184	K03D3.2	K03D3.2	7.89166
15300	K08D10.7	scrm-8	7.75437
21952	C52E2.6	fbxb-97	7.69837
4486	T13A10.11	tag-32	7.68711
16203	C50E3.9	C50E3.9	7.66257
22844	C18E3.7	ppw-1	7.64746
5527	C07G1.7	C07G1.7	7.59981
4465	F33H12.2	sri-39	7.54869
17666	F40G12.5	F40G12.5	7.54822
12888	R07C12.1	R07C12.1	7.54321
14849	F27E11.3	cfz-2	7.46174
18993	F55C10.3	col-155	7.32632
8883	C40A11.2	C40A11.2	7.29022
4665	C54G6.5	spp-17	7.25904
4586	C36C5.15	C36C5.15	7.25105
3042	Y19D10A.9	clec-209	7.23664
17728	F01D5.2	F01D5.2	7.19368
18407	F59H6.9	bath-1	7.15164
5507	R07C3.5	fbxc-34	7.14086
5422	C30A5.4	C30A5.4	7.07366
17609	W01C9.1	W01C9.1	6.99494
14590	K12H6.9	K12H6.9	6.97155
12895	F21F3.3	F21F3.3	6.97107
19914	R05D3.11	met-2	6.96555
2797	Y71A12B.13	Y71A12B.13	6.96204
974	F40E3.5	F40E3.5	6.94947
15622	W04E12.6	clec-49	6.87739
3981	F36A2.1	cids-2	6.87094
8655	Y66D12A.5	Y66D12A.5	6.8672
10212	C44H4.3	sym-1	6.84752
17070	T08D2.3	T08D2.3	6.84629
21881	C55F2.1	C55F2.1	6.81296
4966	R07E5.15	R07E5.15	6.78417
12171	T08B2.7	T08B2.7	6.7781
10790	Y54E10A.9	vbh-1	6.74761
15610	K08D10.8	scrm-5	6.69765
11761	ZC239.12	sdz-35	6.68554
20731	Y57A10B.3	btb-14	6.6511
20738	C29F9.14	-	6.64008
22395	T20D4.7	T20D4.7	6.63986
18289	B0454.1	lin-8	6.61133
21509	T04B2.4	srv-12	6.58426
21526	C43D7.5	sdz-6	6.58208
10075	R12C12.1	R12C12.1	6.57022
7871	T05H10.5	ufd-2	6.55182
15173	C09F9.2	C09F9.2	6.55181
3968	C27C7.8	nhr-259	6.52477
209	F49F1.6	F49F1.6	6.49973
6923	ZK1127.9	ZK1127.9	6.48987
19654	F52C6.2	F52C6.2	6.48461
19701	Y40B10A.7	Y40B10A.7	6.47924
13593	F58E10.7	F58E10.7	6.41821
20018	F14D2.5	F14D2.5	6.40033
12210	F35F10.6	F35F10.6	6.39051
10820	C46E10.1	C46E10.1	6.37368
8842	T09F5.10	T09F5.10	6.36938
14399	T10B10.9	T10B10.9	6.36635
5355	F11E6.3	F11E6.3	6.36447
21376	C43E11.6	nab-1	6.33762
22555	Y7A5A.3	Y7A5A.3	6.3284
12085	ZK520.4	cul-2	6.30439
13268	Y48G9A.2	-	6.29402
17467	T25F10.6	T25F10.6	6.28711
6741	C29F9.3	C29F9.3	6.20475
12154	K09A9.3	ent-2	6.18664
3279	Y47D9A.2	scpl-3	6.16632
20441	F44E2.2	retr-1	6.1621
616	T23D8.9	sys-1	6.11345
16705	K06A4.1	nas-3	6.1002
19660	T08G5.7	T08G5.7	6.08282
5981	F15A4.1	sre-38	6.06257
18996	F59E12.6	F59E12.6	6.05223
6437	Y87G2A.8	gpi-1	6.02813
21113	T25C12.2	spp-9	6.01066
10345	K12H6.7	K12H6.7	6.00685
15199	F40G9.6	F40G9.6	5.99508
4958	F56A6.1	sago-2	5.95939
21203	F37H8.3	F37H8.3	5.95189
17638	T06C10.3	T06C10.3	5.95055
20791	T12B5.10	fbxa-60	5.91665
11669	Y43C5A.1	nspd-7	5.90155
23123	Y39G10AR.6	ugt-31	5.89891
17170	C29G2.1	C29G2.1	5.8911
22816	F55A8.2	egl-4	5.88865
11594	M142.2	cut-6	5.88776
23154	ZK1248.13	ZK1248.13	5.86126
2885	Y108F1.2	-	5.85808
17558	W04E12.7	W04E12.7	5.85085
458	F56D12.6	F56D12.6	5.84547
12804	Y46C8AL.4	clec-71	5.83595
10486	C05E4.14	srh-2	5.81982
8325	C33F10.10	-	5.81242
11696	C37A5.4	fipr-23	5.79222
9000	T01B10.1	grd-4	5.79017
19106	C29G2.2	C29G2.2	5.76988
8005	Y113G7B.6	fbxa-113	5.76051
8338	F35F10.4	F35F10.4	5.73265
18508	F52C6.9	bath-6	5.72457
20716	F01D5.1	F01D5.1	5.71097
9524	F14D7.6	F14D7.6	5.68499
4600	F47B8.8	F47B8.8	5.6765
15203	Y41C4A.11	Y41C4A.11	5.66507
22535	C03B1.14	C03B1.14	5.6592
6474	M151.5	fbxb-31	5.65183
14215	F58E1.13	F58E1.13	5.64168
8445	Y17G9B.7	fbxb-77	5.62978
18082	F14D2.13	bath-28	5.6213
15099	C17G10.9	C17G10.9	5.61348
14182	Y9C9A.11	str-156	5.59659
19475	F54D10.2	fbxa-24	5.59587
10218	F57B1.4	col-160	5.591
13597	ZC513.8	col-43	5.59062
18104	R06B10.1	R06B10.1	5.56845
4892	M02D8.4	M02D8.4	5.56801
6883	F22E5.6	F22E5.6	5.56172
3201	Y58A7A.5	Y58A7A.5	5.55947
11392	T22H9.4	T22H9.4	5.55731
717	D1065.5	srh-211	5.52849
200	Y82E9BL.16	fbxa-20	5.51881
10247	K01A2.11	cbn-1	5.50535
17484	C50E10.6	sre-54	5.49543
17052	F38A5.2	F38A5.2	5.49489
21395	C45G7.3	ilys-3	5.49282
23132	C09G5.5	col-80	5.47786
524	F10D2.9	fat-7	5.46901
2357	T20G5.12	T20G5.12	5.45347
19563	C33H5.16	C33H5.16	5.45096
21784	F21F3.5	unc-38	5.44663
6433	Y54F10AM.7	Y54F10AM.7	5.44592
17991	K03H4.2	K03H4.2	5.44203
17718	F52C6.10	bath-7	5.42757
22939	ZK1290.9	fbxa-224	5.42024
12697	F44D12.4	F44D12.4	5.41754
18973	C29F9.11	fbxa-58	5.40767
1272	K08E7.4	K08E7.4	5.4002
19960	F53C3.6	F53C3.6	5.38019
4726	F45D11.1	F45D11.1	5.37763
18505	F44E2.2	retr-1	5.36205
19983	Y47D3A.17	obr-1	5.3317
19027	C15C6.3	C15C6.3	5.33142
20472	Y69A2AR.13	Y69A2AR.13	5.31699
6243	C52D10.1	C52D10.1	5.30863
4501	Y87G2A.8	gpi-1	5.30812
6550	T15B7.9	-	5.30459
14183	ZK250.2	ZK250.2	5.30137
15856	C25D7.2	C25D7.2	5.27299
4965	R03H10.9	-	5.26754
14812	Y81B9A.2	Y81B9A.2	5.2659
7710	C18G1.4	pgl-3	5.26163
13025	H06H21.8	H06H21.8	5.25271
6375	H28G03.1	H28G03.1	5.23264
2699	F23D12.1	F23D12.1	5.22379
12469	F11G11.9	F11G11.9	5.21994
13656	F12A10.2	F12A10.2	5.21855
21544	K03B4.6	K03B4.6	5.21255
4931	C05C10.6	ufd-3	5.18288
21898	F57B9.7	flap-1	5.17975
7940	R151.1	R151.1	5.16487
15288	F54F7.2	F54F7.2	5.16064
11986	K08D10.1	K08D10.1	5.15682
22804	B0025.1	vps-34	5.15186
4672	Y54G2A.24	Y54G2A.24	5.14721
9316	F59D8.1	vit-3	5.14683
19338	M151.5	fbxb-31	5.14059
10408	F47C10.4	nhr-187	5.11482
17699	C54D1.2	clec-86	5.1062
3858	Y71H2B.2	Y71H2B.2	5.07244
7309	F11C1.6	nhr-25	5.06951
2535	F52C9.8	pqe-1	5.06689
19276	T25D10.5	btb-2	5.05794
3040	W09D6.4	W09D6.4	5.05291
12399	F49F1.12	F49F1.12	5.0526
11643	ZK1010.7	col-97	5.05247
5715	F36H5.10	F36H5.10	5.04939
12442	F57C9.2	clec-90	5.04426
12980	R03D7.1	R03D7.1	5.02297
11854	F21F8.10	str-135	5.01592
22349	T26E4.9	T26E4.9	5.01519
4552	M04D8.3	ins-23	5.00764
13653	D2062.8	sri-38	4.99969
4287	F57B9.9	pqn-46	4.98485
19424	F35C8.7	chtl-1	4.98335
15845	F53B3.5	F53B3.5	4.96624
6868	C05E4.9	gei-7	4.95591
16555	C40D2.1	math-19	4.95389
16435	T19E7.2	skn-1	4.9475
5201	M6.1	ifc-2	4.93834
14311	C46F2.1	C46F2.1	4.93717
22807	C33A12.6	ugt-21	4.93607
10400	F11D11.3	F11D11.3	4.9333
153	F26A3.5	F26A3.5	4.92265
9925	F57G4.4	fbxa-191	4.92005
17112	C33C12.7	C33C12.7	4.91826
7238	R05F9.1	R05F9.1	4.91619
14329	E04F6.15	E04F6.15	4.9149
4341	ZK250.6	math-48	4.91396
15666	F49E12.2	dod-23	4.9123
22896	ZK1025.10	nhr-245	4.90071
14074	C15C8.3	C15C8.3	4.89098
3999	T05H10.5	ufd-2	4.88593
13719	C08E3.10	fbxa-158	4.88265
3311	C05B5.5	C05B5.5	4.88185
7841	C35B1.3	C35B1.3	4.8809
17204	Y32B12C.1	Y32B12C.1	4.87632
17746	F47B3.7	F47B3.7	4.87558
6589	ZK250.3	-	4.86547
21089	E02H4.2	E02H4.2	4.86189
22858	F32A5.4	F32A5.4	4.8618
22409	Y74C9A.4	Y74C9A.4	4.85966
5082	F36G9.11	clec-232	4.85231
5933	R12B2.5	mdt-15	4.85075
12817	C56A3.1	grl-17	4.84672
19254	Y54E10A.18	-	4.83895
4165	F26A1.10	nspd-9	4.83512
12787	C17H12.6	C17H12.6	4.83226
7246	Y92H12A.3	Y92H12A.3	4.83224
8345	F56D12.6	F56D12.6	4.82994
18759	C04E12.4	C04E12.4	4.82951
3021	F55C9.9	-	4.82658
11745	T16A9.5	T16A9.5	4.81961
3012	F23F12.9	F23F12.9	4.80591
23097	C18A11.5	xol-1	4.80168
8936	B0222.5	B0222.5	4.79517
927	R09E10.2	R09E10.2	4.79216
14662	Y54E10A.9	vbh-1	4.78959
7957	T02D1.7	T02D1.7	4.78882
5898	C03A7.4	pqn-5	4.78146
8695	Y54G11A.13	ctl-3	4.78138
3551	Y37D8A.5	Y37D8A.5	4.77719
5475	C10H11.3	ugt-25	4.767
10106	Y50D7A.5	Y50D7A.5	4.76002
16830	W04C9.3	cutl-13	4.75995
3508	F59A7.7	F59A7.7	4.75904
8435	F21D5.9	F21D5.9	4.75715
12320	Y54G2A.28	Y54G2A.28	4.75309
22058	F14H12.8	F14H12.8	4.75233
1392	W09D10.4	W09D10.4	4.74381
21103	Y41G9A.3	Y41G9A.3	4.73908
5240	W02B8.2	W02B8.2	4.73879
13648	C28D4.5	C28D4.5	4.73525
19870	Y40D12A.2	Y40D12A.2	4.73049
19645	R03A10.1	R03A10.1	4.72905
16855	W01C9.3	pqn-73	4.72809
3630	F32H5.4	F32H5.4	4.71905
6151	Y69H2.14	Y69H2.14	4.71698
22640	Y47H9C.1	Y47H9C.1	4.71682
22544	F22H10.6	F22H10.6	4.71396
12641	C12D8.1	C12D8.1	4.71351
12714	T09F5.10	T09F5.10	4.69931
12665	F09A5.4	F09A5.4	4.69436
8819	F22E5.6	F22E5.6	4.6908
11712	C28D4.5	C28D4.5	4.68542
15536	F08G12.10	inx-2	4.6695
5463	Y40D12A.1	Y40D12A.1	4.66819
11236	F07A11.6	din-1	4.66769
16172	Y75B8A.10	Y75B8A.10	4.65329
8302	W03D2.7	W03D2.7	4.65306
9396	Y48G9A.11	Y48G9A.11	4.65069
8677	C29F9.3	C29F9.3	4.64865
14493	F54B8.3	fbxa-69	4.64535
4412	C01G5.2	prg-2	4.6407
10627	T19E7.2	skn-1	4.64007
11704	B0222.7	col-145	4.63854
15792	F01D5.2	F01D5.2	4.63698
9825	ZC239.12	sdz-35	4.63143
3656	Y69H2.9	Y69H2.9	4.62067
6649	F52D2.4	gei-12	4.61014
9983	Y9D1A.1	Y9D1A.1	4.60964
16419	C06G4.2	clp-1	4.60486
15817	F36D3.4	F36D3.4	4.5998
15771	H35N09.2	H35N09.2	4.59629
10266	D1022.7	aka-1	4.5818
19819	K10B3.5	K10B3.5	4.58066
5930	K08B4.1	lag-1	4.57058
9164	C49H3.5	ntl-4	4.56758
18854	R07C12.1	R07C12.1	4.56144
12505	B0285.5	hse-5	4.56082
5983	F35D11.8	clec-137	4.55622
18169	Y102A5C.3	fbxa-207	4.55383
16220	H37A05.2	H37A05.2	4.54908
15858	K08D10.1	K08D10.1	4.54863
5969	Y18D10A.21	Y18D10A.21	4.54617
22393	T09E8.1	T09E8.1	4.54405
12568	Y57A10A.16	Y57A10A.16	4.54002
10709	D2089.1	rsp-7	4.53737
21858	ZK1321.2	ZK1321.2	4.52897
1915	T05F1.6	hsr-9	4.52712
12819	F10A3.1	F10A3.1	4.52329
17316	Y40B1B.5	eif-3.J	4.52143
6848	T05F1.6	hsr-9	4.52042
11421	T14F9.5	lin-32	4.52007
3528	Y41D4B.19	npp-8	4.51787
7214	F13E9.8	F13E9.8	4.51585
8335	F25B5.7	psf-1	4.51394
4166	F46F5.7	F46F5.7	4.51006
8548	ZK616.9	spp-7	4.49096
4380	M04D8.2	ins-22	4.49041
16210	F20D6.1	F20D6.1	4.48675
17060	F59E12.4	npl-4.1	4.47956
13925	Y18H1A.8	Y18H1A.8	4.47703
19744	C27H5.8	glc-4	4.47634
12428	F20D6.11	F20D6.11	4.46833
13554	C32F10.4	C32F10.4	4.46589
18643	M01B2.3	srbc-75	4.46539
11681	F48E8.7	skpt-1	4.4566
14323	T01H10.7	lgc-18	4.45537
5222	B0047.3	bath-24	4.45003
13079	Y105E8B.5	Y105E8B.5	4.44919
13054	Y9D1A.1	Y9D1A.1	4.44865
21824	T19C4.6	gpa-1	4.44494
22942	C29F9.4	C29F9.4	4.44182
889	B0284.1	B0284.1	4.44166
2672	R02D5.6	R02D5.6	4.44025
13042	F52G2.1	dcap-2	4.43541
17223	F54B11.10	F54B11.10	4.43532
6172	T21E8.3	pgp-8	4.43157
22860	F38C2.1	F38C2.1	4.43154
22706	JC8.8	ttr-51	4.42976
7220	R07C12.2	R07C12.2	4.42951
21638	Y43F8C.9	Y43F8C.9	4.4288
12241	Y54G2A.17	Y54G2A.17	4.42619
19919	Y45G5AM.8	Y45G5AM.8	4.42545
18519	T02G5.9	krs-1	4.42488
10226	F09A5.4	F09A5.4	4.42057
10778	T09F5.10	T09F5.10	4.41663
17644	Y57G11C.7	Y57G11C.7	4.41445
16804	C06G1.4	ain-1	4.40886
13856	F01D5.2	F01D5.2	4.40443
17022	E02C12.8	E02C12.8	4.40012
21063	K11D12.6	K11D12.6	4.39963
9527	F40G12.11	F40G12.11	4.3949
18545	F09C3.4	fbxa-103	4.38896
15735	K02E11.4	K02E11.4	4.38073
3727	T13F3.6	T13F3.6	4.37932
13470	Y46B2A.1	fbxc-51	4.37908
10500	R08E5.4	R08E5.4	4.37123
9086	W04A8.4	W04A8.4	4.36905
13900	C15C7.7	C15C7.7	4.35845
23131	C08B11.7	ubh-4	4.35685
2359	Y39A1A.18	Y39A1A.18	4.35647
22955	F08G5.6	F08G5.6	4.35572
11158	T12D8.8	T12D8.8	4.34352
16231	T26H2.1	fbxb-1	4.34107
9202	F33H2.3	F33H2.3	4.33889
1199	C47E8.1	C47E8.1	4.33772
21147	K09H11.3	rga-3	4.33152
152	C54G4.3	C54G4.3	4.33041
7362	C49D10.9	nhr-261	4.32995
17064	K09H9.7	K09H9.7	4.32934
14697	F42G4.5	F42G4.5	4.3284
12953	T28H11.1	ssq-4	4.32788
6417	R09E10.1	R09E10.1	4.3263
13381	F32B4.4	F32B4.4	4.32309
15097	C09D4.4	C09D4.4	4.32082
12885	Y116F11B.14	Y116F11B.14	4.31114
23203	F25D7.3	blmp-1	4.30543
946	R10F2.6	R10F2.6	4.30503
9898	Y38H8A.5	Y38H8A.5	4.29348
3445	C07G1.3	pct-1	4.2841
20905	C09E7.6	C09E7.6	4.28133
10795	ZK1127.9	ZK1127.9	4.27985
12643	C36E6.1	C36E6.1	4.27399
6758	Y18H1A.1	Y18H1A.1	4.27245
9375	F52C6.3	F52C6.3	4.2659
20530	AC7.3	AC7.3	4.26296
2923	ZK1320.9	ZK1320.9	4.25439
12625	F41E6.2	grd-5	4.25423
2303	W03D8.9	W03D8.9	4.25331
2253	Y73F8A.19	tag-64	4.25195
4231	K04G11.4	K04G11.4	4.24949
15542	F56A4.3	F56A4.3	4.23863
14097	F07C6.4	F07C6.4	4.2288
21410	F47G3.2	asna-2	4.22611
15229	C03G6.1	srx-57	4.22431
20142	C04E12.9	srbc-2	4.223
15266	W04E12.4	W04E12.4	4.21743
19298	T07C4.10	T07C4.10	4.21529
5505	K02F6.4	K02F6.4	4.21354
5432	F22B8.6	F22B8.6	4.21241
10142	T04C9.1	T04C9.1	4.21226
5782	F47D12.4	hmg-1.2	4.20785
22845	C29F9.3	C29F9.3	4.20385
6334	F54D11.1	pmt-2	4.201
4954	F44E7.3	F44E7.3	4.19342
18752	H20J18.1	scd-1	4.1926
11938	C12D8.5	daf-36	4.19177
17463	F23B12.9	egl-1	4.18831
16143	C50D2.3	C50D2.3	4.18429
9692	C32D5.9	lgg-1	4.18307
7557	Y26D4A.9	Y26D4A.9	4.17992
10575	F02A9.4	F02A9.4	4.1788
21161	C18A11.3	C18A11.3	4.17779
14617	C32B5.9	fbxc-7	4.17673
4463	F25B5.4	ubq-1	4.17304
5174	F59A7.8	F59A7.8	4.16871
7866	K08B4.1	lag-1	4.16547
5866	C28C12.9	acdh-13	4.16444
22434	C17F4.1	clec-124	4.16348
4681	D1054.1	D1054.1	4.16137
17394	F09F7.4	F09F7.4	4.15846
16720	Y38C9B.2	srt-52	4.14666
18926	F20B4.6	cgt-2	4.14388
22017	F19F10.4	ttr-10	4.14227
4281	C38C10.3	C38C10.3	4.14176
4421	F44C8.1	cyp-33C4	4.14073
14546	T28D6.3	T28D6.3	4.1395
11473	W06H3.1	immt-2	4.13891
17271	F41F3.4	col-139	4.13772
11312	F53G2.2	F53G2.2	4.13637
4462	F18A12.8	F18A12.8	4.13563
3505	F54H5.2	F54H5.2	4.13332
9124	E03A3.4	his-70	4.13096
15590	E03H12.7	E03H12.7	4.13083
13670	F58B3.1	lys-4	4.1277
13690	Y39A3CL.4	Y39A3CL.4	4.12503
21572	D1005.5	D1005.5	4.12159
19647	T08A9.8	spp-4	4.11552
6026	Y38F2AR.8	-	4.11046
21383	B0041.7	xnp-1	4.11037
11561	Y75B8A.29	Y75B8A.29	4.10917
6412	H24G06.1	H24G06.1	4.10314
22629	W03G11.1	col-181	4.09979
21766	ZK899.8	gap-2	4.09595
15094	B0334.11	ooc-3	4.09044
17603	F59H6.8	bath-21	4.08985
13002	K04G7.1	K04G7.1	4.08514
7115	T20B3.1	T20B3.1	4.08363
6906	T09E8.1	T09E8.1	4.0798
10181	Y25C1A.5	Y25C1A.5	4.07817
18379	-	Contol	4.07763
4981	Y51H4A.14	-	4.07247
18510	F56C9.10	F56C9.10	4.07193
22363	C40H5.1	nspa-9	4.07083
5457	T27A3.3	ssp-16	4.07055
20469	Y53F4B.29	gst-26	4.06554
854	F37A8.2	F37A8.2	4.06042
11923	C34G6.4	pgp-2	4.05997
17400	H17B01.1	H17B01.1	4.05892
808	F47G6.4	spe-15	4.05457
22928	F54C9.11	F54C9.11	4.0522
15101	C29F4.1	col-125	4.05092
2479	C43E11.2	mus-81	4.0453
5198	F48E3.6	F48E3.6	4.04518
12638	ZK455.1	aco-1	4.04493
12900	Y46C8AL.1	clec-73	4.04102
3175	C01C10.2	C01C10.2	4.04096
6397	F16H6.8	F16H6.8	4.04022
3596	F09D12.1	grd-10	4.03854
4455	C42C1.4	C42C1.4	4.0375
6197	F32A5.3	F32A5.3	4.03732
16015	T07C12.7	ttr-46	4.03238
10718	K12H4.7	K12H4.7	4.02583
13729	F46F5.15	F46F5.15	4.02537
15659	D1022.6	sro-1	4.02492
5776	C44E4.1	C44E4.1	4.02361
4741	C41H7.3	C41H7.3	4.02154
8196	F07A11.6	din-1	4.01892
18521	T09A12.4	nhr-66	4.01878
20764	C46G7.2	C46G7.2	4.01851
22655	F43C11.9	F43C11.9	4.01495
3027	K10E9.2	-	4.01139
9067	F29G6.1	F29G6.1	4.00732
4845	F36F2.5	tax-2	4.00498
3005	C51E3.9	C51E3.9	3.99731
22094	Y37A1B.11	egl-23	3.99693
3211	C17H1.7	C17H1.7	3.99503
21058	F53F1.1	cutl-1	3.99268
18674	F46H5.8	lact-1	3.99235
20943	T19A6.2	ngp-1	3.99235
19518	M04C9.4	M04C9.4	3.99219
21019	F08G5.5	ugt-65	3.99146
10112	C04C3.5	dyf-3	3.98989
3455	F52H3.7	lec-2	3.98898
16549	C10G11.9	C10G11.9	3.9878
7382	K02F2.1	dpf-3	3.98693
1727	C33D3.3	C33D3.3	3.98279
4084	K08D10.5	K08D10.5	3.98268
16242	ZK6.6	ZK6.6	3.98201
19655	W07G9.1	-	3.98022
6401	F33H12.2	sri-39	3.97911
13420	C44C1.1	C44C1.1	3.97759
3663	C33D3.4	C33D3.4	3.97474
22904	F33H2.8	F33H2.8	3.97431
9228	F20D12.5	exc-9	3.97399
4559	C28C12.1	C28C12.1	3.9737
11683	H19M22.2	let-805	3.97276
2556	Y102A5C.31	srh-131	3.9705
14577	C13G5.2	C13G5.2	3.96927
16671	T20D3.11	T20D3.11	3.96851
12185	Y17G7B.10	Y17G7B.10	3.9656
1820	ZK455.8	oct-2	3.9647
2988	F58A3.1	ldb-1	3.96441
11819	C33D9.8	C33D9.8	3.96302
13755	C33H5.1	C33H5.1	3.96145
19418	C30A5.7	unc-86	3.96112
23215	Y43F4A.2	-	3.96072
8671	R09E10.8	R09E10.8	3.95604
1688	F08F3.8	F08F3.8	3.95315
17763	W02D7.10	clec-219	3.95121
5434	F31E9.4	sdz-16	3.95056
1157	Y51H7C.2	scl-17	3.9483
16243	C05D9.4	C05D9.4	3.94499
16676	Y46C8AL.7	-	3.94234
6814	B0213.6	nlp-31	3.93729
3655	Y60C6A.1	Y60C6A.1	3.93697
14636	F52C6.8	bath-4	3.9343
10217	C36E6.5	mlc-2	3.93376
6331	F07C4.7	grsp-4	3.9317
19394	VZK822L.1	fat-6	3.9316
619	W10G11.4	W10G11.4	3.93122
20384	B0416.5	B0416.5	3.93024
22558	C55A6.8	C55A6.8	3.92944
5556	C45H4.16	srbc-19	3.92806
15273	ZC455.3	ugt-3	3.92537
19232	F28B4.2	rgl-1	3.92521
18089	M02G9.3	M02G9.3	3.92427
22102	C06C6.7	C06C6.7	3.92281
743	T26E4.11	srw-49	3.92218
7703	M02B7.1	fbxc-47	3.92048
9838	M01G12.9	M01G12.9	3.91955
7820	Y53C12B.5	mab-3	3.91879
7403	Y59E9AL.5	Y59E9AL.5	3.91768
12363	Y38H6C.18	Y38H6C.18	3.91668
22270	F48C1.9	F48C1.9	3.91524
12010	K09F6.10	K09F6.10	3.9098
22412	ZK1307.4	ZK1307.4	3.90977
13568	T05A7.4	hmg-11	3.90873
9270	T23B3.5	T23B3.5	3.90707
4490	T28H11.7	T28H11.7	3.9063
21464	C08G5.6	C08G5.6	3.9054
22982	C55A1.5	str-23	3.90451
21831	R07E3.1	R07E3.1	3.904
18818	Y47D3A.10	tbx-34	3.90394
9957	F15G9.2	F15G9.2	3.90087
16725	ZK1055.2	ZK1055.2	3.90067
22118	T08B1.6	T08B1.6	3.9003
16158	T24H7.4	T24H7.4	3.90023
9121	C28A5.4	ceh-43	3.89873
17448	R151.10	R151.10	3.89621
1202	CD4.8	CD4.8	3.88894
10374	F49E11.4	scl-9	3.88352
4578	Y94H6A.4	Y94H6A.4	3.88337
21504	F36A4.4	F36A4.4	3.88312
21850	R05D8.10	dhs-15	3.8823
10730	F15A4.8	F15A4.8	3.88064
2618	Y111B2A.5	Y111B2A.5	3.87759
12722	Y20F4.5	Y20F4.5	3.87733
12764	F57C2.2	btb-19	3.87636
1282	W05E7.1	grd-3	3.8758
10834	T21B4.12	srx-118	3.87371
7406	Y73B6BL.5	seu-1	3.87306
16059	T12B5.8	fbxa-59	3.8722
9125	F26F4.5	F26F4.5	3.87143
19079	C08F8.7	rap-3	3.87104
8457	C35A5.1	aqp-5	3.87095
22940	ZK355.3	ZK355.3	3.868
22769	C44B11.3	mec-12	3.86765
15473	Y69H2.2	Y69H2.2	3.86442
19288	C56G2.5	C56G2.5	3.86141
13310	F35E12.3	fbxa-181	3.86054
6158	C35C5.4	mig-2	3.85822
17195	T03D3.1	ugt-53	3.85385
2973	K09F6.9	K09F6.9	3.84942
21884	F10G7.10	F10G7.10	3.84889
9979	K09B11.3	K09B11.3	3.84678
17984	Y48E1B.2	Y48E1B.2	3.84411
9158	T21D12.3	T21D12.3	3.8433
10726	Y73B6BL.24	Y73B6BL.24	3.83926
13872	F46A9.1	F46A9.1	3.83875
5034	C39B5.10	C39B5.10	3.8336
4705	C31E10.5	C31E10.5	3.83223
5377	T22H6.5	abf-5	3.82864
15598	F36H12.11	rmd-4	3.82846
22463	Y54F10BM.12	Y54F10BM.12	3.82597
16261	T24D8.4	nlp-23	3.82575
14982	R06B10.2	R06B10.2	3.82502
6739	C05D11.1	C05D11.1	3.82436
19469	F36F12.5	clec-207	3.82021
15376	T05F1.5	T05F1.5	3.81959
6341	F40F4.3	lbp-1	3.81598
13124	W06A7.5	nspa-8	3.81228
21859	C18A3.5	C18A3.5	3.81186
8155	F10F2.2	F10F2.2	3.81001
14222	T24H10.5	T24H10.5	3.80998
8811	C39E9.14	dli-1	3.80822
20895	F48E3.8	F48E3.8	3.80683
21141	F25E5.4	F25E5.4	3.80643
18657	Y49C4A.3	srbc-37	3.80627
16459	CC4.2	nlp-15	3.80623
9768	B0222.7	col-145	3.80544
8532	Y37F4.4	Y37F4.4	3.8053
10409	F55C5.9	srh-16	3.80065
17012	T01H8.1	rskn-1	3.80044
13253	T11F1.8	T11F1.8	3.79786
16298	E03D2.1	nlp-13	3.79662
9792	F42F12.6	nspc-13	3.79623
1566	F43G6.1	dna-2	3.79441
16535	C05E4.9	gei-7	3.79267
22101	C05C8.5	C05C8.5	3.78841
17659	F13A7.3	srv-34	3.78642
1692	F23B12.1	F23B12.1	3.7858
18195	T03G11.3	T03G11.3	3.78458
15342	T02E9.3	T02E9.3	3.78343
7500	F25A2.1	F25A2.1	3.78293
3305	Y46G5A.8	Y46G5A.8	3.78283
18535	Y67A6A.1	Y67A6A.1	3.78259
17724	T08B2.3	T08B2.3	3.78242
16521	F41H10.7	elo-5	3.77595
6585	E02C12.11	E02C12.11	3.77543
7357	C29A12.3	lig-1	3.77487
11627	C18D1.3	flp-4	3.77291
2623	C27H2.2	C27H2.2	3.76791
4611	T05H4.9	-	3.76655
19932	AC3.3	abu-1	3.76488
12385	K11E4.2	K11E4.2	3.764
2027	C07D10.2	bath-44	3.75879
1921	Y69E1A.1	Y69E1A.1	3.75778
10184	C07H6.9	C07H6.9	3.7479
10036	F42G10.1	F42G10.1	3.74764
3252	C05E11.4	amt-1	3.74708
6259	E02H9.5	E02H9.5	3.73997
6919	Y65B4A.4	Y65B4A.4	3.73876
16317	ZK228.4	ZK228.4	3.73725
9580	C08F1.10	C08F1.10	3.73688
18116	F28F9.2	F28F9.2	3.73423
21246	C08F11.10	C08F11.10	3.73111
3521	T27A3.3	ssp-16	3.73019
11573	F56D5.4	F56D5.4	3.72665
19627	ZC250.2	ZC250.2	3.72607
1139	C34F11.2	C34F11.2	3.72586
8964	M02H5.4	nhr-202	3.72583
4482	R10E11.3	R10E11.3	3.7208
8981	ZK105.3	ZK105.3	3.72076
1572	F59A7.7	F59A7.7	3.71925
14014	T04D3.3	pde-1	3.71914
10670	F14F7.1	col-98	3.71743
7870	R13H8.1	daf-16	3.71725
11202	K08D10.12	K08D10.12	3.71461
14722	ZK688.7	ZK688.7	3.71226
19082	C44B12.3	C44B12.3	3.71108
1119	C26C6.6	C26C6.6	3.70867
22924	F26G1.2	F26G1.2	3.70846
7775	F55B11.4	F55B11.4	3.70805
13519	C43E11.6	nab-1	3.70553
17136	F52C9.2	-	3.70374
12712	T03E6.4	str-150	3.70346
8596	K03H1.1	gln-2	3.70285
3573	T11F1.1	srw-60	3.70123
11477	Y102A5A.1	cand-1	3.70061
9757	ZK381.5	prkl-1	3.7
9456	T22G5.7	spp-12	3.69903
16207	F11A5.13	F11A5.13	3.69741
18467	Y38C1AB.4	Y38C1AB.4	3.6966
19484	M04C9.6	-	3.69636
22723	H39E23.1	par-1	3.69556
9597	Y38E10A.24	Y38E10A.24	3.69031
10811	Y47G6A.15	Y47G6A.15	3.68647
21384	B0240.4	npp-22	3.68634
7107	F46B3.4	ttr-12	3.6839
20139	T13A10.8	-	3.67912
8624	R06F6.6	R06F6.6	3.67752
18512	H12D21.8	-	3.67692
16697	F36F12.2	F36F12.2	3.67261
17965	C18G1.4	pgl-3	3.67095
8201	F56A8.3	F56A8.3	3.6665
4016	Y73B3A.13	Y73B3A.13	3.66611
22680	F54G8.1	F54G8.1	3.66232
18428	Y51H4A.4	Y51H4A.4	3.65943
19778	R01H2.5	ger-1	3.65599
21137	C50B6.7	C50B6.7	3.65133
3567	F52C6.1	bath-22	3.65112
7942	Y37B11A.1	cutl-23	3.64958
11493	K09E9.3	K09E9.3	3.64722
583	C42C1.3	C42C1.3	3.64577
20948	W07A8.2	W07A8.2	3.64558
1956	C29E4.1	col-90	3.64545
12422	C06B3.3	cyp-35C1	3.64369
21114	Y102A5C.17	clec-238	3.64363
19550	ZK1240.2	ZK1240.2	3.64178
7573	F32A7.5	F32A7.5	3.64167
19454	C17C3.12	acdh-2	3.64164
3424	Y5F2A.1	ttr-16	3.64073
16597	Y53F4A.2	Y53F4A.2	3.64037
21335	F23H12.2	F23H12.2	3.64037
15797	F07A5.3	F07A5.3	3.63938
597	F45E10.1	unc-53	3.63177
2063	T05G5.12	dao-6	3.6304
21016	C09G9.7	C09G9.7	3.62949
22810	D1009.1	D1009.1	3.62899
17068	T01G9.2	T01G9.2	3.62802
7002	C05C8.8	C05C8.8	3.62785
10430	Y51A2B.5	Y51A2B.5	3.62716
22758	W09C5.8	W09C5.8	3.62466
4653	ZC84.5	ZC84.5	3.62063
4158	R03G5.6	R03G5.6	3.61609
7616	F25E2.3	F25E2.3	3.61323
19459	C45G7.3	ilys-3	3.61312
6155	C11H1.8	C11H1.8	3.61238
5284	R05G6.8	plc-4	3.61225
4651	T06C12.3	str-56	3.61051
19638	F17A2.4	F17A2.4	3.61027
16845	F19H8.1	tps-2	3.61016
4904	F21D9.1	F21D9.1	3.60935
6493	B0218.6	clec-51	3.60814
14667	ZK1128.2	ZK1128.2	3.60638
2822	Y48E1B.9	clec-146	3.60634
21309	F36H5.4	F36H5.4	3.60353
5447	K08F4.8	msp-38	3.60143
21965	T24E12.10	T24E12.10	3.59726
618	T28H11.5	ssq-2	3.59627
23173	Y39E4B.11	Y39E4B.11	3.59608
15239	F08E10.3	srh-123	3.59569
14979	H28G03.2	H28G03.2	3.59551
22193	F37A8.5	F37A8.5	3.5918
21191	Y95B8A.7	Y95B8A.7	3.59126
16393	T17A3.8	ver-2	3.58919
22247	Y55F3AM.3	Y55F3AM.3	3.58777
5843	Y67D8C.8	cpg-9	3.58479
21308	C47D12.7	kel-1	3.58431
23115	ZK455.7	pgp-3	3.58254
5096	T05C3.3	-	3.57999
18982	F14D2.10	-	3.57751
14258	Y9C9A.14	srz-27	3.57441
21385	C03A7.14	abu-8	3.57435
22760	ZK484.5	ZK484.5	3.57201
8202	F56D6.1	clec-68	3.57157
18859	Y49E10.17	fbxa-218	3.57063
7843	C44E4.1	C44E4.1	3.57041
20133	T25B2.1	T25B2.1	3.57031
15381	Y54E5A.3	-	3.56851
5922	F47B7.5	F47B7.5	3.56783
22828	C01B10.6	C01B10.6	3.56677
10298	W01B6.4	W01B6.4	3.56675
14143	F25D1.5	F25D1.5	3.56614
11666	F54F7.5	mes-1	3.56469
16824	C54C6.2	ben-1	3.56372
12037	T21C12.2	hpd-1	3.56215
9286	B0304.1	hlh-1	3.5611
4631	C44C10.7	C44C10.7	3.55988
22168	F08G2.7	F08G2.7	3.55786
19296	R07E5.3	R07E5.3	3.55514
9053	Y22F5A.6	lys-3	3.55389
15789	ZK177.2	ZK177.2	3.55315
2046	F36F12.6	clec-208	3.55131
13078	W06H12.1	ztf-6	3.55088
21066	R09B5.2	cnc-1	3.55028
22784	Y37E11B.10	Y37E11B.10	3.55011
235	F13A2.2	F13A2.2	3.54995
4792	C49C3.7	C49C3.7	3.54837
9162	C27D6.4	C27D6.4	3.54799
21845	F45E4.3	F45E4.3	3.54599
21569	C30E1.6	C30E1.6	3.54167
8069	F08F3.6	F08F3.6	3.5416
20229	C46E10.8	C46E10.8	3.53729
3013	F32A6.4	ags-3	3.53402
22786	ZK593.1	ZK593.1	3.53387
14415	Y110A7A.4	Y110A7A.4	3.53346
3514	M88.3	M88.3	3.53346
19492	T26E4.13	srbc-74	3.53312
15139	W05F2.2	W05F2.2	3.53267
7959	W03B1.7	oac-51	3.53163
5374	F14H12.6	F14H12.6	3.53087
22468	C26B2.8	C26B2.8	3.53079
17069	T08A9.4	T08A9.4	3.53076
14418	C01B12.1	sqt-2	3.52921
12985	Y46G5A.18	Y46G5A.18	3.526
5445	K01D12.15	K01D12.15	3.52587
13443	Y37E3.16	fpn-1.1	3.5239
8669	K02D7.3	col-101	3.52252
12116	R05F9.12	R05F9.12	3.51852
2650	C36C5.14	C36C5.14	3.51142
11352	Y41E3.13	Y41E3.13	3.50846
9978	C37A5.8	fipr-24	3.50783
19488	T07C5.1	ugt-50	3.5067
13673	K07F5.2	msp-10	3.50601
7226	C27D6.4	C27D6.4	3.50507
14378	Y39B6A.31	Y39B6A.31	3.50159
10599	C48D1.1	C48D1.1	3.50043
13871	ZK822.2	ZK822.2	3.49678
17805	C01G12.7	C01G12.7	3.49629
2394	F56D1.4	clr-1	3.49591
3676	R07E4.2	-	3.49292
10146	Y39B6A.47	nhr-145	3.49262
17479	C05D11.1	C05D11.1	3.49051
14633	F44D12.4	F44D12.4	3.49021
22436	C47D12.5	C47D12.5	3.48829
22366	C55B7.3	C55B7.3	3.48599
5200	H08J11.2	H08J11.2	3.48527
7925	R05F9.11	R05F9.11	3.48384
20486	K03E5.1	K03E5.1	3.48194
20475	ZK1225.6	ssp-31	3.47996
20367	C56A3.2	ttr-44	3.47881
18523	T20D4.4	T20D4.4	3.47819
16068	C25G4.6	C25G4.6	3.4779
2759	T23D5.2	str-38	3.47716
18481	B0399.1	B0399.1	3.4766
15733	F57G4.9	-	3.4742
9462	Y46H3C.5	Y46H3C.5	3.47417
11970	F20D1.9	F20D1.9	3.4716
17790	ZC504.3	ZC504.3	3.46905
19123	F58H1.6	F58H1.6	3.4687
6834	C15C6.2	C15C6.2	3.4664
22633	Y45G12C.9	srd-72	3.46499
5470	Y73B6BL.5	seu-1	3.46475
12795	H04M03.12	H04M03.12	3.46281
19847	F10G8.9	F10G8.9	3.46118
11479	C02F12.5	C02F12.5	3.45742
13785	F07C3.10	nhr-36	3.45648
11803	Y46E12BL.1	tig-3	3.45577
16211	F28A12.3	F28A12.3	3.4552
19598	F21F8.6	F21F8.6	3.45291
2537	F56D1.4	clr-1	3.45248
20460	T21D12.6	-	3.45002
18629	F16B4.1	nhr-177	3.44946
7198	T12B5.4	fbxa-11	3.44813
1414	T20D3.7	vps-26	3.4467
19942	C34F11.6	msp-49	3.44636
8723	B0252.3	B0252.3	3.44605
16016	T19B10.2	T19B10.2	3.44519
5967	T19A6.4	T19A6.4	3.44345
4686	F32H5.1	F32H5.1	3.44089
16405	C24F3.6	col-124	3.4353
9069	F47E1.2	F47E1.2	3.43491
22527	Y37H2A.7	Y37H2A.7	3.4346
20917	F13H10.3	F13H10.3	3.4341
17538	F47F2.1	F47F2.1	3.43389
13822	ZK994.3	pxn-1	3.43388
21959	F58E1.5	fbxb-17	3.4335
20842	C08G9.1	C08G9.1	3.43059
8828	F52B11.4	col-133	3.43052
3094	Y54E2A.9	Y54E2A.9	3.4268
13613	F10E9.6	mig-10	3.42375
18708	Y51H4A.7	Y51H4A.7	3.4237
12857	C15H9.2	C15H9.2	3.42081
11265	T27C10.7	nspd-10	3.41986
15667	F59H6.6	F59H6.6	3.41891
11482	C23H4.3	C23H4.3	3.41689
8649	T16H12.2	T16H12.2	3.4154
7479	Y40H7A.11	Y40H7A.11	3.41486
4721	Y7A5A.1	Y7A5A.1	3.41399
2042	F20E11.4	str-200	3.41138
4785	ZC155.4	ZC155.4	3.40846
11311	F52C6.4	F52C6.4	3.40765
3068	Y47H9C.9	Y47H9C.9	3.40237
18515	K10G4.6	srh-117	3.40173
14218	M28.4	M28.4	3.40131
8377	B0041.1	B0041.1	3.39951
15745	T19C9.6	T19C9.6	3.3976
18197	T24D8.6	T24D8.6	3.3958
19547	Y46G5A.6	Y46G5A.6	3.3955
14209	F12A10.7	F12A10.7	3.39294
5379	C33F10.11	C33F10.11	3.39148
17449	Y47D3A.6	tra-1	3.3875
6610	Y73B6BL.25	Y73B6BL.25	3.38723
2435	K08F8.4	pah-1	3.3868
3003	C39D10.8	C39D10.8	3.38504
10596	B0212.3	B0212.3	3.3846
18227	ZK550.3	ZK550.3	3.38404
15815	F21H7.3	F21H7.3	3.37896
16687	C49G7.6	C49G7.6	3.37828
17825	Y51H7BR.2	fbxb-43	3.37803
13647	C26E6.9	set-2	3.37686
21604	C37A5.7	C37A5.7	3.37637
10289	R102.1	R102.1	3.37472
13661	F36D4.3	hum-2	3.37445
4066	F23F12.7	-	3.37216
23159	C48B4.8	C48B4.8	3.37216
20797	Y87G2A.7	Y87G2A.7	3.37115
14101	F45C12.9	F45C12.9	3.36822
21973	D1044.5	D1044.5	3.36719
3998	R13H8.1	daf-16	3.36703
7909	ZK858.2	ZK858.2	3.3655
3055	C26C6.7	glb-8	3.36441
5997	ZC204.1	ZC204.1	3.36434
22695	ZK1058.9	ZK1058.9	3.36374
12468	M70.4	M70.4	3.36332
4932	C05E4.9	gei-7	3.36287
12859	C39D10.6	C39D10.6	3.36269
7398	Y17G7B.18	Y17G7B.18	3.36022
8412	T05C12.9	T05C12.9	3.35691
17511	B0041.2	B0041.2	3.35608
19494	W04E12.7	W04E12.7	3.35224
6343	R01E6.5	R01E6.5	3.35137
22936	W10G11.12	clec-133	3.35134
9803	M02A10.3	sli-1	3.34894
15167	Y37F4.5	Y37F4.5	3.34867
4122	K09D9.6	srh-4	3.3471
17310	K05F6.7	fbxb-54	3.34673
21270	F47H4.2	F47H4.2	3.3465
2349	F42A10.8	nas-28	3.34525
20123	F28B4.1	F28B4.1	3.34379
20633	Y25C1A.11	srg-23	3.3436
22060	F31B9.3	F31B9.3	3.34323
11059	D2007.2	D2007.2	3.34155
7234	F52D2.4	gei-12	3.3415
20709	ZK1151.3	-	3.33946
7119	Y49A3A.3	Y49A3A.3	3.33784
5224	C15F1.2	C15F1.2	3.33736
17311	K09E3.3	-	3.33709
8613	C41H7.6	C41H7.6	3.33706
21561	Y59A8B.4	srh-134	3.33705
1903	C41A3.1	C41A3.1	3.33589
3614	C03G6.15	cyp-35A2	3.33325
22854	F14D2.2	F14D2.2	3.33253
19945	C55F2.1	C55F2.1	3.3323
22874	R02D5.7	R02D5.7	3.33054
15875	F10B5.5	pch-2	3.32939
18803	D2045.7	D2045.7	3.32935
12174	W03F11.6	afd-1	3.32638
6986	F42A9.8	F42A9.8	3.32597
17244	F36H12.5	F36H12.5	3.32482
19758	T23G7.2	T23G7.2	3.32417
19204	F14H8.1	obr-2	3.32065
13942	F35D11.3	F35D11.3	3.31994
21104	Y62H9A.13	Y62H9A.13	3.31913
22515	M02H5.10	srh-34	3.31817
15886	T22D2.1	vab-19	3.31654
17671	K02E11.6	K02E11.6	3.31554
20659	F46E10.1	acs-1	3.31315
8758	Y47D7A.5	grl-5	3.31201
18184	C52B11.5	C52B11.5	3.31089
9649	F08A8.3	F08A8.3	3.31082
7503	F41B5.8	str-253	3.30912
4772	F56D2.4	uev-2	3.30678
8035	ZK662.5	ZK662.5	3.30364
18052	Y71G12B.1	Y71G12B.1	3.30354
1330	M01G12.14	M01G12.14	3.3024
22338	T28D6.5	T28D6.5	3.30194
15813	F08H9.7	clec-56	3.30053
17282	Y6E2A.4	Y6E2A.4	3.30044
1629	F40B1.1	bath-13	3.29856
1098	T09E8.1	T09E8.1	3.29782
11913	C14C6.12	C14C6.12	3.29757
6696	ZK84.1	ZK84.1	3.29541
11559	Y53G8AR.5	Y53G8AR.5	3.29486
139	Y47H9A.1	Y47H9A.1	3.29334
10310	Y9C9A.10	str-155	3.29281
15999	ZK512.8	ZK512.8	3.29176
6485	C48B4.9	C48B4.9	3.2914
13708	F55D12.1	F55D12.1	3.29068
12391	ZC53.1	ZC53.1	3.29032
14503	Y55F3AM.3	Y55F3AM.3	3.28904
15889	Y51H7BM.1	math-45	3.28642
22104	C35A5.2	ugt-33	3.28611
10526	R04E5.10	ifd-1	3.286
4786	ZK121.2	ZK121.2	3.28576
9690	Y71G12B.21	pqn-88	3.28534
7972	C24B9.12	srg-62	3.28487
16436	T24E12.9	T24E12.9	3.2847
2579	T09E11.10	T09E11.10	3.28169
5079	F25E5.3	F25E5.3	3.28132
3765	Y53H1B.1	cutl-10	3.28116
21431	Y108F1.4	math-43	3.27822
6968	ZK75.1	ins-4	3.27624
15462	F47G4.2	F47G4.2	3.27525
6824	C16H3.2	lec-9	3.27387
14184	ZK354.5	msp-51	3.27071
14737	Y116A8C.23	Y116A8C.23	3.27028
18534	Y54E10A.9	vbh-1	3.26984
7433	EEED8.14	EEED8.14	3.26795
9179	Y48E1B.2	Y48E1B.2	3.26765
14155	H15N14.1	adr-1	3.26709
20958	Y73C8B.1	Y73C8B.1	3.263
12704	H10E21.3	nhr-80	3.26164
19033	F56H1.3	F56H1.3	3.26135
8100	F42E11.1	pgp-4	3.25838
13263	F40G9.5	F40G9.5	3.25825
7840	C27H5.2	C27H5.2	3.25726
14561	F41F3.2	soc-1	3.25714
757	C18B12.5	fbxa-97	3.25663
19310	C08F11.8	ugt-22	3.25582
8980	Y75B7B.1	Y75B7B.1	3.25447
16144	C52A11.2	glb-12	3.25392
18243	R07B7.2	R07B7.2	3.25375
18183	C46H3.1	C46H3.1	3.25016
10264	C44B7.8	pmp-1	3.24914
14700	F57G9.1	sre-31	3.24834
12546	T27E7.1	T27E7.1	3.24819
11595	T07D4.4	ddx-19	3.24731
2553	T28C6.6	col-3	3.24479
2401	Y37A1B.13	tor-2	3.24252
6607	Y51H4A.26	fipr-28	3.24232
8516	T04F8.4	cutl-11	3.24216
20736	C06G4.5	C06G4.5	3.24129
10695	C14F11.7	C14F11.7	3.24063
22957	F37C4.8	F37C4.8	3.23904
5050	F42A9.7	F42A9.7	3.23647
11494	K11G12.4	smf-1	3.23506
23212	T09E11.7	oac-45	3.2341
20147	Y11D7A.2	-	3.23033
6245	F28D1.3	thn-1	3.22971
10547	C17C3.12	acdh-2	3.22905
10891	F44E7.6	fbxa-183	3.22707
21232	R07E5.4	R07E5.4	3.22456
10710	EEED8.17	-	3.22438
3496	F22B8.6	F22B8.6	3.22432
2888	Y55F3AM.7	egrh-2	3.22094
9853	F15A4.2	F15A4.2	3.21993
20411	F56D12.6	F56D12.6	3.21953
1189	Y69A2AR.25	Y69A2AR.25	3.21902
5293	F10G7.9	F10G7.9	3.21806
9585	F13H8.3	F13H8.3	3.21746
5652	F13H6.5	F13H6.5	3.21374
21673	Y73E7A.8	Y73E7A.8	3.20743
3142	F16B4.9	nhr-178	3.2054
22653	F21H12.1	F21H12.1	3.2039
22794	Y39B6A.20	asp-1	3.20204
3846	F47D12.1	gar-2	3.19941
3342	F13B12.3	F13B12.3	3.19675
8935	B0024.15	B0024.15	3.19579
4068	R148.4	R148.4	3.19576
2384	C12D8.1	C12D8.1	3.1956
17344	Y54G11A.10	lin-7	3.19256
10472	C32E12.3	osr-1	3.19196
23125	Y54E5B.1	smp-1	3.19147
4432	Y47G6A.22	Y47G6A.22	3.19111
10435	C05A9.2	C05A9.2	3.18886
19043	B0228.7	B0228.7	3.1867
16518	F01F1.10	eng-1	3.18462
11296	Y39G10AR.5	zeel-1	3.18443
19937	C14F5.1	dct-1	3.18395
3911	F21H7.5	F21H7.5	3.18354
7404	Y62E10A.13	Y62E10A.13	3.1833
10463	F49D11.5	-	3.18196
15470	W06A7.3	ret-1	3.18094
3083	F54D10.6	fbxa-146	3.18027
16083	F40F9.6	F40F9.6	3.17981
15264	T23B12.10	-	3.17772
867	C16C8.10	C16C8.10	3.1777
393	K05F1.9	K05F1.9	3.17662
20448	H12D21.8	-	3.1765
3585	T07A5.1	T07A5.1	3.17649
8322	C15C6.2	C15C6.2	3.17618
12917	F58H1.1	aman-2	3.17574
8411	T05A8.2	T05A8.2	3.17206
682	Y111B2A.4	Y111B2A.4	3.17057
10308	Y71F9B.5	lin-17	3.17031
17212	B0563.1	B0563.1	3.16708
12065	C35E7.1	C35E7.1	3.16604
1246	F07G6.6	fbxa-52	3.16048
18499	F23B2.7	F23B2.7	3.1593
21327	F57H12.7	mec-17	3.15796
15680	C08C3.2	bath-15	3.1575
13970	R01H2.2	R01H2.2	3.15651
20833	C40H1.6	C40H1.6	3.15471
22329	F42A9.1	dgk-4	3.15468
16740	F56C3.2	fbxa-190	3.15465
16589	T28A11.19	T28A11.19	3.15208
17667	F48F5.2	F48F5.2	3.15153
1757	F33D11.1	F33D11.1	3.15057
17224	F54F7.4	xtr-1	3.1503
3197	C24H12.11	C24H12.11	3.14952
12693	F32B6.5	sss-1	3.14942
11042	H12I13.4	fbf-1	3.14825
21470	F18A12.4	F18A12.4	3.14496
8800	C50H2.10	fipr-11	3.14491
21997	Y37A1B.9	Y37A1B.9	3.14476
15816	F25B3.1	ehbp-1	3.14425
5260	R10E9.2	R10E9.2	3.14242
15573	Y4C6A.2	mgl-3	3.14042
19966	K07A1.9	K07A1.9	3.13913
466	Y39A1A.15	cnt-2	3.13885
16768	F25F1.2	-	3.13567
22668	Y110A2AL.4	Y110A2AL.4	3.13515
9439	F41B5.9	nhr-182	3.13131
6174	ZC373.5	ZC373.5	3.13088
22886	Y18D10A.19	fkb-2	3.12924
17299	F56F10.1	F56F10.1	3.12922
7292	F19C7.1	F19C7.1	3.12883
11947	F54F3.1	nid-1	3.12849
10123	T04B2.6	dhs-31	3.12827
6532	F28G4.2	F28G4.2	3.12801
22144	T14G12.3	tag-18	3.12558
21909	T12E12.4	drp-1	3.1252
6237	ZK370.7	ugtp-1	3.12376
12876	Y81B9A.1	Y81B9A.1	3.12342
14612	C06A5.3	C06A5.3	3.12338
11592	H12I13.4	fbf-1	3.12306
7778	T25B9.10	T25B9.10	3.12301
4567	H25K10.5	H25K10.5	3.12278
10074	K09F6.6	K09F6.6	3.12278
392	F54C9.4	col-38	3.12257
7389	T07F10.2	-	3.12236
21375	C34G6.7	stam-1	3.12004
10557	K01C8.1	K01C8.1	3.11837
871	F01D5.7	F01D5.7	3.11738
6152	F59A3.8	F59A3.8	3.11735
13391	F47G4.2	F47G4.2	3.11659
8167	Y39A1A.22	Y39A1A.22	3.11584
11011	T05A10.3	ttr-14	3.11553
13731	F59H6.4	math-32	3.1152
20697	Y39G10AR.16	Y39G10AR.16	3.11382
10436	C06E2.2	C06E2.2	3.10958
21682	D1022.8	cah-2	3.10858
2953	F20D1.10	tag-299	3.10815
8498	ZK488.8	srw-110	3.10754
11148	F54C9.5	rpl-5	3.10596
13392	F47G4.3	gpdh-1	3.10396
2039	F10G7.9	F10G7.9	3.10176
18825	C10C5.4	C10C5.4	3.10125
22438	F10E7.10	cutl-5	3.10045
11915	K09E3.2	K09E3.2	3.10021
8696	Y56A3A.12	Y56A3A.12	3.09882
20099	T06C12.2	str-57	3.0956
17308	ZK721.2	unc-27	3.09554
14273	F19B2.7	F19B2.7	3.09552
6389	C33F10.10	-	3.09203
4485	T10H9.4	snb-1	3.09079
22230	C34F11.9	dsh-1	3.08998
13533	W03F8.2	W03F8.2	3.08988
8161	M03C11.2	M03C11.2	3.08951
20896	F53C3.13	F53C3.13	3.08827
8609	B0334.6	B0334.6	3.08724
12513	F37A4.5	F37A4.5	3.08624
11699	M79.1	abl-1	3.08623
15670	R07C3.11	fbxc-24	3.08601
20996	R52.1	sdz-28	3.08587
18665	C15H9.8	prx-3	3.08482
18179	C05D9.8	-	3.08414
17207	Y68A4B.2	clec-242	3.08376
11391	T20D4.19	T20D4.19	3.08347
14490	F18A1.4	lir-2	3.08145
5931	M02A10.3	sli-1	3.08017
21899	H21P03.3	sms-1	3.07979
19894	F46G10.1	F46G10.1	3.0781
15645	M01A10.5	-	3.07798
11636	C30C11.1	C30C11.1	3.0778
5013	F08D12.11	fbxb-111	3.07706
10431	Y97E10AL.1	Y97E10AL.1	3.07689
22824	Y34B4A.6	Y34B4A.6	3.07561
15597	F36D4.3	hum-2	3.07442
14661	Y53F4A.2	Y53F4A.2	3.07433
10450	M03B6.1	M03B6.1	3.07383
502	Y38F1A.8	Y38F1A.8	3.0738
16889	C10C5.3	C10C5.3	3.07358
6902	R07E5.15	R07E5.15	3.07307
18413	F09F7.2	mlc-3	3.07225
8403	F31E8.3	tab-1	3.07205
22370	F16G10.8	F16G10.8	3.07165
1063	C18E3.7	ppw-1	3.07162
4458	C56C10.7	C56C10.7	3.07101
7812	H39E23.1	par-1	3.07031
15896	C18D11.2	36951	3.06986
11377	F49H6.2	clec-241	3.06811
17537	F47B3.4	F47B3.4	3.06706
262	Y116F11B.13	Y116F11B.13	3.06531
15548	C50E10.4	sop-2	3.06526
8818	F15H10.2	col-13	3.06477
22890	Y51H4A.12	set-26	3.06388
14555	Y41D4B.7	nhr-87	3.06375
5044	C23H5.3	xbx-4	3.06324
22471	F17E9.2	F17E9.2	3.06125
3908	Y73B6BL.31	Y73B6BL.31	3.06016
16753	Y6G8.1	srz-45	3.05948
20079	F11A5.3	F11A5.3	3.05745
13586	T28C6.2	-	3.05546
7988	F48G7.3	nhr-83	3.05291
8584	K09H9.2	K09H9.2	3.05291
11299	B0047.5	bath-14	3.05139
7411	C10H11.5	ugt-27	3.05123
18268	K03C7.1	-	3.04883
11754	Y39A3CL.4	Y39A3CL.4	3.04776
12201	C55C3.4	C55C3.4	3.0475
8875	Y47G6A.14	Y47G6A.14	3.04571
13697	ZC239.13	ZC239.13	3.04527
11899	H28G03.3	H28G03.3	3.04479
6406	F46A8.7	F46A8.7	3.04308
21946	ZK39.6	clec-97	3.03981
9403	F07C6.1	pin-2	3.03976
1601	ZK6.7	ZK6.7	3.03942
18529	Y19D10A.5	Y19D10A.5	3.03887
17222	F41G4.1	F41G4.1	3.03886
22331	F56A3.3	npp-6	3.03779
17240	F22E5.11	F22E5.11	3.03775
21268	F26F12.3	F26F12.3	3.03486
20926	F44A6.2	sex-1	3.03427
8608	Y110A7A.19	Y110A7A.19	3.03404
21262	C24D10.1	C24D10.1	3.03383
16351	Y110A7A.5	mtm-1	3.03297
15543	C05D11.11	mel-32	3.03217
21977	Y111B2A.24	Y111B2A.24	3.032
14586	F43C11.1	F43C11.1	3.03121
6479	Y27F2A.5	fbxc-55	3.02765
10544	Y119C1A.1	Y119C1A.1	3.02672
19190	F33H2.2	F33H2.2	3.02514
19868	R07E5.2	prdx-3	3.0249
22354	B0496.3	unc-82	3.02475
2005	R05F9.5	gst-9	3.02459
11965	C34F6.4	hst-2	3.02374
5601	D1025.3	fbxa-141	3.02208
9044	F47B8.10	F47B8.10	3.022
9799	H27D07.4	srw-137	3.02134
8861	ZK892.1	lec-3	3.01912
827	F58D5.5	F58D5.5	3.01897
21271	F59G1.1	cgt-3	3.01876
19577	Y38F2AR.11	-	3.01822
16055	K03D3.10	rac-2	3.01784
6523	C50E3.2	C50E3.2	3.01584
7121	ZC116.2	cyc-2.2	3.01499
21838	C24H12.4	C24H12.4	3.01476
11991	Y48G10A.4	Y48G10A.4	3.0144
20433	F15C11.2	F15C11.2	3.01405
14128	C07A12.4	pdi-2	3.0134
22208	Y71H2AM.10	Y71H2AM.10	3.01325
17527	F11F1.2	F11F1.2	3.01276
21981	B0545.3	scl-23	3.01195
19078	ZK112.4	ZK112.4	3.01134
18438	Y51A2D.10	ttr-25	3.01078
16998	C09H6.2	lin-10	3.00969
6450	K07A1.7	cri-1	3.00784
10945	Y65A5A.3	Y65A5A.3	3.00643
10135	F38E9.3	-	3.0061
22221	K07F5.6	K07F5.6	3.00516
22093	Y17G9B.4	Y17G9B.4	3.0011
2999	C18E9.3	pqn-14	3.00088
20414	W06F12.1	lit-1	2.99935
19388	B0273.1	B0273.1	2.99859
4875	Y38C1AA.11	prdx-6	2.99859
15822	K07C6.5	cyp-35A5	2.9975
17704	F38B6.2	F38B6.2	2.996
8546	Y73B6BL.27	Y73B6BL.27	2.99595
8520	ZK377.1	wrt-6	2.9951
16303	F53C11.7	swan-2	2.99436
21941	Y106G6D.3	Y106G6D.3	2.99328
10464	H05C05.3	H05C05.3	2.99264
18613	Y73B6A.3	Y73B6A.3	2.99066
4114	F40F9.3	F40F9.3	2.98899
8469	F37B4.12	str-39	2.98783
4635	F23D12.3	F23D12.3	2.98782
15254	K04F1.15	alh-2	2.98767
16619	Y47G6A.5	Y47G6A.5	2.98573
4328	F42G9.1	F42G9.1	2.98539
9695	R53.2	R53.2	2.98425
20182	T08B1.4	T08B1.4	2.98329
2072	Y108G3AL.3	Y108G3AL.3	2.98173
19422	F13H8.10	bpl-1	2.98129
18038	T13F2.3	pis-1	2.98004
1504	K02A4.1	bcat-1	2.97976
4428	T10F2.1	grs-1	2.97918
18140	C50H11.6	srt-10	2.97905
13672	JC8.10	unc-26	2.976
22411	ZK1225.6	ssp-31	2.97572
8304	Y48B6A.13	Y48B6A.13	2.97512
9509	F32A7.6	aex-5	2.97471
21049	F14H3.1	srj-10	2.97425
18072	Y53F4B.16	Y53F4B.16	2.97377
22894	Y73F8A.12	Y73F8A.12	2.97357
3316	E02H9.8	nhr-121	2.97293
13407	T16G1.4	T16G1.4	2.97176
8432	C31H1.2	C31H1.2	2.97036
4700	Y60A3A.8	Y60A3A.8	2.96874
20651	C24G6.6	C24G6.6	2.96801
6730	F23B2.12	pcp-2	2.96797
12165	F44G3.2	F44G3.2	2.96601
12371	C05A9.3	C05A9.3	2.96491
18047	Y47D3A.13	Y47D3A.13	2.96454
19809	C36A4.6	cyp-25A4	2.96415
5651	F10D2.6	ugt-37	2.96372
17002	CC8.2	CC8.2	2.96352
2225	T27A10.5	T27A10.5	2.96318
17091	C15A11.4	C15A11.4	2.96175
4525	C17F4.6	gcy-19	2.96171
12204	F10E7.2	F10E7.2	2.96152
3534	Y73B6BL.5	seu-1	2.96028
2570	B0207.7	B0207.7	2.95968
6051	F47G9.6	F47G9.6	2.95959
4684	F53B6.8	fipr-26	2.95865
16569	F44D12.6	F44D12.6	2.95735
22632	F26B1.1	F26B1.1	2.95688
5940	T25B9.5	T25B9.5	2.9563
3985	F46F11.9	F46F11.9	2.95606
12017	Y51H1A.6	mcd-1	2.95606
4739	C16C8.19	C16C8.19	2.95582
21752	F45E10.1	unc-53	2.9539
10528	T13H2.4	pqn-65	2.95246
22841	C09E7.7	C09E7.7	2.95239
12200	C44C1.4	vps-45	2.95214
8868	F37D6.3	F37D6.3	2.95135
12691	F22E5.8	F22E5.8	2.94976
10354	Y57G7A.7	srz-64	2.9491
909	Y47D3A.15	aakb-2	2.94852
21471	F36H5.11	fbxb-12	2.94842
14019	Y58A7A.4	Y58A7A.4	2.94825
7822	ZK662.3	nhr-48	2.94816
17811	F10B5.7	rrf-3	2.94715
14011	K09H11.3	rga-3	2.94658
5080	F26D2.1	str-73	2.94599
1704	K11G9.1	K11G9.1	2.94528
22775	Y56A3A.3	mif-1	2.94419
11634	Y57A10C.6	Y57A10C.6	2.94388
1163	F54D8.4	cah-1	2.94313
17363	T27E9.9	acc-4	2.94294
14733	M7.7	M7.7	2.94277
16517	D2092.1	D2092.1	2.94197
11381	K03B8.8	K03B8.8	2.94147
2036	C45G9.10	C45G9.10	2.94092
14305	ZK287.3	ZK287.3	2.94075
6882	F15H10.2	col-13	2.94
9300	F07A11.6	din-1	2.93916
1950	F38A3.2	ram-2	2.9377
8794	F14H12.4	cst-1	2.93721
14693	F08D12.8	fbxb-105	2.93572
19510	C10G11.2	srh-50	2.93563
15182	F40H7.7	srx-104	2.93524
16427	F35C8.7	chtl-1	2.93496
18378	ZK154.3	mec-7	2.93483
8522	F11D5.4	-	2.93444
23075	F13H6.1	F13H6.1	2.9338
4320	C13A10.1	C13A10.1	2.9324
8853	Y51H4A.24	Y51H4A.24	2.93169
1476	F56C9.7	F56C9.7	2.93063
14172	Y102E9.1	odr-4	2.93044
11734	F58A6.9	F58A6.9	2.9298
22701	F13B6.3	F13B6.3	2.92922
17301	K09F5.3	spp-14	2.92636
20104	T27B7.3	nhr-226	2.92541
22694	ZC84.4	ZC84.4	2.9249
15382	Y54E10A.15	cdt-1	2.92484
13705	F27C1.1	F27C1.1	2.92471
15380	Y40B1A.3	Y40B1A.3	2.92407
6322	C44B12.2	ost-1	2.92265
1918	W04D2.6	W04D2.6	2.9225
1037	K09F6.5	K09F6.5	2.92122
12433	F55D12.5	F55D12.5	2.91987
3857	Y69E1A.1	Y69E1A.1	2.91795
5858	F53B1.7	gpa-5	2.91675
3617	C25D7.7	rap-2	2.91618
22429	Y74C9A.1	Y74C9A.1	2.91565
8319	C06E1.5	fip-3	2.91321
20198	F17A2.13	F17A2.13	2.91311
20189	ZK287.2	sulp-8	2.91293
1691	F21H7.1	gst-22	2.91084
19222	Y116F11A.1	Y116F11A.1	2.91031
4504	ZK337.1	ZK337.1	2.90933
4387	F38E11.2	hsp-12.6	2.90919
11134	B0205.8	B0205.8	2.90844
20557	C31B8.6	str-46	2.90808
22669	ZK1320.11	ZK1320.11	2.90754
16485	C17H12.14	vha-8	2.90702
14371	R05D8.8	dhs-14	2.90652
8512	H02F09.2	H02F09.2	2.9063
13240	C33C12.5	fbxb-38	2.90616
12558	F55A8.2	egl-4	2.90414
17215	C34F6.5	C34F6.5	2.90313
19448	B0238.3	srt-68	2.90309
14754	D1054.5	D1054.5	2.90283
9986	C01H6.9	C01H6.9	2.90054
9508	F16A11.3	ppfr-1	2.90012
4203	F54E2.1	F54E2.1	2.90009
18538	Y77E11A.7	Y77E11A.7	2.8999
19574	T06C10.6	kin-26	2.89985
4191	ZK795.2	ZK795.2	2.89867
17929	F28F5.6	F28F5.6	2.89835
3478	B0286.4	ntl-2	2.89784
19503	Y73B3A.10	Y73B3A.10	2.89752
17183	F41E6.14	oac-29	2.89668
5173	F58G4.1	myo-5	2.89627
3832	M7.9	M7.9	2.89502
16257	K11G12.3	smf-2	2.89183
22190	C36E8.3	pxd-1	2.89025
17071	T19A6.1	T19A6.1	2.88958
15697	F55G1.7	F55G1.7	2.88787
15260	T03F7.2	srh-45	2.88777
12102	C17D12.6	spe-9	2.88751
18356	C09B9.7	C09B9.7	2.88749
3712	C15C8.4	C15C8.4	2.88735
16104	T23F11.2	T23F11.2	2.88724
661	F44F4.3	F44F4.3	2.88652
17910	C24A11.9	coq-1	2.88574
21929	B0207.10	B0207.10	2.88544
10395	C50E3.6	C50E3.6	2.88535
16728	C03F11.2	C03F11.2	2.88513
16542	W05G11.6	W05G11.6	2.88484
1383	F53A2.3	F53A2.3	2.88473
13091	F55H2.1	sod-4	2.88335
20068	B0554.5	B0554.5	2.88209
15893	B0361.10	B0361.10	2.88189
3444	C33H5.4	klp-10	2.87948
16310	T07H8.4	mec-1	2.87915
246	F57G8.8	srv-36	2.87896
3515	R151.2	R151.2	2.87856
10253	B0513.6	B0513.6	2.87734
16091	H16D19.3	H16D19.3	2.87384
12653	K10F12.4	gsto-3	2.8731
16070	C34F11.3	C34F11.3	2.87289
7316	F55C5.1	F55C5.1	2.87254
10697	F23A7.1	F23A7.1	2.87252
4491	W10G11.9	srh-60	2.8704
21857	ZC455.9	srbc-44	2.87037
17139	Y41C4A.3	-	2.86962
5448	K09C6.8	K09C6.8	2.86962
21173	K10B3.6	K10B3.6	2.86958
1073	F14D2.2	F14D2.2	2.86949
20220	Y48G8AL.7	Y48G8AL.7	2.86831
950	Y17G7B.10	Y17G7B.10	2.86819
12631	C15C7.1	C15C7.1	2.86785
13401	F57A10.2	F57A10.2	2.86779
21620	C44H9.7	C44H9.7	2.86759
6039	C50H2.5	C50H2.5	2.86754
8999	R11.2	R11.2	2.86729
302	ZK6.2	nhr-252	2.8671
22308	T04H1.4	rad-50	2.86572
8321	C14A6.1	clec-48	2.86489
10511	C07B5.6	C07B5.6	2.86399
17655	C51E3.5	srsx-30	2.86337
12500	W09G10.1	col-72	2.86279
5373	F11C1.2	F11C1.2	2.86192
3926	C04E12.2	C04E12.2	2.85994
4630	C24H10.4	C24H10.4	2.85892
6383	C06E1.2	-	2.85871
3034	T09E8.1	T09E8.1	2.85867
9805	R12C12.9	R12C12.9	2.85821
3066	W04C9.5	W04C9.5	2.85714
22754	F36A2.10	F36A2.10	2.85675
14505	ZC8.4	lfi-1	2.85647
14204	C06A8.7	srh-39	2.85465
10535	T20F5.7	T20F5.7	2.85368
21084	B0563.5	B0563.5	2.8524
8729	VF13D12L.1	VF13D12L.1	2.85155
6072	Y43F8B.4	phy-4	2.85085
8268	F16B4.4	F16B4.4	2.84946
21877	C33H5.3	-	2.84781
13998	B0024.6	gcy-6	2.84613
3661	C11E4.4	C11E4.4	2.84517
21468	E04F6.7	dhs-7	2.84502
6552	T26H5.1	srh-254	2.8447
7222	T21D12.2	dpy-9	2.84405
267	ZC15.5	ZC15.5	2.84212
21447	C54C8.9	nlp-39	2.84194
9845	ZK909.5	fbxb-70	2.84048
14156	H25K10.4	H25K10.4	2.83988
10370	C52D10.3	C52D10.3	2.83959
20476	ZK1307.4	ZK1307.4	2.83731
327	F21C10.3	F21C10.3	2.83706
6176	C13B9.1	C13B9.1	2.83693
6898	K04D7.2	mspn-1	2.8351
10063	C23H3.7	tre-5	2.83423
4094	ZC518.4	ZC518.4	2.83403
20175	F55A12.4	dhs-2	2.83283
7087	F21C3.2	tyr-3	2.83256
11478	Y113G7B.14	Y113G7B.14	2.83107
11812	R155.4	R155.4	2.83103
3693	F33D11.1	F33D11.1	2.8276
11031	C09H10.10	C09H10.10	2.82422
20305	R09H10.3	R09H10.3	2.82396
4041	C27A2.5	C27A2.5	2.82334
5572	F59A1.7	fbxa-108	2.82236
8346	F56H11.1	fbl-1	2.82155
20444	F52C6.9	bath-6	2.82014
9581	C30B5.3	cpb-2	2.82
14783	Y37H2A.11	Y37H2A.11	2.81977
5865	C25H3.13	-	2.81846
21112	F22E5.3	gcy-21	2.81773
2404	Y58G8A.2	-	2.81765
12594	Y39G10AL.1	Y39G10AL.1	2.81713
3203	F29C4.4	F29C4.4	2.8169
22953	C42D4.2	C42D4.2	2.81584
13187	F58G1.8	F58G1.8	2.81455
10042	R11G1.1	R11G1.1	2.81452
17503	C33H5.12	rsp-6	2.81349
13193	M162.6	M162.6	2.81136
8126	C05C10.4	C05C10.4	2.81091
18796	Y110A2AL.2	Y110A2AL.2	2.80964
14406	T08D2.8	T08D2.8	2.80895
5015	F27E5.1	F27E5.1	2.80872
9127	F53A3.4	pqn-41	2.80853
12601	VW02B12L.1	vha-6	2.80393
19053	F40H3.2	F40H3.2	2.80346
12511	F02A9.6	glp-1	2.80274
18554	W05F2.5	fbxa-203	2.80108
17202	W04E12.5	W04E12.5	2.80001
17152	F58G6.3	F58G6.3	2.79948
6020	K08D10.9	K08D10.9	2.79919
14914	H20J04.2	H20J04.2	2.79893
5696	T05E7.1	T05E7.1	2.79891
17884	K11H3.1	gpdh-2	2.79652
9351	F32B4.1	F32B4.1	2.7957
3141	F15E11.2	F15E11.2	2.79399
9281	T01D3.6	T01D3.6	2.79347
18750	F49E10.1	tbc-16	2.79333
22779	F13H10.6	F13H10.6	2.79326
22204	Y39A1A.15	cnt-2	2.7932
12417	Y73B6BL.4	Y73B6BL.4	2.78827
15541	Y56A3A.18	Y56A3A.18	2.78802
7386	M88.6	pan-1	2.78765
11206	T23D8.6	his-68	2.78747
21353	C27D6.4	C27D6.4	2.78721
11209	Y56A3A.29	ung-1	2.78699
19976	T24A11.1	mtm-3	2.78691
17485	F11A1.3	daf-12	2.78631
12170	PAR2.4	mig-22	2.7861
5246	B0244.8	egg-1	2.78598
7950	E04A4.2	fbxb-80	2.78518
13176	F22D6.7	-	2.78461
11258	R01B10.2	R01B10.2	2.78432
65	F47F2.1	F47F2.1	2.78425
20965	D1081.6	D1081.6	2.78386
22009	C36C5.12	C36C5.12	2.78226
18166	T16G1.6	T16G1.6	2.78205
18464	T06H11.1	unc-58	2.7802
10937	T22B2.2	T22B2.2	2.77993
16202	C37C3.10	C37C3.10	2.77882
15127	K09B11.4	K09B11.4	2.77881
12231	T22H2.6	T22H2.6	2.7779
8112	C17C3.1	C17C3.1	2.77763
12236	Y102A5C.8	fbxa-110	2.77734
7463	C08F11.3	C08F11.3	2.77709
19120	F43D2.3	F43D2.3	2.77692
10384	Y54G2A.22	fbxc-45	2.77446
13326	T09H2.1	cyp-34A4	2.77409
22187	C09E7.4	C09E7.4	2.77391
4803	C05D10.2	C05D10.2	2.77384
3523	W04H10.1	W04H10.1	2.77361
5947	Y48A6B.8	Y48A6B.8	2.77295
10759	F39B2.4	sur-2	2.77253
6198	F35C5.9	clec-66	2.77217
19561	C05G6.2	-	2.77133
20499	C40D2.4	C40D2.4	2.77128
18841	C25H3.8	C25H3.8	2.76983
6544	R02F11.3	R02F11.3	2.76904
14983	T11A5.6	T11A5.6	2.76732
19227	C41G11.3	rgs-6	2.76712
13186	F55C7.7	unc-73	2.76593
14018	Y39E4A.2	ttm-1	2.76559
9117	ZK1290.13	ZK1290.13	2.76411
11903	T07F12.1	T07F12.1	2.76282
20054	F49E11.9	scl-1	2.76156
12234	W01D2.2	nhr-61	2.761
20855	K11D12.7	K11D12.7	2.75993
9876	R155.3	R155.3	2.75683
20364	Y54G2A.1	lin-22	2.75468
8903	ZK546.11	gst-30	2.75318
8514	M03A8.3	M03A8.3	2.75317
14969	C25G4.10	C25G4.10	2.75174
2789	C35E7.9	C35E7.9	2.74895
7975	C50H2.6	C50H2.6	2.74868
5754	Y76A2B.3	acs-14	2.74866
22597	F59A1.11	F59A1.11	2.74835
22191	F09F7.6	F09F7.6	2.74804
21406	F36H12.8	F36H12.8	2.74791
18638	F54D11.3	F54D11.3	2.74743
8764	M02E1.2	M02E1.2	2.74709
5599	C33E10.2	fbxa-120	2.74666
12193	C14B9.6	gei-8	2.74648
8644	F56D2.8	F56D2.8	2.746
13800	K02H11.7	str-243	2.74521
2752	F53E10.4	F53E10.4	2.74491
11463	F41E6.4	smk-1	2.74428
1059	C04G2.5	C04G2.5	2.7421
5439	F48D6.4	F48D6.4	2.74189
16013	F53F1.4	F53F1.4	2.74091
18014	F18E9.6	F18E9.6	2.74082
22686	T16G12.1	T16G12.1	2.73752
20308	T25C12.1	lin-14	2.73643
3961	C01G8.5	erm-1	2.73604
3924	T14B1.2	T14B1.2	2.73603
16574	F56B6.4	uvt-5	2.73575
20826	F07H5.13	F07H5.13	2.73535
17267	F52F12.2	col-64	2.73328
2671	M03F8.5	M03F8.5	2.73312
19100	ZK896.6	clec-187	2.73188
6255	C09E7.8	C09E7.8	2.73158
22062	F49E2.4	glb-17	2.73071
6048	F31F4.17	F31F4.17	2.72832
4943	F07C4.11	F07C4.11	2.72724
9645	C17B7.5	C17B7.5	2.72657
16360	F08D12.7	F08D12.7	2.72602
12001	C52E2.7	fbxb-96	2.72514
11414	F41D9.2	F41D9.2	2.72511
13836	K02D3.2	K02D3.2	2.72277
20865	T27A10.3	ckc-1	2.72276
22877	T08A9.6	T08A9.6	2.72155
19509	C04F12.5	C04F12.5	2.72052
12019	ZK622.4	ZK622.4	2.71999
15511	R12B2.1	sma-4	2.71981
21408	F42G8.3	pmk-2	2.71943
20005	Y106G6D.2	Y106G6D.2	2.71912
16989	F13C5.5	F13C5.5	2.7189
10387	B0348.5	B0348.5	2.71658
9889	F53B2.4	sru-13	2.71538
7283	F54E7.7	rcn-1	2.71497
10545	B0432.4	misc-1	2.71469
6910	T28A11.3	T28A11.3	2.71468
9661	W03D8.9	W03D8.9	2.71424
15930	K10D11.5	K10D11.5	2.71372
17519	C27A7.5	C27A7.5	2.71297
8081	T09F5.9	clec-47	2.71222
18246	T08B1.1	T08B1.1	2.71124
13477	C24A1.2	C24A1.2	2.71029
6456	Y53C10A.2	Y53C10A.2	2.71012
4702	ZK682.5	ZK682.5	2.7094
13738	W05H5.1	W05H5.1	2.70904
13564	C34C6.8	ceh-7	2.70862
10949	Y110A2AM.2	-	2.70699
7372	F37C4.4	F37C4.4	2.70666
14852	F47G9.4	F47G9.4	2.70601
16515	C36F7.4	rig-5	2.70585
21984	C33A12.11	sru-3	2.70537
5901	C16C8.13	C16C8.13	2.70485
16631	F28A10.8	F28A10.8	2.70303
6641	C31E10.6	C31E10.6	2.70188
4076	C34D4.10	C34D4.10	2.7012
14909	F19B10.10	F19B10.10	2.70098
7876	T25F10.1	T25F10.1	2.7008
1213	F53F1.6	F53F1.6	2.7008
129	T13H5.5	T13H5.5	2.69905
18633	F36F12.3	F36F12.3	2.69845
23155	C02F5.1	knl-1	2.69816
9347	C10H11.6	ugt-26	2.69773
11675	C48B4.4	ced-7	2.69751
2015	C27H5.2	C27H5.2	2.69748
16840	C16A11.3	C16A11.3	2.69745
12692	F25B5.3	F25B5.3	2.69678
343	Y69H2.7	Y69H2.7	2.69673
5614	T18D3.6	T18D3.6	2.69663
2874	F15G9.4	him-4	2.69645
12755	C40A11.5	C40A11.5	2.69586
16050	ZK1098.10	unc-16	2.69508
8316	Y43D4A.1	Y43D4A.1	2.69496
3660	B0344.2	wrt-9	2.69271
4063	BE0003N10.2	chin-1	2.6927
19191	Y41D4B.17	Y41D4B.17	2.69252
5365	F27E11.1	F27E11.1	2.69245
16656	Y55D5A.6	cutl-25	2.69189
20814	B0379.1	B0379.1	2.69153
19560	Y82E9BR.15	elc-1	2.6914
6782	F46A9.4	skr-2	2.69137
11652	Y73B6BR.1	pqn-89	2.69111
22172	F52H3.2	F52H3.2	2.69092
19978	W02A2.4	W02A2.4	2.69092
12891	C18E3.6	cas-2	2.69044
18493	C52E2.3	C52E2.3	2.69037
17230	T20F7.7	T20F7.7	2.68991
14248	K03D3.1	srz-74	2.68872
15369	T24D5.2	T24D5.2	2.68659
21039	C13A2.9	C13A2.9	2.68573
23055	C12C8.2	C12C8.2	2.68557
561	Y82E9BL.2	Y82E9BL.2	2.68512
18951	Y119D3B.12	Y119D3B.12	2.68497
11017	T16G12.3	T16G12.3	2.6848
14154	F57B7.1	F57B7.1	2.68452
12125	Y22D7AR.13	ser-4	2.68451
15093	B0261.2	let-363	2.68354
4729	W05H12.2	W05H12.2	2.67925
13572	C30C11.2	rpn-3	2.6775
4506	B0207.9	B0207.9	2.67747
9392	F45G2.5	bli-5	2.67702
3629	F32D1.8	F32D1.8	2.67684
8393	ZC581.1	nekl-2	2.67595
8583	F35H12.5	F35H12.5	2.67586
2813	H41C03.3	H41C03.3	2.67584
10747	C39H7.1	C39H7.1	2.67564
11898	F52H2.4	F52H2.4	2.67562
5707	C06C3.5	C06C3.5	2.6752
14716	K02F3.5	clec-149	2.67416
2168	C53A3.2	C53A3.2	2.67403
6254	AC8.5	AC8.5	2.67283
20931	F59A7.4	hil-6	2.67253
11778	Y26D4A.8	Y26D4A.8	2.66995
21731	C53D6.6	C53D6.6	2.66973
14381	ZK228.3	ZK228.3	2.66908
22163	C17G10.5	lys-8	2.66829
21323	ZK1236.8	ZK1236.8	2.66809
9090	Y65B4BL.1	Y65B4BL.1	2.66456
8670	K07H8.9	K07H8.9	2.66436
872	F07H5.2	sgn-1	2.66424
1821	C36A4.4	C36A4.4	2.6628
16685	C31B8.2	C31B8.2	2.66272
5759	C33D9.9	C33D9.9	2.66211
22866	F55C9.8	fbxb-62	2.66179
9936	T08G3.10	srw-35	2.66148
17723	M01A12.2	-	2.6604
11189	C07G2.3	cct-5	2.65968
20471	Y67A6A.1	Y67A6A.1	2.65932
18979	F02G3.1	ncam-1	2.65861
21212	T26C5.1	gst-13	2.65791
12157	C17G10.9	C17G10.9	2.65599
10186	F37C12.4	rpl-36	2.65537
9860	K01A2.10	K01A2.10	2.65446
19372	C44C11.1	ras-1	2.65345
4851	ZK909.3	ZK909.3	2.65329
11706	C03A7.8	abu-7	2.65316
3517	T07D4.4	ddx-19	2.65315
1278	C49A1.3	C49A1.3	2.65188
16146	F14D2.11	F14D2.11	2.65186
16090	F57B7.1	F57B7.1	2.64928
1500	C05C9.2	C05C9.2	2.64893
12507	C07H6.3	C07H6.3	2.64889
11747	T24C4.5	T24C4.5	2.64766
16652	K02F3.8	dos-3	2.64685
22941	C23G10.5	C23G10.5	2.64641
20118	C26B9.2	C26B9.2	2.64592
6354	F08F8.9	F08F8.9	2.64521
9697	Y53C12A.2	glt-5	2.64491
17127	W07G1.1	W07G1.1	2.64439
12306	C53B4.2	C53B4.2	2.64429
798	Y17G9B.8	Y17G9B.8	2.6439
17285	F59A3.9	pup-3	2.64366
11924	C36F7.1	irx-1	2.64219
13894	Y43F8C.3	Y43F8C.3	2.64172
5156	F37E3.3	F37E3.3	2.64156
12874	T23C6.5	T23C6.5	2.64039
11715	C44H4.7	eor-2	2.6401
375	Y48G8AL.10	Y48G8AL.10	2.63914
15779	ZK721.3	ZK721.3	2.63807
16632	F29C12.4	F29C12.4	2.6378
15559	T16A9.4	T16A9.4	2.63771
6223	F58A4.1	F58A4.1	2.63663
22562	ZC204.6	ZC204.6	2.63614
12772	Y17G7B.19	Y17G7B.19	2.63262
16655	Y54F10BM.1	fbxa-1	2.6312
12713	T08H10.3	T08H10.3	2.62987
8586	F52E10.5	ifa-3	2.6292
16258	M153.2	M153.2	2.62863
7441	K02F6.6	K02F6.6	2.6285
19733	Y20F4.4	Y20F4.4	2.6285
18060	C49A1.10	C49A1.10	2.6283
13631	C31H1.6	lntl-1	2.62767
15077	T20D4.3	T20D4.3	2.62755
6440	ZK337.1	ZK337.1	2.62703
15429	Y39E4B.5	Y39E4B.5	2.62678
3268	T07F12.4	T07F12.4	2.62677
4042	C28F5.3	-	2.62627
906	T19C3.2	T19C3.2	2.62616
13798	F58E10.5	end-3	2.62453
22605	Y32F6B.1	Y32F6B.1	2.6239
20033	Y57A10C.4	sre-26	2.62354
2821	Y48C3A.9	Y48C3A.9	2.62242
18593	ZK512.9	grl-11	2.62228
10052	T25G3.4	T25G3.4	2.62187
157	K09H9.3	col-49	2.62118
1917	W01G7.5	lem-2	2.62113
9424	C13D9.1	srr-6	2.62111
21744	C16D9.2	rol-3	2.62075
18714	C03E10.5	clec-223	2.61974
22553	T22E5.1	T22E5.1	2.61877
18785	F59B10.6	F59B10.6	2.61863
21174	M03B6.2	M03B6.2	2.61766
16538	F15G9.4	him-4	2.61722
22334	M01A8.1	M01A8.1	2.61668
918	C25G4.10	C25G4.10	2.61637
20798	ZC239.10	sri-53	2.61583
22249	ZK1098.10	unc-16	2.61499
3051	ZK1025.6	nhr-244	2.6145
21754	F57F4.4	F57F4.4	2.61386
20088	F47D2.3	srt-3	2.61378
35	Y66H1A.5	Y66H1A.5	2.61285
979	ZK524.1	spe-4	2.61188
15778	W06D11.5	W06D11.5	2.61093
2473	ZK1193.1	col-19	2.61089
6761	ZC455.6	ugt-5	2.61
19775	F58B6.3	par-2	2.60944
5458	T27C5.5	srh-132	2.6089
20191	C09B8.1	ipp-5	2.60884
4403	C26B9.5	C26B9.5	2.60865
14623	F08D12.3	F08D12.3	2.60752
14592	T06G6.11	T06G6.11	2.60683
17469	ZK287.5	rbx-1	2.60662
14223	Y38E10A.10	lips-16	2.60638
20397	K11C4.3	unc-70	2.60607
23004	T03F7.6	T03F7.6	2.60592
5961	F26B1.6	srg-14	2.60586
5503	F52C6.11	bath-2	2.60564
6407	F52C9.8	pqe-1	2.60408
16701	F53F4.6	rdy-2	2.60296
10567	ZC101.2	unc-52	2.60224
16511	B0238.12	B0238.12	2.60101
10523	K02B9.1	meg-1	2.60081
21014	ZK112.5	ZK112.5	2.60068
17066	R01H10.3	cor-1	2.59975
13869	Y76B12C.2	xpc-1	2.59884
18758	W06D11.2	W06D11.2	2.59851
16780	C26E1.3	C26E1.3	2.59836
22286	F23F12.9	F23F12.9	2.59822
3643	T01G6.9	str-256	2.59643
5083	F44C4.5	ppt-1	2.59622
4053	R03H10.7	R03H10.7	2.59521
18646	R11G10.2	R11G10.2	2.59519
1376	C05D11.9	C05D11.9	2.59501
15512	R151.9	pfd-5	2.59446
13766	T05E11.8	T05E11.8	2.59431
20556	C15C8.6	C15C8.6	2.59421
11877	Y113G7B.8	fbxb-59	2.59415
954	ZK1098.10	unc-16	2.59404
21301	F59C6.7	che-13	2.59366
22577	W03G1.7	asm-3	2.59227
16249	F11D5.5	F11D5.5	2.5917
15658	C29H12.5	C29H12.5	2.59168
15375	ZK637.12	ZK637.12	2.59106
16627	C40A11.8	C40A11.8	2.59069
1050	F10G7.9	F10G7.9	2.59022
11948	F55C5.4	F55C5.4	2.58877
18071	Y52B11C.1	-	2.58865
22025	F56A12.1	unc-39	2.58724
6856	C07A9.6	ugt-60	2.58613
11781	ZK973.4	ZK973.4	2.5857
4755	W03H9.2	W03H9.2	2.58528
11934	Y94H6A.7	Y94H6A.7	2.58412
17104	Y40B1A.2	Y40B1A.2	2.58279
21982	C01G5.9	C01G5.9	2.58267
19057	K05F1.8	K05F1.8	2.58229
816	F53E10.1	F53E10.1	2.58203
6233	Y49E10.4	Y49E10.4	2.58073
22892	Y64G10A.3	Y64G10A.3	2.57978
12562	R153.1	pde-4	2.57962
12044	Y75B8A.9	gly-11	2.57786
16522	F43C11.2	F43C11.2	2.57719
15142	Y17G9B.3	cyp-31A3	2.57687
13466	T05C12.10	qua-1	2.57351
16488	F36H12.4	F36H12.4	2.57298
12911	F15E11.12	F15E11.12	2.57249
2061	R11G11.10	srw-105	2.57161
13638	Y54F10AM.4	ceh-44	2.56996
10434	ZK6.3	scl-27	2.56973
12412	F27C1.8	dpy-5	2.56955
3930	C27H6.4	rmd-2	2.56889
2221	M6.3	pha-2	2.56868
4115	F47G9.2	str-141	2.56861
10576	F09G8.8	clec-160	2.56802
2620	Y71H2AM.21	-	2.56535
19939	C25A1.7	irs-2	2.56476
12544	R13A1.4	unc-8	2.56455
20658	F29G9.6	dhs-17	2.56414
19147	B0310.2	B0310.2	2.56413
19957	F46A8.3	F46A8.3	2.56323
20654	CD4.2	crn-2	2.56282
11868	R07B7.12	R07B7.12	2.5621
9244	C05E11.8	flp-12	2.56209
15358	F09B12.3	F09B12.3	2.56177
5294	F12E12.7	sdz-11	2.56176
11228	C18A3.5	C18A3.5	2.5614
15046	F35E12.9	F35E12.9	2.56134
2619	Y67D2.4	Y67D2.4	2.56011
8931	Y43C5B.2	Y43C5B.2	2.55878
10799	C27C7.3	nhr-74	2.5562
21633	T10G3.2	T10G3.2	2.5541
8930	Y116A8C.8	Y116A8C.8	2.55314
9607	C45G9.12	C45G9.12	2.55299
3205	Y105C5A.9	Y105C5A.9	2.55061
3524	W06A7.3	ret-1	2.5498
2202	Y5H2A.1	Y5H2A.1	2.54935
16414	K08C7.2	fmo-1	2.54917
6310	Y46G5A.17	cpt-1	2.54911
19761	Y51H7BR.7	Y51H7BR.7	2.54605
7356	C18A3.5	C18A3.5	2.54596
22484	Y48A5A.1	Y48A5A.1	2.54549
20043	Y71H2AM.18	-	2.54503
17646	ZK185.1	ZK185.1	2.54496
19068	ZK250.5	math-47	2.54429
21835	C01C4.3	C01C4.3	2.54427
4971	T20D4.11	T20D4.11	2.54421
6909	T28A11.17	T28A11.17	2.54378
2084	ZK520.4	cul-2	2.5431
15699	K07H8.7	K07H8.7	2.54177
12331	C50E3.7	C50E3.7	2.54091
22983	F08F3.4	F08F3.4	2.54075
12798	R05G6.3	-	2.54067
2534	F46A8.5	F46A8.5	2.54053
14061	Y32H12A.3	dhs-9	2.54034
15519	F56B3.1	col-103	2.54033
2645	C06B3.11	srx-42	2.53977
19745	C54A12.1	ptr-6	2.53916
11765	C03D6.1	C03D6.1	2.53739
1596	Y61A9LA.4	Y61A9LA.4	2.53612
13922	T01H8.5	gon-2	2.53595
14326	T25G12.3	T25G12.3	2.53585
4247	Y48G8AL.14	aps-3	2.53484
9437	F32D8.2	F32D8.2	2.53245
4911	T03D8.1	num-1	2.53131
8441	R09E10.4	R09E10.4	2.53127
22946	T20H9.3	fbxa-71	2.52973
11582	C18H2.1	C18H2.1	2.5295
4312	F55G1.9	F55G1.9	2.52941
9720	F25B4.9	clec-1	2.52813
20003	T10B11.4	T10B11.4	2.52681
4270	T21B4.4	T21B4.4	2.52639
11114	Y105C5B.7	Y105C5B.7	2.52629
13722	C29F5.7	glb-10	2.52571
16118	Y9C9A.11	str-156	2.52503
14395	K02E10.4	K02E10.4	2.52379
300	M117.5	fbxb-4	2.52375
9201	F27C1.4	F27C1.4	2.52309
22803	ZC412.6	nspa-5	2.52278
20022	F45E12.6	F45E12.6	2.52219
3410	C44B11.6	C44B11.6	2.52189
5153	F36A2.12	F36A2.12	2.52154
3344	F42G8.5	F42G8.5	2.52123
9178	Y105C5B.3	Y105C5B.3	2.52031
12324	B0507.7	B0507.7	2.51976
16075	F10C1.7	ifb-2	2.5196
3144	F26D11.9	clec-217	2.51914
18160	R03H4.6	R03H4.6	2.51874
4040	C08E3.8	fbxa-165	2.51796
21005	C23G10.10	C23G10.10	2.51662
12202	D1022.7	aka-1	2.51517
11263	T18H9.7	tag-232	2.51483
9048	M162.5	M162.5	2.51449
12843	T23F1.1	srh-238	2.51447
13796	F48G7.9	F48G7.9	2.51416
2206	ZK856.4	ZK856.4	2.5135
7104	F16H6.10	F16H6.10	2.51299
2232	Y102A5C.21	srh-119	2.51194
10601	F20C5.6	F20C5.6	2.5113
14338	Y69A2AR.24	Y69A2AR.24	2.51091
16114	Y55H10A.2	Y55H10A.2	2.50958
20575	F59E11.11	nhr-143	2.50941
4976	W09D6.4	W09D6.4	2.50845
1870	H34I24.1	H34I24.1	2.50807
20134	T26C11.2	T26C11.2	2.50789
13657	F20C5.2	klp-11	2.50733
8870	K02A11.2	K02A11.2	2.50707
18537	Y73F8A.9	pqn-91	2.50662
13799	K02E11.3	K02E11.3	2.50576
18618	C05E4.4	sri-4	2.50561
5702	Y54E10A.2	cogc-1	2.50233
15398	F57C2.6	spat-1	2.50214
17340	T25D10.4	T25D10.4	2.50107
14104	H04J21.1	H04J21.1	2.50098
17243	F09E5.9	F09E5.9	2.49978
3841	F08A8.2	F08A8.2	2.49976
10173	Y47H9C.4	ced-1	2.49921
2651	C50E3.12	C50E3.12	2.49849
19408	F09B12.6	flr-4	2.4981
13123	T05F1.8	T05F1.8	2.4981
14954	C17H12.8	C17H12.8	2.4973
14653	T28A11.19	T28A11.19	2.49658
6368	Y47H9B.2	Y47H9B.2	2.49645
9032	F44F1.6	F44F1.6	2.49599
20132	T06H11.2	T06H11.2	2.49593
1558	F13H8.10	bpl-1	2.49523
8037	F28C12.3	sra-19	2.4951
23162	F26A1.12	clec-157	2.49494
21587	ZK816.3	ZK816.3	2.49375
14597	Y71F9B.13	Y71F9B.13	2.49322
22888	Y43F8B.1	Y43F8B.1	2.49219
7358	C30A5.4	C30A5.4	2.49203
5896	B0222.6	col-144	2.49181
8942	C32C4.2	aqp-6	2.49105
11844	C24B9.4	srt-28	2.49103
23201	F08D12.3	F08D12.3	2.49049
7597	R186.1	R186.1	2.48923
19452	C08D8.2	tmd-2	2.48881
16337	Y34B4A.5	Y34B4A.5	2.48879
20420	C06C3.1	mel-11	2.48604
13649	C35D10.2	C35D10.2	2.48541
9174	R05F9.1	R05F9.1	2.48468
14976	F32A7.5	F32A7.5	2.48432
21156	Y46H3D.5	nhr-110	2.48344
3764	Y39G10AR.10	Y39G10AR.10	2.48339
8737	T20G5.11	rde-4	2.48041
7487	C13A2.1	C13A2.1	2.48014
16417	T23F6.3	T23F6.3	2.47852
2581	W09C3.2	W09C3.2	2.47785
13132	F19B10.7	srx-97	2.4766
4101	C37H5.4	cwp-3	2.47533
5368	M04G12.2	cpz-2	2.47522
14714	C39B5.8	fbxa-8	2.47433
21861	F25B5.7	psf-1	2.4743
10117	F28D1.11	dpm-3	2.47386
5110	ZK218.4	ZK218.4	2.47267
10632	Y57A10A.16	Y57A10A.16	2.47259
1378	C28H8.9	C28H8.9	2.47256
14675	F36A2.11	F36A2.11	2.47081
16832	Y47G6A.26	Y47G6A.26	2.47043
18902	T20B12.2	tbp-1	2.4694
8193	C35A5.3	C35A5.3	2.46824
17176	F09F3.1	srx-130	2.46792
6489	W06E11.1	W06E11.1	2.46729
22441	F43C11.3	F43C11.3	2.46671
10917	ZK105.4	srsx-40	2.46653
16066	C16A3.1	C16A3.1	2.46639
3607	Y40H7A.1	str-78	2.46621
12719	W09C3.1	W09C3.1	2.46471
5257	K02F3.2	K02F3.2	2.46426
12343	F46E10.3	F46E10.3	2.46406
3730	W07G4.5	W07G4.5	2.46367
17182	F35E12.5	F35E12.5	2.46338
11692	Y53F4B.8	Y53F4B.8	2.463
10483	ZK381.2	ZK381.2	2.46263
2814	K02E7.4	K02E7.4	2.46239
17800	Y53C10A.9	abt-5	2.46236
1551	C37A5.2	fipr-22	2.46002
1570	F55C12.1	F55C12.1	2.45972
3304	W02B8.1	W02B8.1	2.45966
11830	T05E11.6	T05E11.6	2.4595
20547	Y45F10B.14	srd-10	2.45874
11857	F40A3.6	F40A3.6	2.45865
[truncated: 1,070 more rows]
