# Supplementary material for: Aging Uncouples Heritability and Expression-QTL in Caenorhabditis elegans
Source: G3 (Bethesda). 2012 May 1;2(5):597–605. doi: 10.1534/g3.112.002212 (PMC3362942; doi:10.1534/g3.112.002212)
Supplement: Supporting Information [file supp_2.5.597_TableS3.xls]

## Sheet: Go_Terms
Developing worms marker genes
Go Terms	total genes	Num. Genes	p-value	Description
GO:0030431	3	3	0	sleep
GO:0005626	6	4	0.00051654	insoluble fraction
GO:0004126	4	3	0.000627037	cytidine deaminase activity
GO:0046087	4	3	0.000627037	cytidine metabolic process
GO:0016813	7	4	0.00157075	hydrolase activity, acting on carbon-nitrogen (but not peptide) bonds, in linear amidines
GO:0003884	10	5	0.00184451	D-amino-acid oxidase activity
GO:0015085	8	4	0.00364168	calcium ion transmembrane transporter activity
GO:0031012	23	8	0.00607033	extracellular matrix
GO:0005388	12	5	0.00609503	calcium-transporting ATPase activity
GO:0001932	9	4	0.00712868	regulation of protein amino acid phosphorylation
GO:0004356	9	4	0.00712868	glutamate-ammonia ligase activity
GO:0005952	9	4	0.00712868	cAMP-dependent protein kinase complex
GO:0006542	9	4	0.00712868	glutamine biosynthetic process
GO:0003980	6	3	0.00718265	UDP-glucose:glycoprotein glucosyltransferase activity
GO:0004890	6	3	0.00718265	GABA-A receptor activity
GO:0042329	6	3	0.00718265	structural constituent of collagen and cuticulin-based cuticle
GO:0008375	36	11	0.00734805	acetylglucosaminyltransferase activity
GO:0005198	297	62	0.0081382	structural molecule activity
GO:0006094	13	5	0.00981783	gluconeogenesis
Developing worms marker*age genes
Go Terms	total genes	Num. Genes	p-value	Description
GO:0004126	4	4	0	cytidine deaminase activity
GO:0004451	3	3	0	isocitrate lyase activity
GO:0004474	3	3	0	malate synthase activity
GO:0006097	3	3	0	glyoxylate cycle
GO:0030431	3	3	0	sleep
GO:0046087	4	4	0	cytidine metabolic process
GO:0005198	297	95	4.85566e-06	structural molecule activity
GO:0004356	9	7	2.99937e-05	glutamate-ammonia ligase activity
GO:0006542	9	7	2.99937e-05	glutamine biosynthetic process
GO:0042302	309	91	0.000232336	structural constituent of cuticle
GO:0004594	5	4	0.000430598	pantothenate kinase activity
GO:0004045	4	3	0.00202971	aminoacyl-tRNA hydrolase activity
GO:0005523	4	3	0.00202971	tropomyosin binding
GO:0005765	4	3	0.00202971	lysosomal membrane
GO:0007138	4	3	0.00202971	meiotic anaphase II
GO:0045773	4	3	0.00202971	positive regulation of axon extension
GO:0051759	4	3	0.00202971	sister chromosome movement towards spindle pole during meiosis II
GO:0060102	4	3	0.00202971	collagen and cuticulin-based cuticle extracellular matrix
GO:0004657	6	4	0.00212693	proline dehydrogenase activity
GO:0006562	6	4	0.00212693	proline catabolic process
GO:0008284	6	4	0.00212693	positive regulation of cell proliferation
GO:0055120	6	4	0.00212693	striated muscle dense body
GO:0007179	19	9	0.00252926	transforming growth factor beta receptor signaling pathway
GO:0005604	14	7	0.00356057	basement membrane
GO:0015629	20	9	0.00410359	actin cytoskeleton
GO:0001932	9	5	0.00421575	regulation of protein amino acid phosphorylation
GO:0005952	9	5	0.00421575	cAMP-dependent protein kinase complex
GO:0009880	12	6	0.00554478	embryonic pattern specification
GO:0007130	7	4	0.00613646	synaptonemal complex assembly
GO:0031224	7	4	0.00613646	intrinsic to membrane
GO:0031430	7	4	0.00613646	M band
GO:0003714	5	3	0.00842615	transcription corepressor activity
GO:0007026	5	3	0.00842615	negative regulation of microtubule depolymerization
GO:0008544	5	3	0.00842615	epidermis development
GO:0008595	5	3	0.00842615	determination of anterior/posterior axis, embryo
GO:0032504	5	3	0.00842615	multicellular organism reproduction
GO:0008078	10	5	0.00865106	mesodermal cell migration
GO:0008603	10	5	0.00865106	cAMP-dependent protein kinase regulator activity
GO:0006807	25	10	0.00883284	nitrogen compound metabolic process
Aging worms marker genes
Go Terms	total genes	Num. Genes	p-value	Description
GO:0008595	5	4	1.54329e-05	determination of anterior/posterior axis, embryo
GO:0006516	23	9	7.0242e-05	glycoprotein catabolic process
GO:0000932	6	4	8.41927e-05	cytoplasmic mRNA processing body
GO:0007166	12	6	8.80371e-05	cell surface receptor linked signal transduction
GO:0004926	9	5	0.000105313	non-G-protein coupled 7TM receptor activity
GO:0007138	4	3	0.000141627	meiotic anaphase II
GO:0051759	4	3	0.000141627	sister chromosome movement towards spindle pole during meiosis II
GO:0004594	5	3	0.000646403	pantothenate kinase activity
GO:0004768	5	3	0.000646403	stearoyl-CoA 9-desaturase activity
GO:0005871	8	4	0.000650174	kinesin complex
GO:0009410	8	4	0.000650174	response to xenobiotic stimulus
GO:0016763	6	3	0.00177082	transferase activity, transferring pentosyl groups
GO:0045167	14	5	0.00231994	asymmetric protein localization involved in cell fate determination
GO:0042803	10	4	0.00242363	protein homodimerization activity
GO:0003796	11	4	0.0040459	lysozyme activity
GO:0006541	11	4	0.0040459	glutamine metabolic process
GO:0003777	62	13	0.00609543	microtubule motor activity
GO:0009880	12	4	0.00631743	embryonic pattern specification
GO:0005381	8	3	0.006899	iron ion transmembrane transporter activity
GO:0048812	8	3	0.006899	neuron projection morphogenesis
GO:0016291	17	5	0.00717133	acyl-CoA thioesterase activity
GO:0022891	23	6	0.00925353	substrate-specific transmembrane transporter activity
Aging worms marker*age genes
Go Terms	total genes	Num. Genes	p-value	Description
GO:0006637	32	10	0.00756518	acyl-CoA metabolic process
GO:0016291	17	8	0.000429252	acyl-CoA thioesterase activity
GO:0004813	7	4	0.00153791	alanine-tRNA ligase activity
GO:0006419	7	4	0.00153791	alanyl-tRNA aminoacylation
GO:0008105	9	5	0.00083113	asymmetric protein localization
GO:0045167	14	7	0.000461708	asymmetric protein localization involved in cell fate determination
GO:0005604	14	7	0.000461708	basement membrane
GO:0007635	9	4	0.00698889	chemosensory behavior
GO:0000932	6	3	0.00706372	cytoplasmic mRNA processing body
GO:0008595	5	3	0.00269151	determination of anterior/posterior axis, embryo
GO:0004500	21	8	0.0028516	dopamine beta-monooxygenase activity
GO:0009790	2334	415	0.00210221	embryonic development
GO:0016888	7	4	0.00153791	endodeoxyribonuclease activity, producing 5'-phosphomonoesters
GO:0007173	4	4	0	epidermal growth factor receptor signaling pathway
GO:0031012	23	8	0.0058887	extracellular matrix
GO:0005201	6	4	0.000505398	extracellular matrix structural constituent
GO:0004332	5	3	0.00269151	fructose-bisphosphate aldolase activity
GO:0004368	10	5	0.0018004	glycerol-3-phosphate dehydrogenase activity
GO:0009331	10	5	0.0018004	glycerol-3-phosphate dehydrogenase complex
GO:0006072	13	5	0.00960246	glycerol-3-phosphate metabolic process
GO:0006548	25	10	0.00075524	histidine catabolic process
GO:0016328	4	3	0.000615859	lateral plasma membrane
GO:0016876	9	4	0.00698889	ligase activity, forming aminoacyl-tRNA and related compounds
GO:0019915	584	115	0.00416585	lipid storage
GO:0006564	5	3	0.00269151	L-serine biosynthetic process
GO:0007138	4	3	0.000615859	meiotic anaphase II
GO:0008078	10	5	0.0018004	mesodermal cell migration
GO:0003954	5	3	0.00269151	NADH dehydrogenase activity
GO:0001764	16	7	0.00147089	neuron migration
GO:0001542	4	3	0.000615859	ovulation from ovarian follicle
GO:0004594	5	3	0.00269151	pantothenate kinase activity
GO:0031177	46	13	0.00924015	phosphopantetheine binding
GO:0004647	3	3	0	phosphoserine phosphatase activity
GO:0010085	6	3	0.00706372	polarity specification of proximal/distal axis
GO:0030955	5	3	0.00269151	potassium ion binding
GO:0006479	10	5	0.0018004	protein amino acid methylation
GO:0042803	10	5	0.0018004	protein homodimerization activity
GO:0004743	5	3	0.00269151	pyruvate kinase activity
GO:0005102	24	8	0.00812459	receptor binding
GO:0042594	6	3	0.00706372	response to starvation
GO:0051759	4	3	0.000615859	sister chromosome movement towards spindle pole during meiosis II
GO:0004768	5	3	0.00269151	stearoyl-CoA 9-desaturase activity
GO:0005198	297	63	0.00484864	structural molecule activity
GO:0016758	223	52	0.00113172	transferase activity, transferring hexosyl groups
GO:0016763	6	3	0.00706372	transferase activity, transferring pentosyl groups
GO:0043039	9	4	0.00698889	tRNA aminoacylation
GO:0016055	8	4	0.00356791	Wnt receptor signaling pathway
