# Supplementary material for: Aging Uncouples Heritability and Expression-QTL in Caenorhabditis elegans
Source: G3 (Bethesda). 2012 May 1;2(5):597–605. doi: 10.1534/g3.112.002212 (PMC3362942; doi:10.1534/g3.112.002212)
Supplement: Supporting Information [file supp_2.5.597_TableS4.xls]

## Sheet: Sheet1
Developing worms marker genes
Go Terms	total genes	Num. Genes	p-value	Description
GO:0003854	22	3	0.00263927	3-beta-hydroxy-delta5-steroid dehydrogenase activity
GO:0006694	25	3	0.00428095	steroid biosynthetic process
GO:0008076	98	7	0.00512741	voltage-gated potassium channel complex
GO:0050662	82	6	0.0067865	coenzyme binding
GO:0005249	105	7	0.00771954	voltage-gated potassium channel activity
GO:0010181	31	3	0.00937315	FMN binding
GO:0016887	233	12	0.0112517	ATPase activity
GO:0008081	35	3	0.0143324	phosphoric diester hydrolase activity
GO:0008375	36	3	0.0157874	acetylglucosaminyltransferase activity
GO:0017111	258	12	0.0240348	nucleoside-triphosphatase activity
GO:0003777	62	4	0.0261317	microtubule motor activity
GO:0005856	44	3	0.0307586	cytoskeleton
GO:0006816	45	3	0.0330615	calcium ion transport
GO:0005524	2060	68	0.0364737	ATP binding
GO:0006520	50	3	0.0460507	cellular amino acid metabolic process
GO:0005694	51	3	0.0489438	chromosome
GO:0004672	902	32	0.0495043	protein kinase activity
Developing worms marker*age genes
Go Terms	total genes	Num. Genes	p-value	Description
GO:0004872	39	3	0.00587436	receptor activity
GO:0016455	46	3	0.0105278	RNA polymerase II transcription mediator activity
GO:0016592	46	3	0.0105278	Srb-mediator complex
GO:0040017	167	7	0.0133506	positive regulation of locomotion
GO:0042626	78	4	0.0153489	ATPase activity, coupled to transmembrane movement of substances
GO:0007242	211	8	0.0179587	intracellular signaling cascade
GO:0008237	214	8	0.0194889	metallopeptidase activity
GO:0003993	58	3	0.0230194	acid phosphatase activity
GO:0040015	119	5	0.024293	negative regulation of multicellular organism growth
GO:0016740	59	3	0.0243414	transferase activity
GO:0016758	223	8	0.0246442	transferase activity, transferring hexosyl groups
GO:0030259	90	4	0.026723	lipid glycosylation
GO:0030246	91	4	0.02786	carbohydrate binding
GO:0006357	66	3	0.0348693	regulation of transcription from RNA polymerase II promoter
GO:0030163	66	3	0.0348693	protein catabolic process
GO:0004725	243	8	0.039431	protein tyrosine phosphatase activity
GO:0016491	752	20	0.0440355	oxidoreductase activity
GO:0019915	584	16	0.0480707	lipid storage
GO:0005215	414	12	0.0480778	transporter activity
Aging worms marker genes
Go Terms	total genes	Num. Genes	p-value	Description
GO:0006516	23	7	7.24574e-10	glycoprotein catabolic process
GO:0006979	58	4	0.00152321	response to oxidative stress
GO:0016740	59	3	0.0106028	transferase activity
GO:0005506	294	8	0.0283912	iron ion binding
GO:0046983	123	4	0.0337822	protein dimerization activity
GO:0030259	90	3	0.0421672	lipid glycosylation
GO:0046872	131	4	0.0424628	metal ion binding
GO:0030246	91	3	0.0436225	carbohydrate binding
GO:0016787	373	9	0.0465753	hydrolase activity
GO:0006810	868	18	0.0497815	transport
Aging worms marker*age genes
Go Terms	total genes	Num. Genes	p-value	Description
GO:0006516	23	6	4.37304e-08	glycoprotein catabolic process
GO:0006541	11	3	1.81255e-05	glutamine metabolic process
GO:0031227	29	3	0.00104373	intrinsic to endoplasmic reticulum membrane
GO:0043186	37	3	0.00263015	P granule
GO:0005737	663	19	0.00426348	cytoplasm
GO:0051301	132	6	0.00491139	cell division
GO:0045944	45	3	0.00537938	positive regulation of transcription from RNA polymerase II promoter
GO:0007413	85	4	0.0109681	axonal fasciculation
GO:0016246	122	5	0.0127252	RNA interference
GO:0040002	122	5	0.0127252	collagen and cuticulin-based cuticle development
GO:0006979	58	3	0.0130742	response to oxidative stress
GO:0009408	65	3	0.0191673	response to heat
GO:0040025	98	4	0.0192906	vulval development
GO:0005198	297	9	0.0195459	structural molecule activity
GO:0007411	68	3	0.0222352	axon guidance
GO:0006511	178	6	0.0227484	ubiquitin-dependent protein catabolic process
GO:0002009	443	12	0.0236018	morphogenesis of an epithelium
GO:0016758	223	7	0.0251437	transferase activity, transferring hexosyl groups
GO:0008026	144	5	0.0264644	ATP-dependent helicase activity
GO:0040011	1595	34	0.0278262	locomotion
GO:0001703	74	3	0.0292253	gastrulation with mouth forming first
GO:0006886	277	8	0.0316721	intracellular protein transport
GO:0040039	156	5	0.0370211	inductive cell migration
GO:0050662	82	3	0.0403611	coenzyme binding
GO:0000166	684	16	0.0429794	nucleotide binding
GO:0004197	123	4	0.0449747	cysteine-type endopeptidase activity
GO:0046983	123	4	0.0449747	protein dimerization activity
GO:0009792	3216	61	0.0467767	embryonic development ending in birth or egg hatching
GO:0005524	2060	41	0.0472997	ATP binding
