# Supplementary material for: Aging Uncouples Heritability and Expression-QTL in Caenorhabditis elegans
Source: G3 (Bethesda). 2012 May 1;2(5):597–605. doi: 10.1534/g3.112.002212 (PMC3362942; doi:10.1534/g3.112.002212)
Supplement: Supporting Information [file supp_2.5.597_TableS5.xls]

## Sheet: Developing
Highly heritable genes in developing worms
Go terms	Total genes	Num genes	P-value	Description
GO:0000104	5	5	0	succinate dehydrogenase activity
GO:0000795	4	4	0	synaptonemal complex
GO:0000902	3	3	0	cell morphogenesis
GO:0003896	6	6	0	DNA primase activity
GO:0003922	3	3	0	GMP synthase (glutamine-hydrolyzing) activity
GO:0004030	4	4	0	aldehyde dehydrogenase [NAD(P)+] activity
GO:0004108	3	3	0	citrate (Si)-synthase activity
GO:0004451	3	3	0	isocitrate lyase activity
GO:0004474	3	3	0	malate synthase activity
GO:0004489	3	3	0	methylenetetrahydrofolate reductase (NADPH) activity
GO:0004576	3	3	0	oligosaccharyl transferase activity
GO:0004671	3	3	0	protein-S-isoprenylcysteine O-methyltransferase activity
GO:0004731	3	3	0	purine-nucleoside phosphorylase activity
GO:0004926	9	9	0	non-G-protein coupled 7TM receptor activity
GO:0004965	3	3	0	GABA-B receptor activity
GO:0005581	5	5	0	collagen
GO:0005732	3	3	0	small nucleolar ribonucleoprotein complex
GO:0005761	3	3	0	mitochondrial ribosome
GO:0005773	3	3	0	vacuole
GO:0005850	3	3	0	eukaryotic translation initiation factor 2 complex
GO:0005865	3	3	0	striated muscle thin filament
GO:0006024	3	3	0	glycosaminoglycan biosynthetic process
GO:0006044	3	3	0	N-acetylglucosamine metabolic process
GO:0006081	4	4	0	cellular aldehyde metabolic process
GO:0006097	3	3	0	glyoxylate cycle
GO:0006177	3	3	0	GMP biosynthetic process
GO:0006269	6	6	0	DNA replication, synthesis of RNA primer
GO:0006481	3	3	0	C-terminal protein amino acid methylation
GO:0006544	4	4	0	glycine metabolic process
GO:0006555	3	3	0	methionine metabolic process
GO:0007032	3	3	0	endosome organization
GO:0007320	3	3	0	insemination
GO:0007369	3	3	0	gastrulation
GO:0007501	3	3	0	mesodermal cell fate specification
GO:0007611	4	4	0	learning or memory
GO:0008176	4	4	0	tRNA (guanine-N7-)-methyltransferase activity
GO:0008306	3	3	0	associative learning
GO:0009156	3	3	0	ribonucleoside monophosphate biosynthetic process
GO:0016328	4	4	0	lateral plasma membrane
GO:0016358	4	4	0	dendrite development
GO:0016471	4	4	0	vacuolar proton-transporting V-type ATPase complex
GO:0016763	6	6	0	transferase activity, transferring pentosyl groups
GO:0018738	4	4	0	S-formylglutathione hydrolase activity
GO:0022401	3	3	0	adaptation of signaling pathway
GO:0030071	6	6	0	regulation of mitotic metaphase/anaphase transition
GO:0030880	3	3	0	RNA polymerase complex
GO:0042350	3	3	0	GDP-L-fucose biosynthetic process
GO:0042995	3	3	0	cell projection
GO:0043140	3	3	0	ATP-dependent 3'-5' DNA helicase activity
GO:0044249	6	6	0	cellular biosynthetic process
GO:0045177	3	3	0	apical part of cell
GO:0045178	3	3	0	basal part of cell
GO:0045773	4	4	0	positive regulation of axon extension
GO:0051020	6	6	0	GTPase binding
GO:0051205	3	3	0	protein insertion into membrane
GO:0055070	3	3	0	copper ion homeostasis
GO:0060102	4	4	0	collagen and cuticulin-based cuticle extracellular matrix
GO:0000776	14	13	0.00018728	kinetochore
GO:0005388	12	11	0.000638607	calcium-transporting ATPase activity
GO:0005604	14	12	0.00240709	basement membrane
GO:0042302	309	191	0.00265993	structural constituent of cuticle
GO:0004091	17	14	0.00335732	carboxylesterase activity
GO:0005744	8	7	0.00742125	mitochondrial inner membrane presequence translocase complex
GO:0015085	8	7	0.00742125	calcium ion transmembrane transporter activity
GO:0016538	8	7	0.00742125	cyclin-dependent protein kinase regulator activity
GO:0032580	8	7	0.00742125	Golgi cisterna membrane
GO:0008233	50	35	0.00756106	peptidase activity
GO:0005198	297	181	0.00762667	structural molecule activity
GO:0010171	734	428	0.00982797	body morphogenesis

## Sheet: Aging
Highly heritable genes in aging worms
Go terms	Total genes	Num genes	P-value	Description
GO:0000235	3	3	0	astral microtubule
GO:0004030	4	4	0	aldehyde dehydrogenase [NAD(P)+] activity
GO:0004149	3	3	0	dihydrolipoyllysine-residue succinyltransferase activity
GO:0004360	3	3	0	glutamine-fructose-6-phosphate transaminase (isomerizing) activity
GO:0004489	3	3	0	methylenetetrahydrofolate reductase (NADPH) activity
GO:0004768	5	5	0	stearoyl-CoA 9-desaturase activity
GO:0005865	3	3	0	striated muscle thin filament
GO:0005971	3	3	0	ribonucleoside-diphosphate reductase complex
GO:0006081	4	4	0	cellular aldehyde metabolic process
GO:0006555	3	3	0	methionine metabolic process
GO:0007320	3	3	0	insemination
GO:0008054	3	3	0	cyclin catabolic process
GO:0008593	3	3	0	regulation of Notch signaling pathway
GO:0015485	4	4	0	cholesterol binding
GO:0016846	3	3	0	carbon-sulfur lyase activity
GO:0016925	3	3	0	protein sumoylation
GO:0017127	3	3	0	cholesterol transporter activity
GO:0030880	3	3	0	RNA polymerase complex
GO:0032504	5	5	0	multicellular organism reproduction
GO:0045252	3	3	0	oxoglutarate dehydrogenase complex
GO:0006094	13	11	0.000139493	gluconeogenesis
GO:0004518	34	23	0.000304894	nuclease activity
GO:0042302	309	152	0.000432509	structural constituent of cuticle
GO:0004611	8	7	0.00066248	phosphoenolpyruvate carboxykinase activity
GO:0005882	8	7	0.00066248	intermediate filament
GO:0017076	8	7	0.00066248	purine nucleotide binding
GO:0006468	1013	452	0.00109884	protein amino acid phosphorylation
GO:0004674	958	427	0.00161893	protein serine/threonine kinase activity
GO:0004368	10	8	0.00169675	glycerol-3-phosphate dehydrogenase activity
GO:0009331	10	8	0.00169675	glycerol-3-phosphate dehydrogenase complex
GO:0004672	902	403	0.00174677	protein kinase activity
GO:0004652	12	9	0.00284335	polynucleotide adenylyltransferase activity
GO:0043631	12	9	0.00284335	RNA polyadenylation
GO:0006505	9	7	0.0038403	GPI anchor metabolic process
GO:0043073	9	7	0.0038403	germ cell nucleus
GO:0004657	6	5	0.00413135	proline dehydrogenase activity
GO:0006562	6	5	0.00413135	proline catabolic process
GO:0006937	6	5	0.00413135	regulation of muscle contraction
GO:0010085	6	5	0.00413135	polarity specification of proximal/distal axis
GO:0016763	6	5	0.00413135	transferase activity, transferring pentosyl groups
GO:0051020	6	5	0.00413135	GTPase binding
GO:0016831	25	16	0.00439056	carboxy-lyase activity
GO:0000122	27	17	0.00468755	negative regulation of transcription from RNA polymerase II promoter
GO:0009790	2334	992	0.00482183	embryonic development
GO:0004713	809	359	0.00487601	protein tyrosine kinase activity
GO:0005524	2060	879	0.00496964	ATP binding
GO:0001703	74	40	0.00534937	gastrulation with mouth forming first
GO:0034607	11	8	0.00598853	turning behavior involved in mating
GO:0006072	13	9	0.00788099	glycerol-3-phosphate metabolic process
GO:0031625	26	16	0.0079772	ubiquitin protein ligase binding
GO:0006537	8	6	0.00859814	glutamate biosynthetic process
GO:0005262	15	10	0.00945742	calcium channel activity
