# Supplementary material for: Aging Uncouples Heritability and Expression-QTL in Caenorhabditis elegans
Source: G3 (Bethesda). 2012 May 1;2(5):597–605. doi: 10.1534/g3.112.002212 (PMC3362942; doi:10.1534/g3.112.002212)
Supplement: Supporting Information [file supp_2.5.597_TableS7.xls]

## Sheet: Developing worm Genes
ID	Chr	CGC_Name	Gene_name	H2
20	III	C28H8.12	dnc-2	0.66798
27	III	ZK652.6	ZK652.6	0.660524
62	X	F11D5.1	F11D5.1	0.340617
70	IV	R11E3.5	nhr-104	0.300049
87	X	AC8.1	pme-6	0.182983
113	I	F46F11.1	F46F11.1	0.645051
199	III	Y75B8A.21	fbxa-89	0.542097
203	IV	C33A12.14	sru-1	0.641241
414	III	F43C1.3	F43C1.3	0.675595
508	III	M01F1.3	M01F1.3	0.498297
513	IV	C33A12.4	C33A12.4	0.584882
564	V	C18C4.5	C18C4.5	0.65985
577	V	C13F10.1	C13F10.1	0.545429
578	X	C14F5.3	tnt-3	0.630905
665	II	K12H6.10	K12H6.10	0.583266
898	III	F37C12.1	F37C12.1	0.497096
902	III	K10D2.1	K10D2.1	0.519121
1001	IV	K08F4.3	K08F4.3	0.650908
1575	IV	K08F11.4	yrs-1	0.637915
1970	IV	T21D12.12	T21D12.12	0.668293
2366	III	ZK512.2	ZK512.2	0.652391
2443	III	K08E3.7	pdr-1	0.380688
2867	IV	C04G2.4	msp-36	0.683123
3210	II	Y51H7C.1	Y51H7C.1	0.563905
3323	III	R07E5.10	pdcd-2	0.688376
3974	I	E02D9.1	E02D9.1	0.616166
4206	V	K07C5.3	K07C5.3	0.440705
4258	II	C56C10.10	C56C10.10	0.494421
4278	III	B0393.7	B0393.7	0.516808
4280	III	C16C10.6	ccdc-55	0.46308
4283	III	F10E9.11	F10E9.11	0.670089
4325	IV	F19B6.2	ufd-1	0.586368
4472	II	F52H3.6	F52H3.6	0.619568
4513	I	K04F10.1	K04F10.1	0.689681
4773	III	K06H7.6	apc-2	0.672708
4872	IV	F33D4.7	F33D4.7	0.615407
5427	III	F01F1.12	F01F1.12	0.63727
5875	II	H17B01.1	H17B01.1	0.689144
6001	III	F10E9.1	F10E9.1	0.663588
6200	II	F54C9.9	F54C9.9	0.622379
6253	IV	W01B6.9	ndc-80	0.637009
7811	II	H17B01.1	H17B01.1	0.0615413
8167	III	Y39A1A.22	Y39A1A.22	0.515381
8233	I	F52B5.6	rpl-25.2	0.665855
9175	V	T10C6.6	T10C6.6	0.486963
9180	V	Y50D4C.2	Y50D4C.2	0.650618
9460	V	Y32B12B.1	Y32B12B.1	0.630787
9588	II	F40F8.4	F40F8.4	0.574777
9606	III	C26E6.6	C26E6.6	0.613506
10093	III	F42G9.8	tpst-2	0.398577
11095	NA	B0478.2	-	0.502034
11645	IV	D2024.6	cap-1	0.590484
12644	V	C37H5.6	C37H5.6	0.370663
13026	IV	H35B03.1	H35B03.1	0.612016
13122	X	W06B11.1	W06B11.1	0.585545
13220	I	C24A11.5	C24A11.5	0.486536
13221	I	D1037.2	smp-2	0.559452
13236	II	B0281.6	B0281.6	0.550572
13265	III	T12B5.13	fbxa-23	0.650368
13281	IV	K10D11.4	K10D11.4	0.649161
13557	I	F57B10.14	F57B10.14	0.644228
13562	I	Y73E7A.7	bre-4	0.535507
13573	III	F44B9.10	F44B9.10	0.593471
13591	V	F23B12.7	F23B12.7	0.5794
13596	V	W01A11.6	moc-2	0.613459
13766	IV	T05E11.8	T05E11.8	0.538971
13881	V	F36D3.2	nhr-54	0.613614
14463	III	Y66D12A.10	Y66D12A.10	0.651206
14939	III	R08D7.4	R08D7.4	0.648627
15119	III	F48E8.1	lon-1	0.680896
15925	IV	F29B9.1	F29B9.1	0.50302
15997	III	Y37D8A.10	Y37D8A.10	0.62552
16192	IV	Y55F3AL.1	plx-1	0.682101
16298	V	E03D2.1	nlp-13	0.628738
16415	IV	R10H10.7	R10H10.7	0.609275
16578	I	K04F10.4	bli-4	0.644239
17006	X	F39D8.1	pqn-36	0.560724
17432	I	VF39H2L.1	VF39H2L.1	0.564472
17854	III	ZK632.3	ZK632.3	0.601362
17961	V	C50F4.7	his-37	0.240658
18241	V	H25P19.1	H25P19.1	0.607005
18372	II	T24H7.5	tat-4	0.681641
18840	I	C01H6.5	nhr-23	0.577934
18941	V	F36D4.3	hum-2	0.589388
18953	V	Y57E12AL.1	Y57E12AL.1	0.3834
19008	II	T19E10.1	ect-2	0.433959
19428	III	K02D10.1	K02D10.1	0.357631
19737	I	Y73E7A.3	Y73E7A.3	0.61601
19977	IV	T28F3.8	T28F3.8	0.55963
20343	II	H17B01.4	H17B01.4	0.641919
20400	IV	T07A9.10	T07A9.10	0.674739
20702	I	W05B5.1	W05B5.1	0.609167
20955	V	Y61A9LA.3	Y61A9LA.3	0.563652
21148	V	K11D12.5	K11D12.5	0.642779
21251	IV	F37C4.6	F37C4.6	0.66798
21272	III	H19M22.2	let-805	0.535361
21623	V	F22B8.7	F22B8.7	0.537285
22087	I	C32E8.3	C32E8.3	0.64546
22266	I	C07F11.1	tol-1	0.634649
22281	II	W02B12.3	rsp-1	0.589048
22368	X	F09B9.2	unc-115	0.640222
22576	I	F25H2.4	F25H2.4	0.682745
22609	V	ZC376.3	ZC376.3	0.637592
22626	X	R03E9.3	abts-4	0.519915
22638	I	W05F2.4	W05F2.4	0.638517
22838	V	B0348.4	egl-8	0.599063
23058	I	C45G3.4	C45G3.4	0.567181
23066	IV	Y67A10A.9	Y67A10A.9	0.437912
23145	II	T04B8.5	T04B8.5	0.502459
23197	II	C17G10.6	C17G10.6	0.675556

## Sheet: GO enrichment
Go terms	Total genes	Num genes	P-value	Description
GO:0006898	795	12	4.91434e-05	receptor-mediated endocytosis
GO:0000003	2237	22	8.71229e-05	reproduction
GO:0040007	1838	19	0.000133802	growth
GO:0040010	2016	20	0.000161634	positive regulation of growth rate
GO:0009792	3216	26	0.000547489	embryonic development ending in birth or egg hatching
GO:0009795	91	3	0.000742092	embryonic development
GO:0002119	2210	19	0.00146683	nematode larval development
GO:0040039	156	3	0.00529439	inductive cell migration
GO:0040035	939	9	0.00901603	hermaphrodite genitalia development
