# Supplementary material for: Aging Uncouples Heritability and Expression-QTL in Caenorhabditis elegans
Source: G3 (Bethesda). 2012 May 1;2(5):597–605. doi: 10.1534/g3.112.002212 (PMC3362942; doi:10.1534/g3.112.002212)
Supplement: Supporting Information [file supp_2.5.597_TableS8.xls]

## Sheet: Aging worm Genes
ID	Chr	CGC_Name	Gene_name	H2
3	I	F21F3.6	F21F3.6	0.951821
5	I	F56H1.4	rpt-5	0.765845
26	III	Y48A6B.3	Y48A6B.3	0.729333
39	V	F21F8.3	asp-5	0.708725
87	X	AC8.1	pme-6	0.182983
392	II	F54C9.4	col-38	0.681825
403	II	ZK546.1	zyg-12	0.39021
408	III	C16C10.2	C16C10.2	0.436392
414	III	F43C1.3	F43C1.3	0.675595
537	X	ZK1073.1	ZK1073.1	0.753668
604	IV	H21P03.3	sms-1	0.849912
900	III	F56D2.2	F56D2.2	0.87934
907	III	Y32H12A.6	Y32H12A.6	0.882741
920	IV	C49C3.5	C49C3.5	0.722516
923	IV	F45E4.9	hmg-5	0.783223
981	II	F08G2.4	F08G2.4	0.336106
1000	IV	F33D4.3	flp-13	0.102699
1856	II	Y54E2A.11	eif-3.B	0.694413
2033	I	C34G6.3	C34G6.3	0.854054
2088	I	C54G6.2	C54G6.2	0.766056
2181	V	F57F4.1	F57F4.1	0.878154
2242	I	C01G8.9	let-526	0.639715
2245	I	E03H4.8	E03H4.8	0.740535
2313	I	Y71G12B.17	Y71G12B.17	0.63778
2366	III	ZK512.2	ZK512.2	0.652391
2518	I	C34B2.3	C34B2.3	0.779903
2734	IV	Y24D9A.1	Y24D9A.1	0.799822
2736	I	F39B2.1	F39B2.1	0.516166
2767	I	H27M09.3	H27M09.3	0.550025
2783	X	T10B10.3	T10B10.3	0.786605
2827	III	C07A9.8	C07A9.8	0.768087
2847	III	Y66A7A.5	Y66A7A.5	0.740367
2852	IV	B0035.5	B0035.5	0.748752
3263	X	F59F3.1	ver-3	0.829368
3405	II	T06D8.7	T06D8.7	0.658803
3419	IV	F11A10.2	F11A10.2	0.746909
3774	II	C32D5.5	set-4	0.382538
3794	II	ZK1127.4	ZK1127.4	0.515896
3876	I	F25H2.11	tct-1	0.745051
3880	I	T25G3.3	T25G3.3	0.720871
3922	X	F53A9.8	F53A9.8	0.691218
4083	IV	K03H6.4	K03H6.4	0.903285
4234	I	M04F3.5	M04F3.5	0.895903
4259	II	F09E5.3	F09E5.3	0.319911
4280	III	C16C10.6	ccdc-55	0.46308
4283	III	F10E9.11	F10E9.11	0.670089
4306	IV	C30H6.8	C30H6.8	0.0330922
4513	I	K04F10.1	K04F10.1	0.689681
4518	I	Y106G6H.4	Y106G6H.4	0.94959
4724	IV	H02I12.5	H02I12.5	0.793217
4733	I	Y71F9AL.1	Y71F9AL.1	0.904118
4742	II	C47D12.6	trs-1	0.392905
4820	IV	T21D12.3	T21D12.3	0.727502
4821	I	Y110A7A.19	Y110A7A.19	0.878881
4843	I	C54G4.5	C54G4.5	0.543884
4997	I	F59A3.2	F59A3.2	0.886647
5028	II	Y110A2AM.1	Y110A2AM.1	0.898097
5158	I	F39H11.1	F39H11.1	0.454031
5277	IV	F11A10.7	F11A10.7	0.630101
5290	I	C27A12.7	C27A12.7	0.87301
5336	I	Y110A7A.14	pas-3	0.86058
5419	I	C17D12.1	C17D12.1	0.56772
5427	III	F01F1.12	F01F1.12	0.63727
5544	IV	Y41D4B.24	Y41D4B.24	0.807641
5643	I	F43G9.10	F43G9.10	0.633526
5664	I	F56C11.3	F56C11.3	0.704796
5747	III	T26A5.6	T26A5.6	0.927115
5818	I	Y71G12B.10	Y71G12B.10	0.713384
5844	IV	Y73B6BL.32	lsm-8	0.683467
5875	II	H17B01.1	H17B01.1	0.689144
5977	II	C27D6.1	C27D6.1	0.614338
5996	II	Y48C3A.11	Y48C3A.11	0.378365
6200	II	F54C9.9	F54C9.9	0.622379
6253	IV	W01B6.9	ndc-80	0.637009
6319	III	ZK112.2	ncl-1	0.839278
6396	X	F10D7.5	F10D7.5	0.791858
6499	IV	F21D5.8	F21D5.8	0.668634
6705	III	F37A4.2	F37A4.2	0.809324
6745	X	F14F3.1	vab-3	0.464935
6816	V	D1054.2	pas-2	0.859451
6820	V	T01C3.6	rps-16	0.776218
6937	I	W02D9.8	W02D9.8	0.583882
7029	V	R09E12.4	str-238	0.592956
7165	II	F18C5.3	tag-184	0.797366
7179	II	Y57A10A.18	pqn-87	0.547642
7181	II	ZK1290.11	ZK1290.11	0.785456
7196	III	R10E11.1	cbp-1	0.647095
7218	IV	H21P03.3	sms-1	0.570237
7268	I	K11B4.2	K11B4.2	0.670408
7269	I	W02A11.2	W02A11.2	0.814798
7273	II	C56C10.9	C56C10.9	0.8069
7348	V	ZK1055.6	ZK1055.6	0.56882
7799	III	C05D10.1	C05D10.1	0.748932
7828	III	R107.5	R107.5	0.890152
7844	V	C45H4.14	C45H4.14	0.831448
8100	X	F42E11.1	pgp-4	0.733339
8170	III	Y50D7A.4	Y50D7A.4	0.735887
8182	IV	F32B6.2	F32B6.2	0.849805
8205	X	T01B6.3	T01B6.3	0.862743
8286	II	C23H3.9	C23H3.9	0.652948
8288	III	C45G9.10	C45G9.10	0.145876
8305	V	ZC190.4	ZC190.4	0.815391
8358	II	T13C2.6	T13C2.6	0.841413
8376	III	ZK353.1	ZK353.1	0.688495
8626	II	T13H5.2	ctg-2	0.754381
9175	V	T10C6.6	T10C6.6	0.486963
9200	I	C47B2.4	pbs-2	0.655474
9394	III	T20B12.4	T20B12.4	0.599516
9571	I	Y37E3.11	Y37E3.11	0.829113
9606	III	C26E6.6	C26E6.6	0.613506
9618	III	T07C4.1	umps-1	0.848844
9625	III	Y75B8A.26	mrp-8	0.822854
9628	III	ZK686.3	ZK686.3	0.667091
9844	I	Y54E10A.7	Y54E10A.7	0.778999
10052	I	T25G3.4	T25G3.4	0.764064
10691	V	R10D12.12	R10D12.12	0.827196
10750	III	C54C6.1	rpl-37	0.784697
10787	I	Y44E3A.6	Y44E3A.6	0.561292
10959	I	F21F3.2	F21F3.2	0.842331
11003	X	F29G6.3	F29G6.3	0.554429
11210	I	Y65B4BL.2	deps-1	0.755226
11345	IV	K10D11.2	K10D11.2	0.596752
11508	I	Y39G10AR.18	Y39G10AR.18	0.653065
11543	III	C46F11.1	unc-93	0.884705
11645	IV	D2024.6	cap-1	0.590484
12005	II	F33A8.4	F33A8.4	0.758233
12827	V	F44E7.7	F44E7.7	0.606824
12866	X	F46G11.3	tag-257	0.366957
12928	V	Y51A2D.17	nhr-70	0.256502
13094	III	T15B12.1	T15B12.1	0.786059
13220	I	C24A11.5	C24A11.5	0.486536
13221	I	D1037.2	smp-2	0.559452
13236	II	B0281.6	B0281.6	0.550572
13258	II	Y51H7BR.4	Y51H7BR.4	0.871891
13265	III	T12B5.13	fbxa-23	0.650368
13302	V	C54G10.1	C54G10.1	0.478477
13384	IV	Y41E3.11	Y41E3.11	0.809765
13435	X	ZK154.5	ZK154.5	0.712127
13459	II	F37B12.2	gcs-1	0.859313
13557	I	F57B10.14	F57B10.14	0.644228
13562	I	Y73E7A.7	bre-4	0.535507
13589	V	C24G6.4	nhr-47	0.511563
13596	V	W01A11.6	moc-2	0.613459
13702	I	C09D4.6	C09D4.6	0.351883
13870	IV	Y94H6A.8	Y94H6A.8	0.830526
13881	V	F36D3.2	nhr-54	0.613614
13924	I	T26E3.4	T26E3.4	0.75829
14007	V	F40G12.11	F40G12.11	0.964217
14039	I	F10D11.1	sod-2	0.536478
14122	III	Y39E4B.12	gly-5	0.765176
14245	IV	F47C12.5	srh-220	0.806859
14444	III	C14B1.5	C14B1.5	0.724977
14462	III	Y48A6B.6	Y48A6B.6	0.609989
14598	IV	Y73B6BL.5	seu-1	0.685371
14939	III	R08D7.4	R08D7.4	0.648627
15239	V	F08E10.3	srh-123	0.90606
15523	IV	Y69A2AR.3	Y69A2AR.3	0.746901
15877	II	F33G12.4	lrr-1	0.936262
15902	III	F44B9.3	cit-1.2	0.685121
15939	III	F01F1.10	eng-1	0.691526
15997	III	Y37D8A.10	Y37D8A.10	0.62552
16000	III	ZK652.1	snr-5	0.781556
16049	V	ZC376.7	ZC376.7	0.751908
16314	V	Y39B6A.33	Y39B6A.33	0.789014
16351	I	Y110A7A.5	mtm-1	0.80981
16440	II	Y57A10A.19	rsr-2	0.583979
16473	II	W01G7.3	rpb-11	0.825861
16674	IV	Y11D7A.8	Y11D7A.8	0.335531
16990	X	F18H3.3	pab-2	0.741617
17035	II	C17G10.9	C17G10.9	0.799666
17338	II	T05H10.2	apn-1	0.837578
17431	I	T23D8.3	T23D8.3	0.785521
17729	I	C01F4.2	C01F4.2	0.653057
17850	III	Y53G8AL.1	Y53G8AL.1	0.778404
18237	V	F32D1.9	F32D1.9	0.795746
18241	V	H25P19.1	H25P19.1	0.607005
18720	V	F17C11.7	F17C11.7	0.856896
18814	III	T12D8.7	taf-9	0.594097
18921	V	W06H8.5	W06H8.5	0.756175
18941	V	F36D4.3	hum-2	0.589388
18950	III	T24A11.1	mtm-3	0.47557
19008	II	T19E10.1	ect-2	0.433959
19190	I	F33H2.2	F33H2.2	0.657553
19275	II	T24F1.2	T24F1.2	0.782079
19507	V	ZK488.10	pqn-97	0.916299
19764	II	ZK945.2	pas-7	0.541604
19829	II	ZK546.2	ZK546.2	0.706162
19859	II	M28.5	M28.5	0.859301
19874	IV	C48D1.2	ced-3	0.502013
20009	I	ZK1053.1	ZK1053.1	0.775053
20023	II	F58E1.4	F58E1.4	0.723553
20249	III	B0303.4	B0303.4	0.840226
20344	II	K07D4.9	K07D4.9	0.876427
20455	II	T02G5.9	krs-1	0.378825
20641	IV	W03G1.6	pig-1	0.430471
20692	I	R06C1.1	hda-3	0.790514
20694	I	R11A5.2	nud-2	0.842882
20760	III	ZK1128.5	tag-246	0.797715
20762	IV	C18F3.2	sax-7	0.775652
20924	V	F38A6.3	hif-1	0.81782
21180	X	ZK813.1	ZK813.1	0.800811
21420	NA	M04C9.6	-	0.458947
21436	I	Y48G8AL.8	rpl-17	0.44676
21808	III	ZK652.4	rpl-35	0.723193
21811	IV	F42G8.12	isp-1	0.726681
21815	IV	Y55H10A.1	vha-19	0.78944
22087	I	C32E8.3	C32E8.3	0.64546
22091	I	F26E4.5	F26E4.5	0.724327
22129	X	C33D3.1	elt-2	0.731672
22171	II	F46C5.9	F46C5.9	0.860785
22210	III	ZK353.8	ubxn-4	0.850358
22216	IV	C49H3.10	xpo-3	0.725806
22224	IV	T01G1.3	T01G1.3	0.820068
22245	II	Y17G7B.10	Y17G7B.10	0.289288
22266	I	C07F11.1	tol-1	0.634649
22277	II	F10G7.3	unc-85	0.743308
22336	IV	T07A9.3	kgb-1	0.721768
22340	IV	Y43E12A.1	cyb-2.1	0.622907
22410	I	Y87G2A.12	Y87G2A.12	0.0987879
22584	IV	ZC518.2	sec-24.2	0.807598
22626	X	R03E9.3	abts-4	0.519915
22638	I	W05F2.4	W05F2.4	0.638517
22838	V	B0348.4	egl-8	0.599063
22851	IV	F02H6.3	F02H6.3	0.826932
22861	II	F43G6.11	F43G6.11	0.719634
23111	X	T01H10.8	T01H10.8	0.696656

## Sheet: GO enrichment
Go terms	Total genes	Num genes	P-value	Description
GO:0000003	2237	59	1.15494e-11	reproduction
GO:0002119	2210	53	5.31854e-09	nematode larval development
GO:0040007	1838	47	6.04551e-09	growth
GO:0006898	795	25	5.33348e-07	receptor-mediated endocytosis
GO:0009792	3216	61	1.86902e-06	embryonic development ending in birth or egg hatching
GO:0004175	40	5	4.30567e-06	endopeptidase activity
GO:0004298	42	5	5.7791e-06	threonine-type endopeptidase activity
GO:0005839	43	5	6.6559e-06	proteasome core complex
GO:0051603	43	5	6.6559e-06	proteolysis involved in cellular protein catabolic process
GO:0016246	122	8	7.45694e-06	RNA interference
GO:0019773	15	3	1.68065e-05	proteasome core complex, alpha-subunit complex
GO:0040010	2016	41	2.41185e-05	positive regulation of growth rate
GO:0040035	939	21	0.000579477	hermaphrodite genitalia development
GO:0010171	734	16	0.00277257	body morphogenesis
GO:0048477	68	3	0.00640681	oogenesis
GO:0006350	74	3	0.00860902	transcription
GO:0018996	321	8	0.00863494	molting cycle, collagen and cuticulin-based cuticle
GO:0008270	2150	34	0.00934154	zinc ion binding
GO:0040015	119	4	0.00969751	negative regulation of multicellular organism growth
